# Supplementary material for: Defining the location of promoter-associated R-loops at near-nucleotide resolution using bisDRIP-seq
Source: eLife. 2017 Oct 26;6:e28306. doi: 10.7554/eLife.28306 (PMC5705216; doi:10.7554/eLife.28306)
Supplement: Figure 2—source data 1. [file elife-28306-fig2-data1.xls]

## Sheet: Sheet1
chr	transcription start site	strand	gene name	gene type	control-treatment template bisDRIP-seq score	control-treatment non-template bisDRIP-seq score	triptolide-treatment template bisDRIP-seq score	triptolide-treatment non-template bisDRIP-seq score	GRO-seq reads (based on hah et al., 2013)
chr17	58631836	-	U3	snoRNA	0.596757	0.562889	0.285108	0.645648	13405.4
chr1	44731170	-	RNU5D-1	snRNA	0.0513126	0.0779472	0	0	8707
chr10	101365035	-	RNU2-59P	snRNA	0.0186958	0.205228	0.0896626	0.25654	8119
chr3	186783572	+	EIF4A2	protein_coding	1.18339	6.74245	0.214169	0.730647	4662.83
chr1	16514285	-	RNU1-1	snRNA	0.643705	1.29557	0.567893	0.228726	4390
chr17	59837931	+	VMP1	protein_coding	2.84236	1.49889	1.83	1.14469	4115.25
chr1	143729570	-	RNVU1-18	snRNA	0.0545485	0.162203	0	0.225208	2727.5
chr11	65500223	+	MALAT1	lincRNA	1.20293	29.4513	0.591948	1.93715	2511.17
chr11	65499042	+	MALAT1	lincRNA	0.749638	48.3754	0	0.380817	2260.25
chr12	124915147	-	UBC	protein_coding	2.01916	8.21873	1.7195	0.650935	2106.83
chr1	632413	-	MIR6723	miRNA	0.0439674	0.7499	0.23767	0.900944	1844.17
chr1	16895980	+	RNU1-2	snRNA	0.697042	0.630035	0.728215	0.0937562	1827.17
chr1	11908152	+	RNU5E-1	snRNA	0.935146	1.07999	0.195076	0	1757.5
chr11	62841809	-	RNU2-2P	snRNA	0.860479	1.71023	0.239464	0.573417	1700.17
chr17	59893126	+	RPS6KB1	protein_coding	13.8458	16.2923	11.2178	15.7491	1640.25
chr11	65422798	+	NEAT1	lincRNA	12.255	37.64	0.971066	1.38332	1459.75
chr1	151540305	+	TUFT1	protein_coding	1.55403	2.29388	0.794648	0.866296	1363.83
chr11	65502914	+	MALAT1	misc_RNA	0.302941	1.22347	0	0.190708	1319
chr17	75779780	-	H3F3B	protein_coding	1.65122	1.97879	0.559658	0.715011	1313.33
chr3	194136145	+	HES1	protein_coding	2.93128	6.93238	2.90554	4.8793	1291.08
chr1	181088712	+	IER5	protein_coding	2.88821	5.875	1.30586	1.11631	1253.08
chr6	10694609	-	C6orf52	protein_coding	0.803676	0.981175	0.560763	0.475746	1230.33
chr1	23959812	+	PNRC2	protein_coding	0.333555	2.72156	0	0.590432	1210
chr6	44247087	+	HSP90AB1	protein_coding	2.76317	1.09501	1.07496	0.959398	1150
chr1	146052244	-	RNVU1-6	snRNA	0.31331	0.278551	0.853801	0.331007	1144.67
chr6	30617244	-	PPP1R10	protein_coding	1.64356	2.59508	0.558067	0.136415	1061.33
chr1	114716894	-	NRAS	protein_coding	0.92516	1.16548	0.651315	0.716384	1008.83
chr8	66113287	+	AC084082.3	lincRNA	1.25696	2.47423	0.996159	0.972409	1002.17
chr1	114581629	-	BCAS2	protein_coding	0.103742	0.200255	0	0	997.833
chr1	45521956	-	PRDX1	protein_coding	5.83766	4.28894	4.32542	3.00142	949.333
chr12	55818041	+	ORMDL2	protein_coding	2.19316	3.19491	1.41989	1.13726	899.833
chr11	65423960	+	NEAT1_3	misc_RNA	7.46932	9.95327	1.59821	1.13193	895.5
chr1	75786201	+	RABGGTB	protein_coding	0.18162	0.261545	0.224277	0.265223	891.5
chr1	11909927	-	RNU5E-4P	snRNA	0.793796	0.436909	0.0271938	0	889.167
chr11	70371327	+	PPFIA1	protein_coding	2.99199	0.230408	3.97985	0.434919	847.917
chr12	120293237	-	RNU4-1	snRNA	0.341325	0.413674	0	0.0784625	840.833
chr12	56041893	+	RPS26	protein_coding	0.9399	0.884168	1.30839	0	814.167
chr2	20447074	+	RHOB	protein_coding	3.43484	20.3394	0.359386	1.69739	812.333
chr4	75724593	+	USO1	protein_coding	5.09867	7.20195	1.05348	3.70038	799.667
chr15	51971806	-	LEO1	protein_coding	0.603286	1.9297	0.510383	0.209528	794.333
chr11	83157143	+	PCF11	protein_coding	8.73361	8.8411	8.28259	9.78644	786.25
chr17	16439020	+	LRRC75A-AS1	processed_transcript	1.36865	2.80493	0.176284	0.265223	781.5
chr19	572565	+	BSG	protein_coding	0.597543	1.12947	0.156614	0.0456776	741.667
chr12	49741557	+	TMBIM6	protein_coding	1.02704	3.16089	0.896374	0	736
chr1	149636489	+	LINC00869	lincRNA	0.150158	0.210242	0.020873	0.23264	734.667
chr6	89063690	-	RNU2-61P	snRNA	0.0818134	0.28153	0.525695	0.134479	729.833
chr7	155644406	-	RP5-912I13.2	processed_transcript	0.473105	1.42562	0.722023	0.307002	9	0.288008
chrX	154398372	+	RPL10	protein_coding	0.544785	0.718232	0	0.00688101	716
chr11	120236640	+	POU2F3	protein_coding	0.366976	0.853846	0.254993	0.340129	696.667
chr16	18801553	-	ARL6IP1	protein_coding	1.68968	1.90385	0.638183	0.447245	689.5
chr19	52735073	-	ZNF611	protein_coding	1.50827	2.27588	0.720702	1.14569	678
chr5	160009113	+	TTC1	protein_coding	0.305901	0.370557	0.617738	0.628354	677.167
chr11	65505207	+	MALAT1	lincRNA	1.87144	2.12545	0.57043	0.277043	670
chr5	168486445	+	RARS	protein_coding	1.02307	2.70389	0.941835	0.149681	665.833
chr18	12308241	+	TUBB6	protein_coding	2.67927	5.1717	1.41566	2.39242	658.5
chr18	3247801	+	MYL12A	protein_coding	0.955549	0.769652	0.229568	0.301512	654.833
chr12	92145897	-	BTG1	protein_coding	2.8808	4.34339	1.85484	2.61134	650
chr14	75278826	+	FOS	protein_coding	1.93067	1.5982	1.1137	0.694767	648.333
chr2	88016547	-	RNU2-63P	snRNA	0.0728396	0.561025	0.169111	0.401435	639.833
chr12	56158356	+	MYL6	protein_coding	3.87744	8.54927	2.82476	3.91114	634.167
chr11	62665309	+	METTL12	protein_coding	7.84191	5.69109	2.98436	4.15181	627.5
chr2	37231713	-	CEBPZ	protein_coding	0.380683	1.69681	0.039807	0.504655	620
chr5	134928039	+	MIR4461	miRNA	0.0471128	0.478385	0.0673014	0.459169	616.833
chr1	114758003	-	CSDE1	protein_coding	1.09453	2.06768	1.17117	0.178703	615.667
chr6	26204552	+	HIST1H4E	protein_coding	0.377029	2.05117	0.285574	0.262827	596.333
chr1	96225901	+	RNU1-130P	snRNA	0.0727302	0.0696135	0	0.319343	592.5
chr13	19783002	-	PSPC1	protein_coding	2.20123	2.40579	0.720706	1.35313	588.833
chr19	57746796	+	ZNF776	protein_coding	0.353561	0.980223	0	0.0892409	586.667
chr1	145996600	-	TXNIP	protein_coding	0.461707	0.731754	0.303191	1.30367	580.333
chr12	120291903	-	RNU4-2	snRNA	0.284745	0.312868	0.150073	0	576.75
chr1	93079270	+	MTF2	protein_coding	3.87196	5.08336	5.99901	2.64206	574.667
chr12	46372773	-	SLC38A2	protein_coding	7.8252	11.2992	4.0217	3.76516	565.667
chr12	121016502	-	C12orf43	protein_coding	0.426098	1.07214	0.530718	0.824547	564.5
chr22	28800569	-	XBP1	protein_coding	7.5131	16.8958	0.960419	0.780861	554.167
chr8	73293898	-	RPL7	protein_coding	1.56257	1.99922	0.262721	1.19829	545.167
chr2	237518029	+	MLPH	protein_coding	1.7098	0.672329	1.82262	0.356197	537.583
chr17	59619714	-	RP11-758H9.2	lincRNA	25.2858	24.3095	28.0935	19.2349	535.167
chr15	66504883	-	RPL4	protein_coding	0.481721	3.69897	1.32777	0.676722	524.333
chr2	47176601	-	CALM2	protein_coding	4.91079	11.5663	0.462952	0.982571	524.333
chr12	56116632	+	RPL41	protein_coding	1.12394	3.06266	0.551747	0.390705	524.167
chr1	153990759	+	RPS27	protein_coding	1.89848	5.44219	0.35137	1.18179	523.917
chr11	16738401	+	C11orf58	protein_coding	1.27049	6.23572	0.844596	0.937174	522.167
chr17	64145970	+	SNHG25	lincRNA	3.22859	4.43983	1.30165	1.33138	520.833
chr6	85678736	-	SNHG5	processed_transcript	0.935849	0.820684	1.02762	0.390896	519.417
chr1	28648600	+	RNU11	lincRNA	0.151974	1.0122	0	0.0835394	518.333
chr17	48892797	+	ATP5G1	protein_coding	9.54046	9.98421	6.21964	4.89094	513.667
chr12	122527000	-	RSRC2	protein_coding	0.997224	0.856169	0.281444	0.38522	512.083
chr7	73830863	+	CLDN4	protein_coding	2.62051	3.24479	1.6937	1.2314	509.333
chr1	26900238	+	NUDC	protein_coding	0.310068	0.371177	0.00433188	0	507
chr20	47501902	+	NCOA3	protein_coding	9.46722	7.43003	3.72376	1.46883	504.75
chr17	60526219	-	APPBP2	protein_coding	32.3802	16.2938	13.4157	18.4694	498.083
chr16	71895249	+	IST1	protein_coding	2.50649	4.26646	0.564284	0.498331	497.667
chr7	100428790	+	MEPCE	protein_coding	3.50094	8.49039	2.404	7.54819	495.167
chr20	50794894	+	BCAS4	protein_coding	3.84393	2.1897	2.31352	0.910966	491.167
chr14	77708071	+	SLIRP	protein_coding	0.153038	0.377996	0	0.218042	488.5
chr6	26124145	+	HIST1H2AC	protein_coding	1.69741	5.24833	0	0.283572	488
chr4	53285	+	ZNF595	protein_coding	1.81905	2.71868	1.13754	2.08193	485.167
chr12	57520517	-	DDIT3	protein_coding	1.81341	2.86265	2.09282	1.54774	481.5
chr6	31834908	+	C6orf48	protein_coding	0.391486	1.642	0.507875	0.348792	478.333
chr11	65501848	+	MALAT1	lincRNA	0.270929	0.871793	0	0.0130362	477.583
chr1	120176515	-	SEC22B	protein_coding	0.282214	0.688333	0.265223	0	473.667
chr1	156767500	+	PRCC	protein_coding	0.710018	2.71813	0.905172	1.67147	469.5
chr11	8682411	+	RPL27A	protein_coding	3.74857	3.64962	2.85668	1.32908	466.333
chr16	31180138	+	FUS	protein_coding	0.949599	1.49164	0	0.352839	466.333
chr17	59707626	-	PTRH2	protein_coding	6.40984	8.57334	3.11282	3.36244	463
chr11	65425580	+	NEAT1	lincRNA	0.796591	1.11093	0.188668	0.283822	460.583
chr9	129321016	+	C9orf106	lincRNA	2.95652	2.05648	2.30451	1.17577	459.667
chr14	37595034	-	FOXA1	protein_coding	12.6649	20.5013	8.04557	11.2402	453.417
chr16	3157483	-	RP11-473M20.16	lincRNA	0.281886	2.5025	0.547312	1.51466	452.333
chr3	42600524	-	SEC22C	protein_coding	0.40845	0.183179	0.0918542	0	445.333
chr14	21384266	-	SUPT16H	protein_coding	1.59952	1.25176	0.391162	0.311755	444.5
chr1	153634075	+	CHTOP	protein_coding	2.47511	3.71729	1.44712	1.1265	443.667
chr2	32165841	+	SLC30A6	protein_coding	0.176	0.323526	0.224053	0	443.417
chr17	63827106	-	FTSJ3	protein_coding	0.849938	0.644362	0.748955	0.473349	440.5
chr2	27212311	+	ATRAID	protein_coding	1.30615	1.54713	0.618689	0.653952	437.333
chr6	42879635	+	RPL7L1	protein_coding	0.525298	1.51383	0.146742	0.191526	436.5
chr14	58427187	-	TIMM9	protein_coding	0.635778	0.922994	0.925259	0.225236	430.667
chr2	8682056	+	ID2	protein_coding	10.5516	12.4869	10.4	16.2162	427
chr19	34392196	+	GPI	protein_coding	6.65391	4.43554	7.24633	1.326	426.167
chr15	45199139	-	CTD-2651B20.7	sense_intronic	1.43834	1.76892	0.261359	0.698785	425.667
chr3	172750682	+	ECT2	protein_coding	0.806498	1.71412	0.144909	1.13598	424.833
chr4	184649509	-	CASP3	protein_coding	4.51418	6.27201	2.72862	2.71889	424
chr8	56211686	+	CHCHD7	protein_coding	10.1785	9.11457	8.2036	12.4975	418.333
chr12	52949127	+	KRT18	protein_coding	10.0696	13.9958	2.73098	1.93557	417.833
chr17	50373207	-	MRPL27	protein_coding	1.1962	10.2549	1.0192	5.96978	410.917
chr11	65504005	+	MALAT1	lincRNA	1.96682	1.91247	0.292233	0.238833	410.833
chr15	75368630	-	MAN2C1	protein_coding	3.18482	1.61705	0.910965	0.489549	408.833
chr10	119178833	-	PRDX3	protein_coding	0.570929	0.506885	0.492964	0.15357	407
chr10	8053604	+	GATA3	protein_coding	6.10729	6.08875	5.36739	3.47406	399.833
chr3	196287752	-	PCYT1A	protein_coding	1.02476	2.0551	0.589853	0.278921	392
chr5	181222633	-	MIR4638	miRNA	0.165021	0.752533	0.464455	0.225236	390.333
chr2	86106155	-	POLR1A	protein_coding	0.349267	0.494414	0.169111	0	389.167
chr2	85539165	+	MAT2A	protein_coding	5.65173	6.73586	5.09676	4.47768	388.417
chrX	109054542	+	MIR6087	miRNA	0.101303	0.112628	0	0.0799703	383.75
chr18	3450177	+	TGIF1	protein_coding	6.65515	21.9964	5.44278	15.6332	382.5
chr1	77979110	-	FUBP1	protein_coding	0.21476	0.479403	0.296294	0.00344661	382.167
chrX	72377169	-	RNU2-68P	snRNA	0.0281792	0.0661751	0	0	379.333
chr14	52707172	+	PSMC6	protein_coding	0.585244	2.14183	0.489795	1.69588	378
chr19	49451817	-	PIH1D1	protein_coding	0.132957	1.03552	0.17852	0.224711	377.5
chr6	26285534	-	HIST1H4H	protein_coding	0.78044	1.32967	0.187781	0.446988	373.083
chr3	196082189	-	TFRC	protein_coding	1.95868	1.72231	0	0.15741	367.667
chr12	49264907	+	TUBA1C	protein_coding	18.6939	9.58677	13.4594	5.42779	367.333
chr2	216498825	+	RPL37A	protein_coding	1.06087	1.34722	1.30074	0.212702	364.5
chr3	197737179	+	FYTTD1	protein_coding	0.177067	0.593818	0.266166	0.403541	363.5
chr1	16613562	-	NBPF1	protein_coding	0.508868	0.715902	0.700519	0.468304	359.333
chr11	62591612	-	TUT1	protein_coding	1.00746	0.381569	0.85005	0.215762	359.167
chr1	46132642	-	PIK3R3	protein_coding	1.17516	1.3767	0.512437	0.342097	357.833
chr5	160419394	-	SLU7	protein_coding	0.383372	0.647113	0.265223	0	357.667
chr11	65444458	+	NEAT1	lincRNA	3.46566	14.2314	1.39841	3.61652	357.417
chr2	38751363	-	SRSF7	protein_coding	1.0439	5.36973	0.696021	0.43381	355.25
chr5	177592158	+	TMED9	protein_coding	1.16457	2.485	0.264559	1.53627	354
chr16	30446181	-	SEPHS2	protein_coding	0.551151	2.61	0	0.928407	348.667
chr9	127424374	+	ZNF79	protein_coding	0.327438	2.66629	0.110545	0.77063	348.5
chr16	68310946	-	SLC7A6OS	protein_coding	0.329683	1.55313	0.295875	0.167911	347.667
chr19	39436156	+	SUPT5H	protein_coding	0.895421	1.16828	0.603157	1.74849	346.417
chr12	6867531	+	TPI1	protein_coding	6.12547	7.40242	1.10612	1.81925	344.75
chr8	94823290	+	INTS8	protein_coding	2.36672	2.33873	0.852621	0.988976	342.667
chr15	65304677	+	RNU5B-1	snRNA	0.316811	0.388375	0	0	342.5
chr11	75399515	+	RPS3	protein_coding	1.05795	3.91853	0.966294	0.515181	342.417
chr17	40219304	+	WIPF2	protein_coding	4.24345	1.58064	4.45144	0.706767	341.583
chr17	16380799	+	UBB	protein_coding	1.5463	1.35283	0.417985	0.937724	339
chr2	99181058	-	MITD1	protein_coding	0.356682	0.526748	0.265223	0.262674	338.167
chr12	49568153	-	MCRS1	protein_coding	2.09734	2.91279	1.88826	1.22572	338
chr11	14499895	-	COPB1	protein_coding	4.75851	5.33386	5.50385	7.26447	335
chr6	36594353	+	SRSF3	protein_coding	0.619058	4.34689	0.092699	0.0775506	331.5
chr17	60677872	+	BCAS3	protein_coding	4.87124	10.7866	4.2601	5.01949	331.5
chr1	169367970	+	BLZF1	protein_coding	0.300069	1.78777	0	1.59621	330.5
chr19	21836208	-	ZNF43	protein_coding	1.11335	1.86326	0	0.225236	329.667
chr8	102864193	-	AZIN1	protein_coding	8.87933	3.77159	4.10602	4.17591	329.333
chr1	148334767	-	RNU1-122P	snRNA	0.765737	0.293883	0.309559	0.264452	327.833
chr2	55232264	-	CLHC1	protein_coding	0.721137	0.70851	0.396528	0.289761	327.25
chr5	132866630	+	UQCRQ	protein_coding	0.968836	2.16105	0.450472	0.460672	326.667
chr12	74537827	+	ATXN7L3B	protein_coding	0.602659	2.95303	0.624037	1.35634	324.167
chr1	28510077	+	RCC1	protein_coding	0.332533	1.61081	0.48978	0.14189	324
chr19	54200858	+	RPS9	protein_coding	0.986118	3.04931	0.121244	0.295994	323.583
chr7	44606572	+	OGDH	protein_coding	0.786438	3.23304	0.264558	0.785515	323.5
chr19	49487554	+	RPL13A	protein_coding	1.48389	2.02928	0.560092	1.08506	322.833
chr4	118278755	+	SNHG8	lincRNA	1.41426	5.51578	1.87617	4.80864	322.667
chr4	189940788	+	FRG1	protein_coding	0.0545226	0.117626	0	0.193908	322.5
chr1	170532129	+	GORAB	protein_coding	1.17091	4.79236	0.336325	1.95736	322.167
chr2	71331764	+	ZNF638	protein_coding	1.39899	2.52216	1.14345	0.882121	321.083
chr14	49620685	-	RPL36AL	protein_coding	0.220369	1.42743	0.0855974	0.0863678	320.417
chr14	73886734	+	ZNF410	protein_coding	1.18169	2.21075	0.154822	0.227741	318.833
chr11	62855885	-	SNHG1	processed_transcript	0.401626	1.20222	0.297532	0.466028	317.75
chr10	5446609	+	NET1	protein_coding	0.155622	1.43022	0.101166	0.876185	314.5
chr11	66002160	-	EIF1AD	protein_coding	0.749891	1.19249	0.320963	0.0357974	313.5
chr7	66654538	+	RP4-756H11.3	sense_intronic	1.58065	2.70462	0.921148	0.948431	312.333
chr17	45148502	+	HEXIM1	protein_coding	3.57765	7.11536	1.32059	1.1187	311.5
chr1	148263476	+	RNU1-120P	snRNA	1.30633	0.958167	1.81233	2.76369	310.667
chr15	66505117	+	ZWILCH	protein_coding	0.602171	0.732637	0.223208	0.449468	309.333
chr12	69470349	+	FRS2	protein_coding	2.84837	2.42947	1.94278	1.83072	308.167
chr19	52923470	-	ZNF888	processed_transcript	1.50231	2.76923	0.534113	1.54401	307.5
chr13	37000783	+	EXOSC8	protein_coding	0.601653	1.95815	0	0.241624	305.917
chr20	1118598	+	PSMF1	protein_coding	0.838606	0.621729	0.264559	0.159119	305.5
chr8	33513475	+	SNORD13	snoRNA	0.291115	0.533132	0.181603	0	305.333
chr10	96832260	+	LCOR	protein_coding	7.43365	10.1727	2.14435	6.66537	304.667
chr5	40835212	-	RPL37	protein_coding	1.48212	2.75463	0.342808	0.602837	302
chr1	120069626	-	NOTCH2	protein_coding	1.31941	1.98143	0.649971	1.4467	301.167
chr2	70302090	-	FAM136A	protein_coding	1.70092	2.52397	0.0101218	1.26821	301.167
chr14	58427436	+	KIAA0586	protein_coding	0.452644	0.322496	0.568982	0.0260724	299.833
chr14	39175183	+	PNN	protein_coding	1.93854	4.29526	0.441102	0.904031	299.167
chr14	101948347	+	RP11-1017G21.5	lincRNA	0.523897	2.08648	0.225226	0.209215	298.833
chr16	10386055	+	ATF7IP2	protein_coding	0.0719015	0.218472	0	0.192706	297.667
chr3	170870208	-	RPL22L1	protein_coding	0.747604	2.47118	0.357073	0.394617	296.833
chr5	154941070	+	MRPL22	protein_coding	0.127839	0.637888	0	0.383999	295.583
chr12	53321596	-	AAAS	protein_coding	3.43561	3.73579	1.38387	1.34576	293.667
chr12	63779842	+	TMEM5	protein_coding	5.21855	2.1719	3.37118	0.948443	293.667
chr10	91409280	+	HECTD2	protein_coding	6.50618	4.42486	3.60976	3.16017	292.167
chr6	26027252	-	HIST1H4B	protein_coding	0.480378	1.71651	0.227741	0.181603	289.5
chr15	63157499	-	RPS27L	protein_coding	0.185847	0.6454	0.198765	0.392418	289.417
chr1	220046530	-	EPRS	protein_coding	1.02283	1.52468	0.00816016	0.29328	289.167
chr14	45084099	+	PRPF39	protein_coding	0.493238	1.31834	0	0.334673	289.167
chr1	117060303	+	TTF2	protein_coding	0.570521	1.29048	0.500777	0.289958	288.833
chr9	128322544	+	COQ4	protein_coding	1.03577	0.922272	0.440364	0.455482	288.167
chr21	46635595	+	PRMT2	protein_coding	0.01402	0.0163278	0.0284267	0.0774954	287.833
chr16	75623300	-	ADAT1	protein_coding	0.850027	1.08145	0	0.641307	286.5
chr10	94362939	-	NOC3L	protein_coding	0.092022	0.577255	0.218064	0	285.583
chr6	110874784	+	AMD1	protein_coding	1.40071	2.72653	0.235408	1.53554	285
chr3	156674342	+	TIPARP	protein_coding	9.44204	6.27813	6.54376	4.07315	283.167
chr6	26123926	-	HIST1H2BC	protein_coding	1.89947	9.62593	0	0	282.083
chr10	22997255	+	RNA5SP304	rRNA	0.114824	0.0307353	0	0	280.167
chr14	39170393	-	TRAPPC6B	protein_coding	0.620636	1.20502	0.416516	0.506139	280
chr11	10808940	-	EIF4G2	protein_coding	1.42096	3.23631	0.981452	1.01593	277.333
chr13	44436845	-	TSC22D1	protein_coding	0.968888	0.938435	1.48725	1.42031	276.917
chr11	125592795	+	STT3A	protein_coding	0.751755	2.51451	1.05567	0.822112	276.5
chr2	65130106	-	RAB1A	protein_coding	23.885	16.648	24.7738	11.657	276.25
chr1	44819997	-	RNU5E-6P	snRNA	0.0274704	0.0286675	0	0.2764	275.667
chr19	52570273	+	ZNF701	protein_coding	1.0615	1.70572	0.384778	0.482747	274.5
chr10	68721144	+	CCAR1	protein_coding	3.1017	5.16807	3.75674	2.79193	271.667
chr6	26056428	-	HIST1H1C	protein_coding	1.29	7.42342	0.528651	1.07881	271.083
chr22	27919306	-	PITPNB	protein_coding	1.96088	5.28249	1.95648	2.77293	270.667
chr9	65675924	+	CBWD5	protein_coding	0.111981	0	0	0	269.167
chr7	149126346	-	ZNF425	protein_coding	2.56863	5.76344	0.560852	1.00129	266.667
chr22	42615244	+	RNU12	snRNA	1.05364	0.426615	0	0.209438	266.5
chr8	100150623	+	POLR2K	protein_coding	0.757443	1.39256	0.680696	0.613785	265.667
chr3	49022293	-	DALRD3	protein_coding	1.40297	1.67631	0	0.250647	264.5
chr17	19064136	-	SNORD3B-2	snoRNA	0	0	0	0	263.5
chr17	31901765	-	UTP6	protein_coding	0.293294	1.40817	1.14985	0.590765	262.833
chr12	14771131	-	HIST4H4	protein_coding	1.46592	5.88811	0.297991	0.536713	261.917
chrX	70133463	+	IGBP1	protein_coding	0.740981	0.580513	0.310772	0.365108	261.333
chr17	8173587	-	SNORD118	snoRNA	0.264932	0.114106	0.0140861	0.092289	260.5
chr15	95745804	+	RNU2-3P	snRNA	0.248994	0.458172	0.266572	0.313156	260.167
chr13	20902774	-	XPO4	protein_coding	1.51523	2.585	0.386948	1.34864	259.333
chr1	19596977	+	MINOS1	protein_coding	0.316304	1.70247	0	0.904	257.833
chr5	179623671	-	HNRNPH1	protein_coding	1.99179	2.17792	0.227741	0.419879	256.167
chr3	197791235	+	LRCH3	protein_coding	0.400797	0.318277	0.28697	0	255.667
chr6	26158146	+	HIST1H2BD	protein_coding	1.38477	4.81843	0.134479	0.205732	255.5
chr21	43659493	-	HSF2BP	protein_coding	0.267895	0.577945	0.128098	0	255.25
chr5	151771910	+	G3BP1	protein_coding	2.53981	2.5849	1.05408	0.485095	255
chr17	60392429	+	C17orf64	protein_coding	21.2677	43.1563	11.5626	43.4533	255
chr14	35404749	-	NFKBIA	protein_coding	1.60566	7.70783	1.02341	1.75344	254
chr15	89894342	-	AP3S2	protein_coding	0.875067	0.424412	0	0.0737522	253.5
chr8	103414714	+	DCAF13	protein_coding	1.94284	3.24406	0.669814	1.01181	251.333
chr22	31399523	+	DRG1	protein_coding	2.95399	1.7144	1.08853	0.732118	251.333
chr2	189441433	+	WDR75	protein_coding	0.679597	1.3329	0.752917	0.575489	250.667
chr16	70523788	+	SF3B3	protein_coding	0.735007	2.48581	0	0.657493	249.167
chr6	139374620	-	CITED2	protein_coding	2.99672	3.66503	0.60858	0.946875	249
chr1	144412576	+	RNVU1-15	snRNA	1.15386	0.718137	1.35566	1.48207	248.833
chr19	11374685	+	SWSAP1	protein_coding	2.68742	5.06153	1.64186	0.718244	248.5
chr12	50400857	+	LARP4	protein_coding	1.02475	3.28622	0.678194	1.61267	247.833
chr5	111092314	+	WDR36	protein_coding	0.191911	0	0.264558	0.0719476	247.833
chr6	26183730	+	HIST1H2BE	protein_coding	1.39452	2.40362	1.07669	0.674367	247.333
chr14	67359997	+	EIF2S1	protein_coding	0.557429	1.4994	0.433493	0	246.833
chr3	154121332	-	ARHGEF26-AS1	processed_transcript	1.03773	1.09155	1.23248	0.904499	246.667
chr3	14178358	+	LSM3	protein_coding	1.28584	0.53497	0.410809	0.479639	246.667
chr17	81512799	-	ACTG1	protein_coding	3.6025	5.69944	0.227741	0.101166	246.333
chr2	19901986	-	TTC32	protein_coding	0.886265	1.2091	0.263758	1.21407	245.667
chr5	177516961	-	DDX41	protein_coding	0.540795	2.73554	0.227741	1.04867	245.083
chr1	205122015	-	RBBP5	protein_coding	0.188365	0.95821	0.54247	0.842888	245
chr20	31607186	+	MIR3193	miRNA	2.32509	3.31857	1.12369	0.803736	244.833
chr6	110982015	+	RPF2	protein_coding	0.452239	0.686985	0.225236	0	244.667
chr17	59964761	-	RNFT1	protein_coding	8.30958	8.42781	8.00412	6.14275	243.833
chr3	185938029	-	TRA2B	protein_coding	0.365817	2.43813	0	0.118033	243.083
chr16	2155358	-	SNHG19	lincRNA	0.842306	1.06822	0.173363	0.0325045	242.667
chr10	100998348	+	LZTS2	protein_coding	3.61906	7.51587	1.40087	1.34219	242.667
chr14	21269445	-	HNRNPC	protein_coding	0.829889	1.62657	0.708594	0.746767	242.5
chr12	55817722	-	SARNP	protein_coding	1.12156	0.801188	0.849476	0.919875	242
chr17	75979268	+	TEN1	protein_coding	0.905106	2.31688	0.190484	1.02069	239.5
chr6	75244009	-	COX7A2	protein_coding	0.850559	1.23583	0.149681	0.158145	239.167
chr6	7389793	+	RIOK1	protein_coding	1.04719	1.4503	0.323659	0.474206	238.833
chr15	72474326	+	ARIH1	protein_coding	11.8479	13.8984	8.40779	4.85725	238
chr10	100373615	+	OLMALINC	lincRNA	1.0089	5.56448	0.216499	0.821668	237.667
chr7	135510127	-	CNOT4	protein_coding	7.03487	4.45592	7.73037	6.47979	237.5
chr14	93207241	+	UBR7	protein_coding	2.71135	2.38157	1.67236	1.25519	236.167
chr20	13784886	-	ESF1	protein_coding	0.672914	0.679608	0.490627	0.919454	235.583
chr4	158723396	-	PPID	protein_coding	0.120529	0.561709	0.683224	0	235.25
chr15	48878136	+	EID1	protein_coding	0.305381	4.40128	0.413904	1.99368	235.25
chr12	54280102	-	CBX5	protein_coding	0.624986	1.71238	0.585585	0.259594	234.667
chr1	93846832	+	MIR760	miRNA	1.37928	3.83238	0	0.605158	234.167
chr21	42879644	+	NDUFV3	protein_coding	0.386302	0.271095	0.16612	0.616884	234.083
chr11	34916499	-	APIP	protein_coding	1.0532	6.92103	0.668982	2.28086	233.833
chr1	169486076	+	RP1-206D15.6	lincRNA	1.26502	1.24868	0.705756	0.3727	233.667
chr20	16729961	+	SNRPB2	protein_coding	1.08819	0.813448	0.29827	0.541393	233.417
chr1	16904776	-	RP11-108M9.6	lincRNA	0.323051	0.32238	0.26522	0	232.667
chr14	72926451	+	DCAF4	protein_coding	0.974169	1.0937	0.222875	0.227741	232.5
chr16	89560657	+	RPL13	protein_coding	0.703331	0.891454	0	0.128098	231.833
chr4	151099573	+	RPS3A	protein_coding	0.26114	1.29719	0.659242	0.342718	231.333
chr8	127794533	+	PVT1	lincRNA	3.93918	2.09969	2.49622	1.69755	230.667
chr20	50731544	+	PARD6B	protein_coding	4.16849	3.27508	0.509031	0.626004	230
chr11	118359585	+	UBE4A	protein_coding	0.488474	0.323306	0.237157	0.492964	229.833
chr14	102362916	-	CINP	protein_coding	0.663638	0.34819	0.435826	0.472329	229.667
chr19	53867883	+	MYADM	protein_coding	14.4377	22.0852	10.4189	18.5447	229.667
chr14	36320676	-	MBIP	protein_coding	1.47006	3.35839	0.443402	1.95812	229.667
chr12	52069971	+	ATG101	protein_coding	1.19249	2.5097	0.351541	0.699938	228.667
chr1	111139627	+	CEPT1	protein_coding	3.38334	4.93415	1.89787	2.84889	228.667
chr19	57814913	-	ZNF552	protein_coding	0.737621	1.85934	0.227741	0.206582	228.5
chr3	96618236	-	MTRNR2L12	protein_coding	0.140651	0.236944	0.32552	2.17656	227.833
chr1	150321476	+	PRPF3	protein_coding	1.62122	5.26447	1.37879	1.26389	227.833
chr2	241687085	+	ING5	protein_coding	0.27822	0.286026	0.21017	0	30	0.42166
chr3	185586174	+	SENP2	protein_coding	1.56313	1.40246	1.08938	0.430565	226.5
chr13	41061274	+	WBP4	protein_coding	5.6895	10.4986	3.23739	6.15905	226.167
chr1	71081011	-	ZRANB2	protein_coding	0.359475	0.594758	0.772872	0.0765627	225.417
chr11	62805440	-	NXF1	protein_coding	0.729473	1.39703	0.473909	0.489795	225.083
chr3	63911929	+	ATXN7	protein_coding	13.0533	11.6367	11.5832	10.3467	225
chr8	127736231	+	MYC	protein_coding	8.64483	6.15999	8.41336	4.89741	224.833
chr19	32972209	+	FAAP24	protein_coding	0.777939	0.590447	0.222351	0	224.5
chr12	57694121	+	OS9	protein_coding	0.643045	1.47453	0.70831	0.265154	224
chr5	181223290	+	TRIM41	protein_coding	1.64073	2.99379	0.571639	0.0774954	223.75
chr14	54902824	-	GCH1	protein_coding	1.78233	1.48621	1.02339	0.264559	223.75
chr17	50719597	+	LUC7L3	protein_coding	2.05155	7.02603	1.50727	2.04922	223.5
chr1	160285154	-	PEX19	protein_coding	1.37474	2.95925	1.27216	1.4611	223.333
chr19	58305319	+	ERVK3-1	protein_coding	0.307376	0.935263	0.0590285	0.256981	223.167
chr2	231514339	-	LINC00471	lincRNA	0.145322	0.486574	0.039807	0.550149	221.833
chr2	26345802	-	ADGRF3	protein_coding	0.703207	2.41362	0.281176	0.502541	221.167
chr3	64023560	-	PSMD6	protein_coding	0.277977	1.03474	0.313339	0.0615251	219.5
chr8	101492439	+	GRHL2	protein_coding	23.5998	10.8582	19.4845	9.04226	219.5
chr15	92645598	-	FAM174B	protein_coding	1.31205	1.73345	0.837206	0.645417	219.5
chr19	38647670	+	ACTN4	protein_coding	3.93354	2.67437	1.99847	0.228119	219.333
chr15	34225013	+	EMC4	protein_coding	0.369668	1.12064	0.219045	0.227741	219.167
chr1	151198575	+	PIP5K1A	protein_coding	0.993369	4.33069	0.264559	1.07933	218.5
chr12	52902204	-	KRT8	protein_coding	1.94349	1.77462	0.862292	0.614322	217.833
chr1	145994216	-	TXNIP	protein_coding	0.318259	0.395222	0.391801	0.313178	217.667
chr2	53786942	-	ASB3	protein_coding	0.709519	1.00068	1.041	0.659714	217.417
chr15	65296051	+	RNU5A-1	snRNA	0.182824	0.275217	0.154822	0	216.833
chr3	100401532	+	LNP1	protein_coding	0.50989	0.952343	0.382713	0.102073	216.5
chr1	165768902	-	TMCO1	protein_coding	0.134802	0.711593	0	1.18168	215.833
chr13	24160716	+	SPATA13	protein_coding	2.17123	2.61311	1.18448	4.83857	215.667
chr19	37217926	+	ZNF383	protein_coding	1.09759	0.981355	0.959893	0.509773	215.5
chr14	91510300	-	PPP4R3A	protein_coding	2.60001	7.01597	1.17619	2.8944	215.167
chr6	151880657	+	ESR1	protein_coding	0.192821	0.184903	0.264559	0	214.833
chr14	92040059	-	TRIP11	protein_coding	0.878489	0.900494	0.455471	0	214.333
chr1	154974653	+	CKS1B	protein_coding	0.293934	2.2914	0.511923	0.69454	213.5
chr15	82986207	+	FAM103A1	protein_coding	0.636114	1.12018	0.0474458	0.345666	213.25
chr1	183635726	-	ARPC5	protein_coding	2.17314	4.0044	1.62832	3.55997	213.25
chr19	2476122	+	GADD45B	protein_coding	1.54705	2.66716	0.255592	1.46095	213.167
chr2	74483073	+	TTC31	protein_coding	1.19656	2.43212	1.26254	0.465435	212.917
chr2	197453493	+	COQ10B	protein_coding	0.759267	1.17078	0.598692	0.673304	211.667
chr5	112707498	+	APC	protein_coding	4.59849	1.96036	1.82819	1.10521	211.167
chr19	4247079	+	CCDC94	protein_coding	1.25807	0.373538	0.78392	0.352146	211.167
chr1	25247457	-	RSRP1	protein_coding	0.256871	0.575938	0	0	211
chr12	52051442	+	NR4A1	protein_coding	2.18082	4.98818	3.05889	2.60434	211
chr12	96035661	-	LTA4H	protein_coding	3.54518	1.76349	0.844414	2.67766	210.667
chr1	149162944	-	RNU1-59P	snRNA	0.0389725	0.0512453	0	0	210
chr11	63681446	+	RTN3	protein_coding	3.12586	4.29387	1.34453	1.31537	209.833
chr1	107056679	+	PRMT6	protein_coding	2.28266	6.89534	0.715031	3.3135	209.167
chr18	11981465	+	IMPA2	protein_coding	7.05463	9.38823	5.59299	1.99613	208.833
chr19	54189938	+	TSEN34	protein_coding	0.361118	1.24258	0.0843793	0.0499743	208
chr6	30914220	+	VARS2	protein_coding	1.55907	2.67665	1.23709	0.280563	207.667
chr3	142225592	-	GK5	protein_coding	4.98272	2.64583	1.34072	0.578077	207.667
chr16	14630267	-	PARN	protein_coding	1.51949	0.88	1.21199	1.10634	206.833
chr12	105107714	+	KIAA1033	protein_coding	1.2716	0.60206	0.450472	0.233714	206.5
chr9	120714470	-	MEGF9	protein_coding	6.94095	5.36615	2.20151	1.85711	206.5
chr17	59210010	+	SMG8	protein_coding	7.83285	11.3974	7.02403	5.57954	205.75
chr7	99408641	+	BUD31	protein_coding	1.30384	1.07095	0.149612	0.376144	205.667
chr15	34969839	-	AQR	protein_coding	0.634732	1.9532	0.229081	0.663463	205.25
chr17	74776345	-	NAT9	protein_coding	1.08221	2.15379	0.940718	1.32787	204.833
chr2	20451042	+	AC023137.2	lincRNA	0.464367	0.643076	0.145828	0.144149	204.667
chr14	37595847	+	TTC6	protein_coding	11.1362	17.8178	8.28288	12.2344	204.167
chr1	109548611	+	GNAI3	protein_coding	0.203576	1.53435	0.54895	0.439299	202.667
chr2	98608579	+	UNC50	protein_coding	1.28436	4.76434	0.225236	1.31759	202.333
chr14	20343407	-	RPPH1	ribozyme	1.27891	7.62574	1.18566	1.61763	202
chr19	39445546	+	SUPT5H	protein_coding	0.461974	2.06766	0.582924	0.533303	200.333
chr5	83077496	-	TMEM167A	protein_coding	0.96676	0.877805	0.701123	0.441755	200
chr7	99500297	-	ZNF394	protein_coding	0.250397	1.32711	0.262474	0.225003	199.583
chr19	58327019	+	ZSCAN22	protein_coding	0.354468	0.763107	0.186492	0.693789	199.167
chr10	1048935	-	IDI1	protein_coding	0.86317	1.81082	0	0.489789	199.167
chr1	173867991	-	GAS5	processed_transcript	4.54197	4.91069	5.22783	1.86594	199
chr17	35809455	+	TAF15	protein_coding	2.1862	1.84062	0.225236	0.810593	198.833
chr1	143699619	-	RNVU1-17	snRNA	0.166053	0.178159	0.228242	0	198.667
chr2	84905625	+	TMSB10	protein_coding	4.01145	11.9472	2.67477	6.65636	198.167
chr14	68793240	-	ZFP36L1	protein_coding	7.19839	8.6128	2.47568	2.09528	198.167
chr18	2571509	-	METTL4	protein_coding	0.817854	1.66994	0.230984	1.0871	198
chr12	4649047	-	AKAP3	protein_coding	0.205396	1.10217	0.227741	0.329086	198
chr19	45467995	+	FOSB	protein_coding	1.40026	0.982219	0.916846	0.281992	198
chr1	154983338	+	FLAD1	protein_coding	0.677601	3.40745	0	1.00081	198
chr12	69239537	+	CPSF6	protein_coding	3.0481	4.98845	1.39064	2.05256	197.5
chr17	5486396	+	MIS12	protein_coding	1.10794	2.41328	0.20453	1.41962	197.5
chr15	68054179	+	PIAS1	protein_coding	5.65031	2.54713	3.72018	1.1037	197
chr10	72626191	-	MICU1	protein_coding	3.06746	2.63524	1.63708	3.71661	196.833
chr12	49189078	-	TUBA1A	protein_coding	1.62305	1.48074	2.81099	2.4636	196.167
chr14	32203269	-	RNU6-8	snRNA	0.425045	0.952167	0.188775	0.179675	195.5
chr12	6493841	-	MRPL51	protein_coding	1.68141	2.91048	0.800991	1.42364	195.167
chr12	34022468	+	ALG10	protein_coding	1.30042	0.466664	0.804597	0.958524	194.167
chr2	208255133	-	IDH1	protein_coding	6.47918	5.81135	8.6208	5.05114	194.167
chr2	112645690	-	AC079922.3	lincRNA	2.79992	0.916766	1.02216	0	193.833
chr14	73058532	+	RBM25	protein_coding	6.80084	3.21425	2.70537	3.35698	193.417
chr4	176319964	+	SPCS3	protein_coding	1.94172	1.41889	0.754353	0.414836	193.333
chr19	5623083	+	SAFB	protein_coding	1.31377	2.24902	0	0.227741	192.833
chr15	49620980	+	DTWD1	protein_coding	0.785547	1.94799	0.255148	0.116335	192.667
chr11	62761544	+	POLR2G	protein_coding	1.92184	1.3534	0.4081	1.27606	192.5
chr1	198937429	-	MIR181A1HG	lincRNA	0.33441	0.325344	0.906477	0.253617	192
chr16	2777319	+	CTD-2270P14.5	lincRNA	1.33468	4.5432	0.73274	1.38936	191.833
chr2	86106182	+	PTCD3	protein_coding	0.259022	0.434628	0.473693	0.345509	191.833
chr19	50658496	+	C19orf81	protein_coding	1.47934	2.12474	3.41561	0.902781	191.833
chr1	112619173	+	CAPZA1	protein_coding	1.02344	1.81245	1.20394	0.675604	191.667
chr3	167734939	-	PDCD10	protein_coding	5.29201	17.4489	4.05628	22.1595	191
chr8	95268836	+	C8orf37-AS1	lincRNA	7.69979	3.25993	6.25202	2.40459	191
chr12	53006431	+	EIF4B	protein_coding	3.20376	6.99258	1.50429	3.12361	190.833
chr17	59965096	+	RP11-178C3.2	lincRNA	1.95006	3.5328	2.63891	4.7658	190.667
chr10	13586927	+	PRPF18	protein_coding	1.17393	1.15059	0.710634	0.866233	190.667
chr6	42746096	-	TBCC	protein_coding	0.50891	2.22506	0.18879	0.181249	190.667
chr1	113904998	-	AP4B1	protein_coding	0.855605	0.465007	0.5446	0	190.083
chr19	40444705	-	SERTAD3	protein_coding	3.10922	3.58379	0.33211	0.429202	189.667
chr13	30617783	+	USPL1	protein_coding	1.44409	2.13433	1.8067	0.672596	189.667
chr11	83193663	-	RP11-727A23.5	processed_transcript	0.0671705	0.311706	0.234157	0.450471	189.5
chr1	67685201	+	GADD45A	protein_coding	2.75308	5.11641	0.940267	2.32059	189
chr1	43389808	-	MED8	protein_coding	0.206296	1.04127	0.209985	0	188.5
chr4	6640686	+	MRFAP1	protein_coding	0.909975	3.16814	0.228172	0.304815	188.5
chr17	8186945	+	MIR4521	miRNA	0.772121	1.34644	0.457771	3.34485	85.5	0.475122
chr1	153671028	-	ILF2	protein_coding	1.12511	5.60223	1.14548	2.07758	187.5
chr17	58352202	-	SUPT4H1	protein_coding	1.17639	5.25463	1.26139	1.12767	187.5
chr8	55773470	+	TGS1	protein_coding	0.208824	0.582076	0	0.111108	187.333
chr5	178627114	-	CLK4	protein_coding	1.21058	3.66266	0.714303	2.53936	187.333
chr20	49046246	+	CSE1L	protein_coding	2.63544	4.00322	0.988852	0.617955	186.5
chr7	93232340	+	VPS50	protein_coding	0.366881	0.289424	0.264536	0.323452	186.167
chr1	155934398	-	KIAA0907	protein_coding	1.10485	2.8371	0.65056	0.923887	185.667
chr14	34539711	-	EAPP	protein_coding	1.50703	4.34891	1.37341	4.54225	185
chr1	23559794	-	ID3	protein_coding	1.13395	1.50487	0.747025	0.0512231	184.333
chr15	92639244	-	FAM174B	protein_coding	0.795293	3.58043	1.07238	1.23816	184.333
chr12	66130768	-	LLPH	protein_coding	0.680151	2.25776	1.07281	1.25341	183.833
chr6	26250605	-	HIST1H3F	protein_coding	0.855626	2.55526	0.485852	0.363407	183
chr14	22589269	-	DAD1	protein_coding	0.1403	0.533228	0	0	183
chr22	28742031	+	HSCB	protein_coding	3.28831	7.55682	1.73143	0.815632	182.833
chr17	28719991	+	RPL23A	protein_coding	0.440069	2.02252	0	0.263328	182.5
chr16	67873023	+	EDC4	protein_coding	1.84423	1.39908	0.568659	0.28874	182.25
chr3	196942623	+	NCBP2-AS2	protein_coding	1.08751	1.53872	0.190645	0.0654834	181.667
chr5	179698906	+	CANX	protein_coding	1.06954	3.53837	0.225236	0.286901	181.667
chr9	33473930	-	NOL6	protein_coding	0.340405	0.576067	0	0.268747	181.583
chr4	39458948	-	RPL9	protein_coding	0.494817	0.495752	0.726679	0.225226	181.333
chr5	140827958	+	PCDHA6	protein_coding	0.030035	0.158501	0.0254109	0.734368	180.667
chr17	32350109	+	ZNF207	protein_coding	0.517541	0.800332	0.222351	0.575642	180.167
chr9	110256640	-	TXN	protein_coding	3.68273	8.89397	2.10711	3.71027	179.833
chr15	64095991	+	SNX1	protein_coding	1.44522	6.03641	1.77802	2.67823	179.667
chr22	27919384	+	TTC28-AS1_1	misc_RNA	1.42444	2.06344	0.639406	0.388704	178.833
chr11	61361890	-	CYB561A3	protein_coding	0.343591	0.741683	0.140885	0.461209	178.333
chr17	59841266	+	VMP1	protein_coding	1.45524	0.984419	0.792776	1.39057	178.083
chr5	6378594	-	MED10	protein_coding	1.59185	2.15315	0.194743	0.990065	177.5
chr5	177351667	-	LMAN2	protein_coding	0.975633	0.873674	0.389253	0.35243	177.333
chr1	145927495	-	RBM8A	protein_coding	0.74151	3.32824	0.61428	0	177
chr15	50424380	+	USP8	protein_coding	0.648611	1.48767	1.14682	0.507772	176.5
chr16	4847342	-	GLYR1	protein_coding	0.784988	1.10282	0.68314	0.594716	176.25
chr17	50866354	-	TOB1	protein_coding	30.9688	18.41	12.4238	4.76307	176.25
chr4	82429447	-	HNRNPDL	protein_coding	3.98625	7.6235	4.29491	3.7585	176.167
chr11	61362361	+	TMEM138	protein_coding	0.454727	1.48921	0	1.75524	175.25
chr6	52995621	+	RN7SK	snRNA	1.1112	1.95337	2.21405	2.74766	0.5	0.720041
chr14	20455191	+	APEX1	protein_coding	1.14765	2.7334	0.873032	0.886808	175
chr16	3020368	+	TNFRSF12A	protein_coding	2.17078	3.27822	1.38851	0.505992	175
chr17	30116781	+	NSRP1	protein_coding	0.482066	2.36439	0.326575	0.215083	174.833
chr16	21300849	+	CRYM-AS1	bidirectional_promoter_lncRNA	2.00901	4.03295	0.714028	1.48001	174.833
chr11	65333754	+	DPF2	protein_coding	1.69006	3.7879	0.609103	0.751706	174.333
chr11	76800364	+	RP11-21L23.2	sense_overlapping	0.676932	0.960087	0.589282	1.21257	174.167
chr6	26032060	-	HIST1H3B	protein_coding	0.35286	2.26245	0	0	173.833
chr3	53891885	-	SELK	protein_coding	0.133878	1.01182	0	0	173.5
chrX	147911951	+	FMR1	protein_coding	2.06507	1.71385	0.674088	0.544723	173.5
chr3	114056735	+	QTRT2	protein_coding	0.657218	0.874684	1.02465	0.677749	173.5
chr19	57363511	+	TRAPPC2B	protein_coding	0.867828	2.85364	0.264559	0.559292	172.917
chr6	41921139	-	MED20	protein_coding	0.82377	1.19556	0.573512	0.454219	172.833
chr5	139341832	+	PAIP2	protein_coding	3.20705	2.2753	1.54602	0.692762	172.833
chr5	90409786	-	CETN3	protein_coding	1.90757	3.03376	1.03072	2.43361	172.75
chrX	153470631	-	HAUS7	protein_coding	0.964039	1.68927	0.161874	0.741632	172.667
chr17	74748613	+	SLC9A3R1	protein_coding	1.97491	5.37894	0.225236	0.370162	172.333
chr2	677439	-	TMEM18	protein_coding	0.916594	1.31001	0.4013	0.901246	172
chr18	3252275	+	MYL12A	protein_coding	0.148806	0.0766403	0	0.144565	171.5
chr2	118088474	+	INSIG2	protein_coding	1.59322	4.3356	1.18423	3.88461	171.333
chr14	34462356	-	SPTSSA	protein_coding	8.72803	1.44984	5.02933	0.784415	170.833
chr2	150487667	-	RND3	protein_coding	2.10321	1.08149	1.0496	1.28163	170.833
chr1	117929720	+	WDR3	protein_coding	0.789939	4.0284	0.494566	2.71653	169.833
chr11	65858333	-	CFL1	protein_coding	3.91733	3.91018	0.455483	0.225236	169
chr20	2470853	-	SNRPB	protein_coding	0.690283	3.5979	0.617288	0.0502434	168.833
chr1	150236967	+	RNU2-17P	snRNA	0.186885	0.364925	0	0.0287867	168.833
chr12	31326199	-	FAM60A	protein_coding	1.16119	1.83628	0.227111	0.26377	168.667
chr8	22669148	-	BIN3	protein_coding	0.479109	0.537885	0.227741	0.0413818	168.667
chr11	86244753	+	EED	protein_coding	0.961316	3.56277	1.14771	0.254293	168
chr14	91418266	+	RP11-895M11.3	lincRNA	1.29093	2.24794	0.692044	1.52693	168
chr16	2268155	+	MIR940	lincRNA	0.615962	2.83575	0	0.329381	167.833
chrX	41334162	+	DDX3X	protein_coding	3.44677	5.9223	2.87369	5.40282	167.333
chr2	202265716	+	NOP58	protein_coding	0.898865	2.66242	0.624612	1.57391	167.333
chr3	101561862	+	TRMT10C	protein_coding	0.353021	0.815729	0.455322	0.189274	167.083
chr6	117602542	-	GOPC	protein_coding	1.17711	1.27386	0.769149	0	166.833
chr1	150487364	+	TARS2	protein_coding	3.49499	1.39494	1.73366	1.53223	166.167
chr10	90871716	+	RPP30	protein_coding	0.580378	0.994607	0.925198	0.899627	165.833
chr9	62802438	-	RNA5SP283	rRNA	3.23472	1.54216	1.93004	2.29947	165.5
chr2	74508580	-	PCGF1	protein_coding	0.597004	2.00668	1.50572	0.534531	165
chr1	58784327	-	JUN	protein_coding	2.1987	7.19873	0.672807	5.31915	165
chr14	49598775	+	LRR1	protein_coding	3.32723	1.38428	4.42798	0	164.333
chr1	235328570	+	GGPS1	protein_coding	3.61183	16.0593	4.8764	14.4982	163.667
chr19	40750859	+	SNRPA	protein_coding	1.8071	0.992549	0.932825	0.45004	163.5
chr12	54188994	-	SMUG1	protein_coding	0.435201	0.88214	0.172345	0.229235	162.333
chr12	111841902	-	MAPKAPK5-AS1	lincRNA	0.8487	2.0703	0.039807	1.25441	162.25
chr16	11916082	-	GSPT1	protein_coding	6.01289	4.54558	1.55032	1.03737	161.667
chr19	47274453	+	INAFM1	protein_coding	6.2614	0.940655	3.20073	0.294436	161.583
chr1	149887890	+	BOLA1	protein_coding	1.94999	2.01162	0.720435	1.52067	161.5
chr1	114780677	-	SIKE1	protein_coding	0.347259	0.573106	0	0.215682	161.333
chr14	70359731	-	COX16	protein_coding	0.175258	1.32256	0.0774954	0.904527	161.167
chr1	32650584	-	ZBTB8OS	protein_coding	0.263986	0.327764	0.262088	0.0626633	161
chr13	41263577	-	MTRF1	protein_coding	1.07515	0.307086	1.86103	1.23536	160.917
chr3	52278643	-	WDR82	protein_coding	0.84154	0.544271	0.691261	0	160.667
chr17	59106921	-	TRIM37	protein_coding	5.82906	9.23717	4.72973	5.1074	160.667
chr13	45336447	-	SNORA31	snoRNA	0.232981	2.02423	0.715899	0	160.667
chr6	52284837	-	MCM3	protein_coding	0.870389	1.23128	0	0.173897	160.333
chr22	29268253	+	EWSR1	protein_coding	3.04368	2.95629	0.776191	1.70404	160.167
chr5	16465792	-	ZNF622	protein_coding	1.44005	6.67323	0.353849	1.99479	160
chr8	91070325	+	OTUD6B	protein_coding	3.09017	2.6016	1.97224	1.74931	159.75
chr6	49552353	+	C6orf141	protein_coding	0.391133	0.195012	0.282625	0.474244	159.5
chr1	109042105	-	WDR47	protein_coding	9.0826	12.1925	7.74202	8.45324	159.417
chr17	19061912	+	SNORD3B-1	snoRNA	0.299826	0.553014	0	0	159.167
chr10	68332075	+	HNRNPH3	protein_coding	2.91623	4.01408	2.02552	1.47339	159
chr19	49580572	-	NOSIP	protein_coding	0.422417	0.625153	0.040742	0.232422	158.833
chr21	25734972	-	ATP5J	protein_coding	7.2858	13.6607	6.8229	12.9728	158.667
chr2	32165757	-	RP11-563N4.1	lincRNA	0.309814	0.8017	0.217632	0.392565	158.333
chr1	28643005	-	TAF12	protein_coding	0.489241	1.70643	0.227741	0.581847	158.333
chr5	32585499	+	SUB1	protein_coding	10.7695	8.36535	9.95338	10.5086	158.167
chr14	51240168	+	TMX1	protein_coding	0.854936	0.728781	0.264559	0.756674	158
chr7	40134659	-	MPLKIP	protein_coding	4.68752	3.6476	3.55512	1.31356	157.667
chr5	69217760	+	MRPS36	protein_coding	0.518261	1.69343	0.788326	0.707935	157.667
chr16	3611728	+	DNASE1	protein_coding	2.06615	2.7326	0.898363	0.395645	157.667
chr19	49453225	+	ALDH16A1	protein_coding	1.46545	1.0134	0	0	157.5
chr7	30504844	-	GGCT	protein_coding	2.24614	1.66948	0.498694	0.237077	157.5
chr11	34105602	+	NAT10	protein_coding	3.56378	1.59573	0.96493	1.3011	157
chr2	230068999	-	SLC16A14	protein_coding	2.73689	4.11092	1.54929	0.940267	157
chr17	57993479	-	RP11-159D12.2	lincRNA	0.572351	0.554141	0.486032	1.00074	156.667
chr4	8440711	-	ACOX3	protein_coding	0.302942	0.233592	0	0	156.5
chr14	73136418	+	PSEN1	protein_coding	1.32308	2.91551	0.573043	2.20585	156.167
chr5	154038959	+	MFAP3	protein_coding	0.14299	1.94625	0.158624	0.834999	156
chrX	71283583	+	NONO	protein_coding	1.30499	1.23161	0.792656	2.02468	155.667
chr2	159712457	+	MARCH7	protein_coding	3.28111	4.46005	0.768145	2.58889	155.5
chr16	82170226	-	MPHOSPH6	protein_coding	1.261	0.830251	0.682567	0.450365	155.333
chr19	57849857	+	ZNF587	protein_coding	0.663297	1.16585	0.372152	0.61459	155.167
chr14	70600667	-	MED6	protein_coding	0.969934	0.320943	0.527574	0.783248	155.083
chr1	109100193	+	SCARNA2	scaRNA	2.75145	3.83218	1.40219	2.4388	155
chr13	45339848	-	TPT1	protein_coding	0.182843	0.05028	0.554191	0	154.667
chr16	74607144	-	GLG1	protein_coding	1.35705	1.26403	1.43922	0.720915	154.5
chr14	64914361	+	CHURC1	protein_coding	0.189152	0.893075	0	0.224267	154.333
chr11	17207983	-	PIK3C2A	protein_coding	2.25684	3.70944	1.80616	3.36277	154.083
chr5	171387799	+	NPM1	protein_coding	4.73841	5.95542	2.55199	1.17848	154
chr5	178131011	+	RMND5B	protein_coding	1.7142	4.53652	0.848724	0.323813	154
chr21	31659622	+	SOD1	protein_coding	2.88028	1.35969	0.939667	1.06085	153.667
chr2	55617608	-	PPP4R3B	protein_coding	0.655224	2.9491	0.492913	0.944233	153.333
chr1	92832025	+	RPL5	protein_coding	0.843876	1.49366	0	0.784551	153
chr8	124450820	+	TRMT12	protein_coding	0.73407	2.26212	0.0495041	1.6584	153
chr2	161160297	+	TANK	protein_coding	3.52904	4.92435	2.71426	5.55045	152.833
chr14	21476973	-	RAB2B	protein_coding	4.59564	1.51861	4.07967	1.83176	152.583
chr6	170553341	-	PSMB1	protein_coding	0.0646537	0.0387774	0.265223	0.24066	151.833
chr22	31081319	+	SMTN	protein_coding	0.945535	3.09687	0.366654	0.867497	151.75
chr12	108561159	-	SART3	protein_coding	0.250546	1.43148	0.169933	0.470465	151.667
chr1	110407942	-	LAMTOR5	protein_coding	0.337747	0.624359	0.227741	0.225236	151.667
chr3	46976759	-	CCDC12	protein_coding	0.764916	2.04247	0.669929	0.674017	151.25
chr6	82363631	+	TPBG	protein_coding	8.23679	15.7869	2.33191	2.70245	151.167
chr21	36156336	-	CBR3-AS1	processed_transcript	1.54351	2.46043	0.0501209	0.225236	151.167
chr14	75661189	-	C14orf1	protein_coding	0.97031	1.46818	0	0.713224	151.167
chr6	44387525	+	CDC5L	protein_coding	2.39348	2.19533	1.47778	1.75856	151.167
chr4	119212636	+	USP53	protein_coding	1.55884	1.90783	0.973202	1.60689	150.667
chr7	56051448	-	PSPH	protein_coding	1.34925	2.46383	1.25999	0.306562	150.5
chr19	47349281	+	DHX34	protein_coding	1.25054	3.09529	0.397129	1.19412	150.333
chr15	91022603	-	VPS33B	protein_coding	0.626237	1.63655	0.382984	0.561966	150
chr1	148522601	+	U1	snRNA	1.14836	0.624461	1.19419	0.488246	149.833
chr5	112160526	+	EPB41L4A-AS1	lincRNA	3.57632	1.23929	1.65326	0.658641	149.833
chr2	15591621	+	DDX1	protein_coding	1.91504	1.12665	0.0784625	0.227741	149.667
chr19	48619184	-	RPL18	protein_coding	0.43243	0.797434	0.09488	0	149.5
chr1	161021175	-	F11R	protein_coding	4.65394	3.40795	1.14668	0.798263	149.5
chr12	57772119	-	METTL1	protein_coding	1.18199	2.69526	0.235695	1.35571	149.417
chr1	28506043	+	SNHG3	sense_intronic	0.319121	0.450633	0.0287269	0.365845	149.333
chr11	62880896	+	SLC3A2	protein_coding	4.24494	8.50909	2.3187	3.68408	149.333
chr2	9843354	+	TAF1B	protein_coding	0.894594	1.21262	1.45861	0.753206	149
chr1	155262339	-	SCAMP3	protein_coding	1.19903	2.61882	0.438832	0.545303	148.5
chr6	26199293	-	RP1-34B20.21	protein_coding	0.672901	2.06705	0.0243305	0.262653	148.417
chr7	26200746	-	HNRNPA2B1	protein_coding	2.0997	4.67855	0.728996	2.03518	147.833
chr3	184186095	+	ABCF3	protein_coding	1.65212	2.18849	0.367732	1.10242	147.667
chr3	197949987	+	RPL35A	protein_coding	0.0580946	0.140219	0.198352	0.0627898	147.5
chr19	58387269	+	RPS5	protein_coding	0.408099	0.247261	0.0658566	0.227741	147.5
chr13	27251579	+	RPL21	protein_coding	0.770905	1.75901	1.08683	0.692008	147.417
chr1	62784135	+	ATG4C	protein_coding	0.558675	0.221244	0.271113	0.383354	147.333
chr20	62937952	-	DIDO1	protein_coding	1.07468	3.08756	0.682878	1.85146	147.333
chr22	28797045	-	XBP1	protein_coding	0.808784	1.2898	0.140393	0	147.25
chr12	56334174	+	IL23A	protein_coding	0.383691	0.348055	0	0.194743	146.917
chr14	22829879	+	MRPL52	protein_coding	2.69963	2.55461	1.56358	1.12338	146.667
chr14	50116600	-	VCPKMT	protein_coding	0.293399	0.801127	0	0.668208	146.667
chr20	45857406	-	ACOT8	protein_coding	1.41606	1.60421	1.46707	0.718195	146.667
chr19	47130895	+	SAE1	protein_coding	1.44136	1.60498	0.811746	0.492402	146.583
chr4	124480	+	ZNF718	protein_coding	0.0551342	0.382526	0	0	146.417
chr19	35249002	+	LSR	protein_coding	2.97966	13.0481	2.26587	4.01986	146.167
chr11	93741493	-	TAF1D	protein_coding	0.591665	2.341	0.0368775	0.225236	146.167
chr21	42879531	-	WDR4	protein_coding	2.20991	0.554044	0	0.00022887	146.083
chr12	6944023	+	C12orf57	protein_coding	2.17852	2.61274	0.635194	0.437305	146
chr8	127795754	+	PVT1	lincRNA	1.51075	1.35179	1.03372	0.839485	145.917
chr17	80147183	-	EIF4A3	protein_coding	1.40791	2.81143	0.481189	0.602734	145.833
chr11	72103387	-	LAMTOR1	protein_coding	3.40843	5.42525	1.92479	0.993812	145.583
chr7	100119372	-	TAF6	protein_coding	0.948884	1.32334	0.247462	0.222083	145.333
chr10	71851325	-	PSAP	protein_coding	1.37992	0.667511	0.62787	0.754337	145.167
chr17	2511891	-	METTL16	protein_coding	0.254635	1.26069	0.467188	0.517466	145.083
chrX	12975110	+	TMSB4X	protein_coding	3.01617	4.0126	2.4469	2.53732	145
chr5	174724533	+	MSX2	protein_coding	1.88906	2.23387	0.752751	0.690377	144.75
chr11	83072066	+	RAB30-AS1	lincRNA	1.19228	4.02308	1.72621	2.11113	144.583
chr17	67717931	+	NOL11	protein_coding	0.476947	2.48699	0.20453	0.27868	144.5
chr22	20917426	+	CRKL	protein_coding	0.634485	1.92174	0.619684	0.411165	144.167
chr5	69332793	-	CCDC125	protein_coding	0.707335	2.05812	0.357076	0.739373	144
chr12	109477628	+	UBE3B	protein_coding	1.13025	1.18667	0.466229	0.704612	143.833
chr1	173864901	-	GAS5	processed_transcript	0.305989	0.867548	0.223203	0.162927	143.5
chr5	181243916	-	RACK1	protein_coding	0.0724495	0.375051	0.239074	0.225162	143.5
chr6	136289851	-	BCLAF1	protein_coding	1.00593	0.760071	0	0.13411	143.5
chr4	4248212	-	TMEM128	protein_coding	0.154853	0.411223	0.470141	0.169226	143.167
chr17	64506292	-	DDX5	protein_coding	4.02529	4.37472	1.9391	1.72387	143.083
chr1	40040720	+	CAP1	protein_coding	0.974266	3.11551	0.245304	0.640642	143
chr11	119018690	-	RPS25	protein_coding	1.33623	0.668265	1.00651	0.457109	142.917
chr14	76151934	+	GPATCH2L	protein_coding	2.75508	1.37188	1.76541	0.645446	142.667
chrX	154371283	-	FLNA	protein_coding	1.09771	3.07366	0	0.225236	142.667
chr1	154936991	-	PMVK	protein_coding	0.835521	2.14977	0.558923	0.465078	142.5
chr4	56978943	+	POLR2B	protein_coding	0.811646	0.996774	1.48148	0.0851274	142.167
chr3	127598223	+	MCM2	protein_coding	0.961247	0.637437	0.567435	0.67871	142
chr15	51829628	+	TMOD3	protein_coding	2.36105	1.85135	0.562236	0.720706	141.667
chr10	63269253	-	JMJD1C	protein_coding	0.344545	0.112745	0.435827	0	141.5
chr6	27872315	-	HIST1H3I	protein_coding	0.125929	0.147558	0.265193	0	141.417
chr17	7583647	+	MPDU1	protein_coding	0.764718	1.19111	0.945904	0.813604	141.167
chr1	35031968	-	ZMYM6	protein_coding	0.141522	0.893488	0.466667	1.18457	141.083
chr12	6970913	+	EMG1	protein_coding	1.78138	1.59363	0.714217	0.616432	141
chr11	125591712	+	STT3A	protein_coding	0.786925	1.12487	0.21616	0.687497	140.833
chr15	63381846	-	CA12	protein_coding	1.05064	1.49029	0.696981	0.981832	140.417
chr1	120850985	-	RNVU1-19	snRNA	0.654658	0.486017	0.498698	0.375943	140.167
chr19	47113441	+	SAE1	protein_coding	1.66706	3.37206	1.41706	1.05497	140.167
chr8	125430321	+	TRIB1	protein_coding	12.3264	12.5814	12.4387	11.4575	140.167
chr1	44775437	+	RPS8	protein_coding	0.814933	2.65644	0.0284267	0.227741	139.167
chr4	40629864	-	RBM47	protein_coding	1.42519	0.936892	1.65761	0.27474	139.167
chr19	50804669	-	C19orf48	protein_coding	0.914323	1.91099	0.703062	0	139
chr1	236795281	+	MTR	protein_coding	2.1536	1.68984	0.350741	0.315359	138.917
chrX	86047562	-	CHM	protein_coding	0.215475	0.447719	0	0	138.833
chr1	151992578	-	S100A10	protein_coding	1.48859	1.04569	1.33226	1.8071	138.75
chr15	78540405	+	PSMA4	protein_coding	1.04287	0.897214	1.08276	0.227741	138.5
chr8	100914388	-	RP11-521I2.3	sense_overlapping	0.700687	5.91432	0.793235	2.7187	138.333
chr22	40951359	+	RBX1	protein_coding	2.22465	5.70957	1.56554	4.29214	138.167
chr17	61863521	-	BRIP1	protein_coding	1.31635	3.6197	0.679304	3.0653	138.167
chr20	31605283	+	ID1	protein_coding	4.43488	6.17594	1.10347	0.682615	138.167
chr19	57819731	+	CTD-2583A14.10	protein_coding	0.585129	1.23686	0.000553744	0.779475	137.917
chr16	15888615	-	FOPNL	protein_coding	0.969953	1.94293	0.679648	1.42239	137.833
chr10	28677510	+	BAMBI	protein_coding	4.7538	4.89324	1.32987	1.47749	137.75
chr17	68035708	+	KPNA2	protein_coding	1.11587	1.13807	1.44453	0.482675	137.75
chrX	149540974	+	CXorf40A	protein_coding	3.16992	2.8427	3.13518	3.83251	137.25
chr14	20455105	-	OSGEP	protein_coding	0.576442	1.36114	0	0.0912991	137.167
chr10	3172841	-	PITRM1	protein_coding	2.29307	2.19547	0.798005	0.684118	137.167
chr20	35699352	-	NFS1	protein_coding	1.77587	1.35573	0.633739	0.832788	137.083
chr4	99950355	-	H2AFZ	protein_coding	3.41979	2.79198	1.85623	0.934682	136.833
chr15	50686815	-	TRPM7	protein_coding	2.02936	2.94639	0.757198	0.658051	136.833
chr6	33454543	+	ZBTB9	protein_coding	6.29016	5.82849	5.67181	5.09434	136.833
chr14	68791243	-	ZFP36L1	protein_coding	4.72115	6.00889	1.84864	3.2282	136.667
chr14	60981114	+	SLC38A6	protein_coding	0.943177	2.20914	0.529072	1.10517	136.333
chr22	39520564	+	ATF4	protein_coding	0.58977	2.89248	0.100016	0.439134	136.25
chr8	22245043	-	MIR320A	miRNA	0.358509	0.581399	0.265223	0.302023	136.167
chr6	26103876	+	HIST1H4C	protein_coding	0.831716	3.00266	0	0.208918	135.667
chr5	150449756	-	RPS14	protein_coding	0.96594	1.95982	0.0928964	0.659984	135.333
chr19	5622776	-	SAFB2	protein_coding	2.95877	1.0587	0.555999	0.592191	134.5
chr7	99466197	-	ATP5J2-PTCD1	protein_coding	0.950833	0.803462	0.219016	0.22523	134.5
chr1	155911404	-	RIT1	protein_coding	1.93366	3.42446	0.199952	1.72434	134.333
chr1	149886652	-	HIST2H2BE	protein_coding	0.999615	3.43029	0.354218	0.489833	134.167
chr14	24232355	-	NEDD8	protein_coding	1.47221	1.67611	2.02888	0.902774	134.083
chr2	207529912	+	CREB1	protein_coding	2.69063	5.98785	2.54858	5.56618	134
chr14	23321457	+	PABPN1	protein_coding	6.14656	11.1087	3.48846	3.19191	133.833
chr5	112861305	+	SRP19	protein_coding	0.557245	0.409384	0.225236	0	133.667
chr12	29381153	-	ERGIC2	protein_coding	0.943685	0.991359	0.758188	0.70977	133.583
chr5	75511629	-	COL4A3BP	protein_coding	14.6834	13.7082	18.534	10.0354	133.583
chr8	108248802	-	EIF3E	protein_coding	0.516473	0.953147	0.492964	0.496787	133.5
chr16	83807843	+	HSBP1	protein_coding	1.61339	3.8447	0.748193	3.42817	133.333
chr6	122471931	+	PKIB	protein_coding	0.209699	0.0656668	0.228172	0.105251	133.333
chr2	219597860	+	STK11IP	protein_coding	1.00647	0.0774125	0.703162	0	133.333
chr1	217631082	-	GPATCH2	protein_coding	0.408048	1.66572	0.901907	1.46712	133
chr19	36215096	+	ZNF146	protein_coding	0.778053	0.851877	0.263934	0.58149	133
chr1	40161373	+	RLF	protein_coding	1.21259	1.78498	0.243336	0.250162	132.917
chr5	69234841	+	CDK7	protein_coding	0.352991	0.29809	0.255828	0.22693	132.833
chr22	30591940	-	PES1	protein_coding	0.561561	1.32135	0.150922	0.613458	132.833
chr3	12664226	-	RAF1	protein_coding	0.602964	1.59164	0.338701	1.03955	132.667
chr15	45201175	-	SHF	protein_coding	1.86371	3.45508	0.310053	2.14691	132.667
chr11	134253370	-	THYN1	protein_coding	0.302487	0.125376	0.126476	0.245426	132.667
chr2	226835936	+	RHBDD1	protein_coding	0.766427	1.73449	0.528455	0.856293	132.667
chr16	31713229	+	ZNF720	protein_coding	0.988124	4.18578	0.688151	0.358387	132.5
chr14	64388308	+	MTHFD1	protein_coding	0.814136	1.41719	0.245072	0.633603	132.5
chr19	49085451	+	SNRNP70	protein_coding	1.88108	0.588776	1.32225	0	132.333
chr19	45692333	-	SNRPD2	protein_coding	1.36917	1.0489	0.83845	0.807642	132.333
chr11	65122291	+	MRPL49	protein_coding	0.55061	0.975708	0	0.705661	132.333
chr3	186787776	+	EIF4A2	protein_coding	0.0687163	0.272435	0	0.120417	131.833
chr4	54064690	-	CHIC2	protein_coding	1.92461	2.33855	0.734029	0.489464	131.667
chr16	27549913	-	GTF3C1	protein_coding	4.16025	2.5251	2.00309	1.75788	131.417
chr6	26020490	+	HIST1H3A	protein_coding	0.734406	3.13111	0.0184523	0	131.333
chr1	163468605	-	RNA5SP62	rRNA	0.0445702	0.122599	0	0.0732665	131
chr18	21612267	+	SNRPD1	protein_coding	1.12905	2.30169	0	0.276961	131
chr3	101686782	-	RPL24	protein_coding	0.788257	1.64537	0.834115	0.173273	130.833
chr10	72273920	+	DDIT4	protein_coding	2.19094	4.21701	0.486623	0.434801	130.667
chr11	83285998	-	CCDC90B	protein_coding	0.991167	0.697628	0.291899	0.0471138	130.667
chr21	42836477	-	AP001628.6	lincRNA	0.197367	0.870532	0	0.958551	130.667
chr19	56314859	-	ZSCAN5A	protein_coding	1.12044	0.992493	0.760039	0.349514	130.5
chr6	31827735	+	HSPA1B	protein_coding	0.177155	0.893986	0.0692784	0	130.5
chr1	150282543	+	CIART	protein_coding	4.75943	2.77415	2.63335	1.182	130.333
chr21	34526824	-	RCAN1	protein_coding	0.126042	0.298921	0.18073	0.480542	130.333
chr4	56977722	+	POLR2B	protein_coding	0.348624	0.875929	0	0	130.333
chr19	680707	+	FSTL3	protein_coding	1.8045	0.834895	1.4809	0.0287867	130
chr1	179882595	-	RP11-533E19.7	lincRNA	3.16452	3.11692	0.715112	2.36989	129.667
chr17	27294076	+	WSB1	protein_coding	1.3961	5.18159	0.503632	0.598391	129.5
chr7	45111718	-	TBRG4	protein_coding	1.31205	2.03397	0.0271938	0.410298	129.5
chr2	149587816	-	MMADHC	protein_coding	0.505025	0.891576	0.424625	0.892194	129.5
chr14	31420531	-	HEATR5A	protein_coding	1.78285	4.77014	0.444865	0.705967	129.333
chr2	85595725	+	RNF181	protein_coding	1.49442	1.57416	0.672082	1.53725	129
chr2	74472687	-	MRPL53	protein_coding	1.03145	0.740632	0.41862	0.382715	129
chr9	136866266	-	EDF1	protein_coding	1.92137	1.05121	1.17044	0.215128	128.917
chr10	123008817	-	IKZF5	protein_coding	0.629878	1.11468	0.61566	1.29914	128.833
chrX	47232984	+	USP11	protein_coding	0.489022	1.45247	0.489365	0.570864	128.667
chr1	58700072	-	MYSM1	protein_coding	0.71409	0.979115	0.279034	1.03745	128.5
chr3	50088908	+	RBM5	protein_coding	1.34463	0.670927	1.22786	0	128.5
chr19	37210549	-	ZNF585B	protein_coding	0.375105	0.0836412	0.0685001	0.240942	128.25
chr13	37059713	-	SUPT20H	protein_coding	1.98619	6.19391	1.81047	3.98869	128
chr7	32495426	+	AVL9	protein_coding	12.7448	38.4381	12.528	31.4568	128
chr8	89757727	-	RP11-37B2.1	lincRNA	5.70271	3.5375	1.70225	2.52271	127.833
chr2	26034107	+	RAB10	protein_coding	1.51663	2.038	1.84368	1.28943	127.667
chr13	46374590	-	RNU2-6P	snRNA	0.160826	0.375142	0.263232	0.224053	127.667
chr19	39435948	-	RPS16	protein_coding	1.73901	2.25154	1.62884	0.889162	127.5
chr15	72686186	+	BBS4	protein_coding	0.211166	0.902178	0.406306	1.18659	127.333
chr15	40405795	+	IVD	protein_coding	0.680701	1.78609	1.0408	1.40335	127.333
chr19	55654146	+	U2AF2	protein_coding	2.19316	4.49226	0.454469	1.19841	127.333
chr7	107890970	+	DLD	protein_coding	1.74395	2.81198	0.71072	0.703854	127.333
chr12	123633829	+	GTF2H3	protein_coding	0.60206	1.86703	0.298307	1.45498	127.167
chr9	128947619	-	DOLK	protein_coding	1.52706	3.69039	0.860691	0.887369	127.167
chr9	89605013	+	GADD45G	protein_coding	0.969054	3.87645	0.940259	0.503452	127.083
chr5	61162474	-	SMIM15	protein_coding	2.87652	6.94109	1.30822	2.15331	127
chr3	39406689	+	RPSA	protein_coding	1.1333	1.47965	0.17349	0.948447	127
chr3	185282953	+	MAP3K13	protein_coding	0.467362	0.743545	0.692707	0.416238	127
chr3	112990918	+	GTPBP8	protein_coding	0.558214	0.858934	0	0.0368775	126.667
chr16	34162959	+	RNA5-8SP2	rRNA	7.00779	3.35778	7.07981	2.85095	126.667
chr7	64666083	+	ZNF107	protein_coding	1.25183	1.71174	0.605984	0.53043	126.667
chr1	151190213	-	VPS72	protein_coding	1.23961	2.41997	0.563214	1.53351	126.5
chr22	26512505	-	TFIP11	protein_coding	0.538143	0.698751	0.460733	0.262452	126.5
chr16	68843606	+	TANGO6	protein_coding	0.752146	1.07179	0.0856885	0.411138	126.417
chr4	75724470	-	G3BP2	protein_coding	1.2476	1.31509	0.522487	1.7902	126.25
chr7	66114850	+	CRCP	protein_coding	2.54354	3.05288	0.249951	0.827806	126.167
chr12	27022550	+	MED21	protein_coding	0.564543	1.37809	0.828707	0.270374	126.167
chr16	68737225	+	CDH1	protein_coding	8.57483	7.41305	8.00822	4.32005	126
chr19	16660157	-	SMIM7	protein_coding	1.40569	2.20299	0.489668	1.02596	126
chr12	27524142	+	PPFIBP1	protein_coding	2.75601	1.85304	2.02462	1.77105	126
chr14	89954750	-	EFCAB11	protein_coding	0.809368	0.523562	0.327639	0.227786	125.833
chr22	37891347	+	RNU6-900P	snRNA	0.154053	1.54403	0.125681	1.15947	125.833
chr1	155140544	-	DPM3	protein_coding	1.77673	0.75145	0.490488	0.628936	125.833
chr4	105708681	-	INTS12	protein_coding	0.445861	0.890498	0.492964	0.325324	125.5
chr12	6568332	-	NOP2	protein_coding	0.960288	3.08636	1.05866	0.739417	125.5
chr19	33080880	+	GPATCH1	protein_coding	1.20613	5.00518	1.20035	1.61983	125.5
chr2	73780121	-	DUSP11	protein_coding	0.345629	0.196057	0.841005	0.27548	125.333
chr7	143263429	+	GSTK1	protein_coding	1.34633	2.76282	1.30834	1.11	125.333
chr3	121835079	-	IQCB1	protein_coding	1.09028	6.03692	0.87932	2.60237	125
chr15	50355202	-	GABPB1	protein_coding	4.38721	4.96358	0.329338	0.745312	125
chr4	105146878	+	TET2	protein_coding	2.0273	0.690532	1.57203	1.37153	125
chr1	153967903	+	CREB3L4	protein_coding	7.67056	5.69809	1.92016	0.997008	125
chr1	51617092	+	OSBPL9	protein_coding	0.659779	1.04864	0.1884	0.752144	124.833
chr22	21002118	-	THAP7	protein_coding	1.02367	1.65147	0.411138	0.198356	124.667
chr14	58298385	+	ARID4A	protein_coding	10.1397	14.6814	9.33751	9.28665	124.667
chr6	132814441	+	RPS12	protein_coding	0.735648	4.00511	0.948583	0.725518	124.5
chr19	12441112	-	ZNF443	protein_coding	2.45823	3.40448	0.492958	1.39008	124.5
chr13	20773918	-	EEF1AKMT1	protein_coding	0.529411	2.63961	0.244796	0	124.417
chr2	61145108	+	C2orf74	protein_coding	0.074474	0.11063	0.47476	0.134332	124.417
chr14	63641861	-	WDR89	protein_coding	0.403134	0.635797	0.152652	0	124.333
chr14	91416775	-	CCDC88C	protein_coding	0.260773	0.335449	0.156603	0.3516	124.333
chr15	89243949	+	FANCI	protein_coding	0.342115	0.865443	0.717134	0.828357	124.333
chr14	58244877	+	PSMA3	protein_coding	0.12055	0.288753	0.149612	0	124
chr5	43313512	-	HMGCS1	protein_coding	2.75517	5.30562	1.68983	1.84407	124
chr13	39038076	-	PROSER1	protein_coding	1.11332	2.1968	0	1.24415	123.833
chr1	85259672	-	C1orf52	protein_coding	0.644849	4.72582	0.579866	6.07874	123.833
chr19	24033405	+	ZNF254	protein_coding	2.52031	3.17304	3.22545	1.82424	123.667
chr1	192809041	+	RGS2	protein_coding	0.282906	0.599144	0.0254109	0	123.5
chr6	33271894	-	VPS52	protein_coding	0.293995	0.976762	0	0.704139	123.5
chr19	18282077	+	MIR3188	miRNA	4.14583	3.19521	2.20766	0.729268	123.333
chr15	99251223	-	TTC23	protein_coding	0.404501	0.300459	0.181164	0.155702	123.333
chr2	119366828	-	C2orf76	protein_coding	0.905593	2.49001	0.437325	1.36575	123
chr4	87422582	+	NUDT9	protein_coding	0.552515	1.21163	0.215545	0	123
chr1	31413116	+	SERINC2	protein_coding	4.04772	2.70865	2.661	1.32044	122.833
chr12	112409641	-	RPL6	protein_coding	0.576292	2.46022	0.36895	0.179783	122.667
chr4	47914636	-	NFXL1	protein_coding	3.34453	1.41542	0.80486	0	122.667
chr8	135457457	+	KHDRBS3	protein_coding	8.46982	5.06338	4.08257	1.97375	122.417
chr6	26457904	+	BTN2A1	protein_coding	3.61821	4.28827	3.39992	1.89942	122.333
chr6	26156354	+	HIST1H1E	protein_coding	3.58549	20.474	0.103678	2.48862	122.25
chr5	140726158	+	VTRNA1-3	misc_RNA	0.247805	0.226217	0.487578	0	121.667
chr5	36151961	-	LMBRD2	protein_coding	2.64559	5.46924	1.09863	1.73258	121.5
chr2	201072008	+	NDUFB3	protein_coding	0.202344	0.27105	0.3973	0.217589	121.5
chr17	81395475	+	BAHCC1	protein_coding	0.237889	0.540725	0	0	121.417
chr1	35181344	-	SFPQ	protein_coding	0.0261823	0.147794	0.039807	0	121.333
chr13	39038311	+	NHLRC3	protein_coding	1.19433	1.18444	0.441267	0.697568	121.167
chr2	231464594	-	NCL	protein_coding	0.62421	2.24831	0.425031	0.489795	121.167
chr1	173824503	+	DARS2	protein_coding	1.42504	1.34686	0.570172	0.999811	121.167
chr9	127937843	-	DPM2	protein_coding	1.33072	1.83195	0.430375	0.350792	121.167
chr17	61399910	+	TBX2	protein_coding	3.86927	6.93066	1.01891	3.31751	121.167
chr6	27133042	+	HIST1H2AG	protein_coding	1.18931	4.44896	0.0495041	0	121.083
chrX	102599512	+	ARMCX5-GPRASP2	processed_transcript	0.387739	0.950068	0.0470695	0.23835	121
chr19	5690196	+	RPL36	protein_coding	1.95898	5.414	0.467885	1.74396	120.667
chr20	23049741	-	THBD	protein_coding	1.16923	0.745497	0.0485801	0.448869	120.5
chr3	119463597	-	TMEM39A	protein_coding	0.780487	0.395059	0.247462	0.326414	120.167
chr2	65227833	+	ACTR2	protein_coding	1.11244	2.53849	1.32989	0.734682	120.083
chr2	134918235	+	CCNT2	protein_coding	7.16264	12.7946	7.79959	15.4256	119.833
chr2	112255111	-	ZC3H8	protein_coding	0.889041	1.29581	0.492964	0.602721	119.833
chr12	89708959	+	LINC00936	lincRNA	5.50638	9.67344	5.45514	7.38191	119.667
chr5	58455116	-	PLK2	protein_coding	0.18573	0.334941	0.181031	0	119.5
chr1	29230932	-	MECR	protein_coding	0.155224	0.508488	0	0.0803593	119.5
chr14	93184923	-	MOAP1	protein_coding	0.702766	1.77542	0.128098	0.213367	119.333
chr4	3955419	-	AC226119.5	processed_transcript	1.19584	1.41785	0.23948	0.715031	119.333
chr20	54208095	+	PFDN4	protein_coding	10.851	25.4337	4.87838	11.4471	119.25
chr7	64794388	+	ZNF138	protein_coding	0.555342	1.07239	0.268369	0.52778	119.25
chr19	10653844	-	ILF3-AS1	lincRNA	2.41911	2.48995	1.47397	1.0907	119.083
chr12	71663824	-	ZFC3H1	protein_coding	5.19285	5.82758	2.58343	2.1228	118.833
chr12	53441605	+	PRR13	protein_coding	0.829192	1.51832	0.638162	0.606582	118.667
chr9	70414624	-	KLF9	protein_coding	0.814031	1.96131	0.226116	0.460966	118.5
chr1	155689058	+	DAP3	protein_coding	1.4538	4.45361	0.992266	2.12519	118.5
chr9	97922570	-	TRMO	protein_coding	0.404999	0.988685	0	0	118.5
chr3	123961260	-	CCDC14	protein_coding	0.297155	0.575885	0	0.316127	118.5
chr18	3262956	+	MYL12B	protein_coding	0.976511	2.03278	0.387539	0.779796	118.5
chr22	37807912	+	GCAT	protein_coding	0.264832	0.636419	0	0	118.5
chr14	21477176	+	TOX4	protein_coding	14.6233	13.2254	12.5273	8.22776	118.333
chr12	55997259	+	SUOX	protein_coding	1.61943	1.6989	0.550675	3.40816	118.167
chr11	74949247	+	SPCS2	protein_coding	1.4562	1.56274	0.856716	0.751938	118
chr8	102238874	-	RRM2B	protein_coding	2.89746	4.32658	1.68204	1.65465	117.667
chr15	41284005	+	OIP5-AS1	processed_transcript	0.684586	0.990709	0.12358	0.0368775	117.417
chr19	18919675	+	DDX49	protein_coding	0.152969	0.634264	0.409789	0.647993	117.333
chr11	119084866	+	HMBS	protein_coding	0.687336	0.847659	0.0990082	0	117.333
chr12	4321205	+	TIGAR	protein_coding	1.74355	2.09079	0.701319	0.650461	117.167
chr5	154038936	-	FAM114A2	protein_coding	0.223746	0.376629	0.530446	0.717343	116.667
chr17	8383213	-	RPL26	protein_coding	0.392849	0.970242	0.285821	0.444832	116.667
chr17	42998434	+	RPL27	protein_coding	0.461953	0.805103	0.225236	0	116.667
chr4	13627442	+	AC006445.1	protein_coding	1.94026	1.69356	0.516577	0.641571	116.333
chr19	49453497	-	PIH1D1	protein_coding	0.949719	0.942694	0.169111	0.326779	116.333
chr2	105337475	-	RP11-332H14.2	lincRNA	0.102924	0.822416	0.258931	1.17384	116.333
chr14	69767093	+	SRSF5	protein_coding	0.888058	2.97749	0	0.372668	116.167
chr3	139389680	-	COPB2	protein_coding	0.417504	2.09903	0.0702492	0.44626	116
chr21	32279069	-	MIS18A	protein_coding	0.620053	1.60763	0.689197	1.5164	115.833
chr11	62646632	-	GANAB	protein_coding	1.60572	0.88156	0.251977	0	115.75
chr17	80415165	+	ENDOV	protein_coding	0.480482	1.7018	0.775671	0.981021	115.667
chr12	111686056	+	ACAD10	protein_coding	1.22371	1.174	0.585728	0.656851	115.5
chr12	107761160	-	PRDM4	protein_coding	1.33104	1.47962	0.91759	0.525832	115.333
chr11	126269055	+	FOXRED1	protein_coding	0.0795166	0.708683	0	0.375685	115.333
chr3	143971798	+	C3orf58	protein_coding	12.6118	5.05588	9.24659	2.5907	115.333
chrX	100820359	+	CSTF2	protein_coding	0.180807	0.334258	0.225236	0	115
chr2	10689987	-	NOL10	protein_coding	0.736121	0.365596	0	0.441721	114.833
chr3	15601592	-	HACL1	protein_coding	0.247321	1.01403	0.709401	0.222604	114.667
chr19	40778216	+	RAB4B	protein_coding	3.67804	3.21636	1.81194	0.887512	114.667
chr6	28839006	-	XXbac-BPG308K3.5	lincRNA	1.67713	0.094691	0.602538	0.135142	114.667
chr12	45727775	-	RP11-352M15.2	lincRNA	1.82786	2.03674	0.940856	0.908178	114.333
chr16	15094317	-	RRN3	protein_coding	0.630401	0.142559	0.534381	0.389798	114.167
chr22	28742422	-	CHEK2	protein_coding	5.29566	2.06216	1.18907	0.451922	114.167
chr14	34875647	-	BAZ1A	protein_coding	10.0495	8.37188	4.82543	1.45213	114.167
chr20	50153734	-	TMEM189	protein_coding	2.34497	3.42953	0.455444	1.34779	113.833
chr5	62403972	+	IPO11	protein_coding	0.207733	0.877232	0.258237	0.224839	113.667
chr12	69585426	+	CCT2	protein_coding	4.16383	2.94953	0.978865	0.720706	113.5
chr17	1400378	-	YWHAE	protein_coding	0.914658	1.33401	0.173017	0	113.5
chrX	77895440	-	MAGT1	protein_coding	0.19249	0.392048	0.312708	0.264499	113.417
chr1	43650158	+	KDM4A	protein_coding	1.24037	1.75246	0.736119	0.427694	113.417
chr22	32412255	-	RTCB	protein_coding	0.343098	0.545395	0	0.450435	113.083
chr11	78139622	-	ALG8	protein_coding	0.578484	1.10201	0.227741	0.674129	113
chr17	60600183	+	PPM1D	protein_coding	5.81812	9.10606	3.22495	4.09104	113
chr14	49599164	-	RPS29	protein_coding	1.68201	1.03809	0.250068	0.432912	113
chr3	129163940	-	RP11-434H6.7	lincRNA	0.24686	1.51991	0.965393	0.411055	112.667
chr1	86914134	-	SEP15	protein_coding	0.357923	0.526744	0.23823	0.217157	112.5
chr10	100987550	+	C10orf2	protein_coding	1.06794	2.76567	0.587504	0.847512	112.333
chr2	241558721	+	BOK	protein_coding	0.206009	0.595314	0	0	112.167
chr21	29024629	+	USP16	protein_coding	1.41112	1.82451	0.71395	1.85695	112
chr16	85803057	+	COX4I1	protein_coding	0.318865	0.0732685	0.16054	0	111.833
chr3	141876616	+	ATP1B3	protein_coding	5.52606	3.86578	0.754353	3.34861	111.833
chr10	96129715	+	ZNF518A	protein_coding	1.28563	2.75661	0.489795	0.324384	111.667
chr12	53180646	-	CSAD	protein_coding	4.21471	4.82047	3.32303	5.30405	111.667
chr1	156020959	-	SSR2	protein_coding	0.937788	4.00992	0.265751	1.62026	111.5
chr22	17628855	+	BCL2L13	protein_coding	0.518649	0.532655	0	0.330095	111.5
chr6	116668794	-	ZUFSP	protein_coding	0.481398	0.570654	0.711167	0.046738	111.417
chr14	70417061	-	SYNJ2BP	protein_coding	0.166565	0.70109	0	0	111.333
chr6	151809107	+	ESR1	protein_coding	0.936323	0.976397	0.872875	0.326462	111.167
chr1	156212982	+	PMF1-BGLAP	protein_coding	1.11514	1.74297	0.262103	0.473365	111.167
chr11	125903221	-	PUS3	protein_coding	0.238182	0.0282233	0	0.173897	111
chr10	124742970	-	FAM53B	protein_coding	0.502715	0.492445	0.0418452	0	110.833
chr21	28992885	-	LTN1	protein_coding	1.12443	0.767312	0	0	110.833
chr5	173144442	+	BNIP1	protein_coding	1.49703	1.29333	0.185255	0.819568	110.833
chr7	25125361	-	CYCS	protein_coding	1.40287	3.61837	0.852668	0.265382	110.667
chr17	41524993	-	KRT19	protein_coding	2.95902	5.70558	0.140885	0.249529	110.667
chr14	34982973	+	SRP54	protein_coding	1.18439	1.94412	0.568147	1.00104	110.667
chr16	4253789	-	LINC01569	lincRNA	1.14669	0.986292	0	0.679283	110.667
chr10	93702572	-	FRA10AC1	protein_coding	0.965356	1.03837	0.42253	0.717354	110.333
chr5	82278355	-	RPS23	protein_coding	1.40332	1.48277	0.910129	0.843156	110.25
chr2	151409883	+	RIF1	protein_coding	4.29835	5.55948	3.68013	2.72045	110
chr7	80919351	-	SEMA3C	protein_coding	1.17937	0.820372	0	0.489795	109.833
chr16	3024031	+	THOC6	protein_coding	1.07716	1.40673	0.264559	0.560882	109.667
chr3	119677454	-	COX17	protein_coding	6.62939	12.068	8.04788	13.8852	109.333
chr2	237487251	+	MLPH	protein_coding	3.13341	6.16997	0.624369	0.720606	109.333
chr15	50908673	+	AP4E1	protein_coding	1.09468	1.41178	0.933109	0.399444	109.167
chr10	103396466	-	USMG5	protein_coding	0.264899	1.1948	0.257328	0.295996	109.083
chr7	30594769	-	AC005154.6	processed_transcript	1.13212	3.35382	1.2286	0.58468	109
chr17	63773570	-	CCDC47	protein_coding	0.136127	1.25352	0	0.0925321	108.917
chr5	140647770	+	IK	protein_coding	0.244439	0.168812	0.350104	0.0355491	108.667
chr15	72231206	-	PKM	protein_coding	4.50595	3.12289	1.18483	2.339	108.5
chr3	64013288	-	PSMD6	protein_coding	0.115417	0.727118	0.192121	0.356733	108.5
chr20	35664956	-	CPNE1	protein_coding	1.62681	5.73195	0.452969	0.914077	108.333
chr7	6470406	-	KDELR2	protein_coding	0.591539	0.699337	0.245979	0.665439	108.333
chr3	48440119	-	CCDC51	protein_coding	0.178184	1.29558	0	0.179783	108.25
chr12	13000273	-	HEBP1	protein_coding	5.49405	19.1224	3.10514	10.8794	108.167
chr18	47150520	-	HDHD2	protein_coding	0.864722	2.66192	0.29673	0.184597	108
chr15	79896997	-	MTHFS	protein_coding	1.21982	4.4954	0.227741	1.4592	108
chr14	75522425	+	BATF	protein_coding	1.88525	0.859224	1.83915	1.07526	107.833
chr12	120496056	+	DYNLL1	protein_coding	5.20545	3.88712	5.31577	2.48216	107.667
chr11	10806263	-	EIF4G2	protein_coding	0.113169	0.6377	0.111108	0.0296846	107.5
chr12	69359703	+	YEATS4	protein_coding	1.58054	0.9523	0.225236	0.909614	107.5
chr14	30622311	+	SCFD1	protein_coding	1.66473	1.50843	0.212897	0.227741	107.417
chr1	26177509	+	CNKSR1	protein_coding	1.01457	2.40678	0.361283	0.265223	107.167
chr18	13726660	+	RNMT	protein_coding	1.48784	1.13743	0.789618	0.491809	107
chr7	101245085	-	FIS1	protein_coding	0.325584	2.90142	0.20207	0.424715	107
chr3	121835183	+	EAF2	protein_coding	1.63601	3.26396	0.924622	1.56628	106.833
chr14	23301539	-	PPP1R3E	protein_coding	5.11023	6.43408	3.51828	2.66479	106.75
chr4	48780322	-	FRYL	protein_coding	5.7515	5.03062	1.35413	1.6018	106.667
chr4	70688479	+	UTP3	protein_coding	0.65919	5.50388	1.05475	4.47639	106.667
chr17	48048359	+	NFE2L1	protein_coding	1.14569	2.55469	0.537408	0.542417	106.667
chr12	50504985	+	DIP2B	protein_coding	4.59507	1.82274	0.168909	0.375217	106.667
chr5	141923808	+	KIAA0141	protein_coding	2.76939	2.40672	0.0792731	1.23068	106.5
chr17	57991521	-	RP11-159D12.2	lincRNA	0.368914	0.40217	0	0.0784625	106.5
chr4	184474580	-	IRF2	protein_coding	11.716	6.77471	11.1909	8.94551	106.333
chr1	182839369	+	DHX9	protein_coding	3.67936	4.29681	1.11988	1.78982	106.25
chr7	19709087	-	TWISTNB	protein_coding	1.35822	1.44559	0.264318	0.950552	106.167
chr14	61762357	+	SNAPC1	protein_coding	0.87227	0.560484	1.26626	0.841344	106
chr7	44573925	-	DDX56	protein_coding	3.47351	3.02396	1.4878	0.67147	105.833
chr12	56104537	+	PA2G4	protein_coding	2.36119	4.06041	0.386004	1.73096	105.333
chr12	124917368	-	UBC	protein_coding	0.920133	0.437844	0.753804	0.265112	105.167
chr22	39532761	-	RPS19BP1	protein_coding	1.07472	2.98834	0.455483	0.386698	105.167
chr8	106657891	+	OXR1	protein_coding	9.06272	4.06047	9.51394	5.38726	104.833
chr14	73851846	+	PTGR2	protein_coding	1.06686	2.77547	0.901332	1.30446	104.833
chr11	73761137	-	RAB6A	protein_coding	0.320849	1.03676	4.02338	0.345675	104.833
chr3	62318973	+	C3orf14	protein_coding	0.272385	1.20698	0	0.789141	104.833
chr10	7788177	+	ATP5C1	protein_coding	1.84938	5.3289	1.01556	1.46549	104.75
chr17	51260528	+	UTP18	protein_coding	5.18248	4.47892	2.17909	2.07291	104.75
chr1	222644303	+	MIA3	protein_coding	0.633626	1.10732	0.101543	0.94603	104.667
chr15	59657538	-	GTF2A2	protein_coding	2.12209	2.40581	1.58999	2.24664	104.667
chr1	151347294	-	RFX5	protein_coding	2.01497	2.94704	1.4502	2.71185	104.667
chr17	49414905	-	PHB	protein_coding	5.29598	8.31649	5.2515	4.40455	104.5
chr12	95217746	+	VEZT	protein_coding	1.22378	1.24964	0.263986	0.227741	104.417
chr6	31542448	-	DDX39B	protein_coding	1.42671	0.791308	0.629304	0.301407	104.333
chr2	241734579	+	D2HGDH	protein_coding	0.362927	0.499755	0	0	104.333
chr4	8373815	-	ACOX3	protein_coding	0.361613	1.55684	0.639075	1.38942	104.167
chr1	45686630	-	GPBP1L1	protein_coding	2.24031	2.03419	0.483159	1.28012	104.167
chr1	42846573	+	ZNF691	protein_coding	2.49053	1.08994	0.494285	0	104.167
chr4	119300921	-	C4orf3	protein_coding	0.490162	0.811688	0.400507	0.407551	104
chr2	86563477	-	CHMP3	protein_coding	1.65211	4.68473	0.299545	1.16549	103.5
chr7	139341132	+	C7orf55	protein_coding	1.82601	4.1084	1.70069	0.838608	103.5
chr1	200669507	+	RP11-92G12.3	lincRNA	6.24572	7.31412	5.90576	4.83678	103.5
chr12	57078763	-	NEMP1	protein_coding	0.895923	1.20638	0.265223	0.335436	103.333
chrX	74614617	-	RLIM	protein_coding	0.252231	1.61369	0.265223	1.19761	103.333
chr5	141320781	-	TAF7	protein_coding	0.674622	2.11358	0	0.406338	103
chr14	57269026	+	AP5M1	protein_coding	0.2518	0.450827	0	0.301211	102.833
chr19	49496370	+	RPS11	protein_coding	0.856106	0.983317	0.0855458	0	102.667
chr16	11797468	+	RP11-486I11.2	lincRNA	2.83153	6.43185	2.30365	2.27136	102.667
chr12	64222296	-	C12orf66	protein_coding	1.6375	3.69613	0.87937	0.885712	102.583
chr4	474167	-	ZNF721	protein_coding	0.245624	0.539466	0.767091	0.134243	102.5
chr14	64986720	+	FNTB	protein_coding	1.68047	0.729258	0.758831	0.492864	102.5
chr1	204516379	+	MDM4	protein_coding	0.520553	2.40384	0.777843	0.684303	102.5
chr17	45051610	-	DCAKD	protein_coding	4.35922	4.70777	4.77881	5.24292	102.5
chr16	67246915	+	SLC9A5	protein_coding	4.96284	1.54482	1.70574	0.460383	102.333
chr6	32970930	+	BRD2	protein_coding	9.1416	4.74069	8.25529	2.27086	102.167
chr2	20052028	-	LAPTM4A	protein_coding	3.31138	2.8112	1.87212	0.529117	102.167
chr13	27251288	-	RP11-428O18.6	lincRNA	0.0812747	0.0892908	0.169578	0.19406	102
chr6	26197250	-	HIST1H3D	protein_coding	0.371676	1.66912	0.100163	0	102
chr6	149648735	-	KATNA1	protein_coding	0.540822	0.572698	0.622961	0	102
chr1	221742176	-	DUSP10	protein_coding	2.92226	3.42465	1.20305	2.03631	101.667
chr12	25195216	+	LYRM5	protein_coding	0.418608	1.7232	0.101719	0.405278	101.667
chr18	11851396	+	CHMP1B	protein_coding	0.622724	1.85676	0.449685	0.575339	101.5
chr9	129626173	+	NTMT1	protein_coding	2.22573	4.84178	0.655112	2.22007	101.417
chr4	174283667	-	FBXO8	protein_coding	0.175728	0.332101	0.261158	0	101.333
chr11	67428494	+	RPS6KB2	protein_coding	2.58171	3.21089	3.40064	1.38206	101.333
chr5	177484473	-	PDLIM7	protein_coding	1.41508	2.58399	0.354212	0.960947	101.333
chr19	36528268	-	ZNF260	protein_coding	0.588645	0.637127	0	0.474066	101.25
chr12	79935198	-	PPP1R12A	protein_coding	30.259	27.9259	38.1467	33.2527	101.167
chr6	7313231	-	SSR1	protein_coding	2.09837	1.40883	0.985325	0.645585	101
chr17	48048073	-	RP5-890E16.2	processed_transcript	0.083094	0.557848	0	0	100.917
chr15	75201877	+	C15orf39	protein_coding	6.03553	8.81483	1.61478	5.35623	100.833
chr5	157143184	-	MED7	protein_coding	0.748289	1.3196	1.24925	1.14473	100.833
chr11	18322198	-	HPS5	protein_coding	0.840482	0.74652	0.563567	1.36702	100.75
chr12	56449399	-	TIMELESS	protein_coding	0.69496	1.1272	0.412729	0.225236	100.5
chr17	50866679	+	TOB1-AS1	processed_transcript	6.45729	15.9951	2.78814	5.97433	100.5
chr14	45134529	-	FKBP3	protein_coding	1.35391	1.84597	0.475098	0.4868	100.5
chr1	61742424	-	RP11-430G17.3	lincRNA	2.56863	1.39418	3.62908	1.18542	100.5
chr16	56932142	+	HERPUD1	protein_coding	3.26975	3.96673	0.44292	0.56029	100.333
chr2	24076928	+	FAM228B	protein_coding	14.4581	4.85375	13.3991	4.17437	100.167
chr12	82358409	-	CCDC59	protein_coding	0.974403	4.20439	0.543007	4.27405	100.167
chr12	71839718	+	TBC1D15	protein_coding	0.615413	0.646609	0.521065	0.884947	100.167
chr11	118566035	-	IFT46	protein_coding	2.01173	6.74618	4.69197	7.2537	100
chr13	26254104	+	CDK8	protein_coding	3.60974	11.4287	4.40622	15.745	100
chr1	151059574	-	CDC42SE1	protein_coding	4.28303	4.13193	1.87332	1.11628	99.8333
chr10	74176686	+	ADK	protein_coding	0.795049	1.7219	0.264558	1.06947	99.8333
chr10	68988750	+	KIF1BP	protein_coding	1.45823	2.54075	0.49008	0.0156014	11.6667	0.764557
chr15	64387684	-	KIAA0101	protein_coding	0.245427	0.0979362	0	0	99.8333
chr11	118790948	-	DDX6	protein_coding	3.95799	4.42206	2.32998	1.64076	99.8333
chr2	169584340	+	PPIG	protein_coding	2.13871	2.94998	0.71361	1.33955	99.6667
chr2	32039812	-	DPY30	protein_coding	1.49181	0.259144	0.416153	0.0185203	99.6667
chr7	66493566	-	GS1-124K5.3	lincRNA	1.02748	0.748565	1.06257	0.832036	99.6667
chr19	45995461	+	CCDC61	protein_coding	0.898609	1.0902	0.272344	1.2106	99.6667
chr17	64497036	-	POLG2	protein_coding	1.11506	4.94565	0.665821	1.6513	99.5833
chrX	103686709	-	MORF4L2	protein_coding	0.390069	0.272125	0	0.0645494	99.5833
chr11	66616582	+	RBM14	protein_coding	0.842802	3.65134	0.0626101	0.857387	99.5
chr19	35648223	+	COX6B1	protein_coding	2.80816	1.46621	0.468062	0.366376	99.3333
chr17	35578046	+	AP2B1	protein_coding	1.07233	2.08389	0.347764	0.831477	99.3333
chr19	51927448	+	ZNF613	protein_coding	1.02303	0.70752	1.30267	0.160962	99.25
chr4	15681729	+	FAM200B	protein_coding	0.320102	1.78801	0.0953909	0.88777	99.1667
chr4	24584550	-	DHX15	protein_coding	2.51906	4.59157	1.13871	1.51492	99.1667
chr7	141738321	+	SSBP1	protein_coding	0.512913	0.974814	0.496489	0.627524	99
chr1	156282825	-	SMG5	protein_coding	1.38004	4.50521	0.59659	1.7691	99
chr18	35344456	-	ZNF24	protein_coding	3.34558	3.49361	1.17619	1.09582	99
chr8	127890870	+	PVT1	lincRNA	0.613245	1.54801	0.708964	0.959321	98.8333
chr19	36573288	-	ZNF529	protein_coding	1.22543	3.83277	1.20195	1.72974	98.8333
chr16	4616493	+	MGRN1	protein_coding	0.863828	1.70119	0.280733	0.953538	98.6667
chr14	21511342	-	METTL3	protein_coding	1.07665	1.02524	1.49005	0.207481	98.6667
chr3	130746829	-	PIK3R4	protein_coding	2.11132	2.03565	1.62541	1.0993	98.5
chr3	51995942	-	RPL29	protein_coding	0.968567	0.632305	0.276841	0.150873	98.5
chr19	36666853	-	ZNF461	protein_coding	0.891994	1.34004	0.507573	0.357215	98.3333
chr2	101002229	+	RPL31	protein_coding	2.02776	2.97248	0.462893	0.447735	98.3333
chr1	53238610	-	MAGOH	protein_coding	0.263629	1.38366	0.24467	0.516801	98.1667
chr8	65644739	+	MTFR1	protein_coding	3.0662	5.12297	1.77892	3.08193	98.0833
chr11	93784391	-	TAF1D	protein_coding	0.839209	2.15691	0.58481	0.922583	98
chr5	103562793	-	NUDT12	protein_coding	0.463017	2.69837	1.19368	2.19412	98
chrX	85003826	+	APOOL	protein_coding	0.114972	0.0963935	0	0.243698	97.8333
chr19	7920316	+	SNAPC2	protein_coding	2.59176	1.43074	2.1621	0.229057	97.8333
chr6	26596952	+	ABT1	protein_coding	1.43894	1.85813	0.939572	1.06534	97.8333
chr15	80704584	+	ABHD17C	protein_coding	0.493675	0.445255	0.706294	0.227735	97.8333
chr3	170181749	-	PHC3	protein_coding	3.05893	3.15638	1.55943	2.38921	97.6667
chr1	52404628	+	PRPF38A	protein_coding	0.0881477	0.367604	0.000553744	0.0685529	97.6667
chr8	123768456	+	FAM91A1	protein_coding	3.18003	3.77634	1.00804	0.894245	97.6667
chr3	127590734	-	TPRA1	protein_coding	1.82892	2.55372	0	0.907232	97.5
chr11	62883348	+	SLC3A2	protein_coding	0.868056	0.546762	0.65909	0.558518	97.5
chr16	20900411	+	LYRM1	protein_coding	4.88347	16.229	3.58942	11.0367	97.5
chr10	110919547	+	SHOC2	protein_coding	15.1187	9.23153	10.5224	4.93649	97.5
chr10	119104117	+	FAM45A	protein_coding	4.1918	3.0928	2.29167	1.40393	97.5
chr12	8949955	-	M6PR	protein_coding	1.69824	3.24984	0.391697	0.480104	97.3333
chr13	32586427	+	PDS5B	protein_coding	6.59232	2.85717	5.20109	2.62945	97.3333
chr19	36687612	+	ZNF567	protein_coding	0.904455	4.6423	0	1.5975	97.3333
chr19	36489561	-	ZNF566	protein_coding	1.33145	1.34344	0.842335	1.17362	97.3333
chr3	184314542	+	EIF4G1	protein_coding	5.92256	9.6261	4.46344	9.74325	97.1667
chr1	150579590	-	MCL1	protein_coding	3.00898	9.16565	0.701049	1.80157	97.1667
chr1	209784559	-	C1orf74	protein_coding	0.273772	0.835477	0.206937	0.528823	96.6667
chr17	40287633	+	CDC6	protein_coding	0.905856	2.27863	0.358918	0.71415	96.6667
chr11	65111845	+	TM7SF2	protein_coding	12.7745	19.8907	1.65461	1.92229	96.5
chr12	6493379	+	NCAPD2	protein_coding	1.06788	1.43713	0.368525	0.455483	96.3333
chrX	54808338	+	MAGED2	protein_coding	3.82237	4.56488	2.13402	2.94052	96.3333
chr2	200889327	+	NIF3L1	protein_coding	0.504172	0.796362	0.215128	0.386937	96.3333
chr1	202010587	+	ELF3	protein_coding	2.96607	8.16226	1.35819	0.478691	96.1667
chr3	138174949	-	DBR1	protein_coding	0.570075	0.647576	0	0.554937	96.1667
chr9	83980616	-	HNRNPK	protein_coding	4.52253	6.74701	2.98628	2.8862	96
chr21	36135589	-	CBR3-AS1	processed_transcript	1.6144	1.3656	0.500263	0	95.8333
chr19	37172741	-	ZNF585A	protein_coding	0.159836	0.273928	0.0835394	0.126577	95.8333
chr14	92121972	+	CPSF2	protein_coding	0.81856	0.770083	0	0.787789	95.75
chr5	154938209	-	GEMIN5	protein_coding	1.22785	1.1022	0.227741	0.225236	95.75
chr3	134486023	-	ANAPC13	protein_coding	0.524401	1.15161	0.280743	0.315014	95.6667
chr3	101677118	-	ZBTB11	protein_coding	3.21462	2.9688	0.458756	0.393279	95.6667
chr17	61928016	-	INTS2	protein_coding	1.07769	1.00579	0.420817	0.351513	95.6667
chr17	28855036	+	ERAL1	protein_coding	0.383055	0.841366	0.723066	0.690124	95.5833
chr10	102714601	+	SFXN2	protein_coding	2.67109	5.542	1.46943	3.89612	95.5
chr1	218285287	+	RRP15	protein_coding	0.215295	0.863045	0.425975	0.527801	95.3333
chr10	124791868	-	METTL10	protein_coding	0.690567	1.8852	0.530178	0.766747	95.3333
chr13	43879833	+	LACC1	protein_coding	1.4686	6.29828	1.64885	6.66622	95.1667
chr19	40465840	-	BLVRB	protein_coding	1.33646	3.83165	1.58909	2.48386	95
chr12	132986418	+	ZNF26	protein_coding	0.117792	0.0989279	0	0.335833	95
chr4	82900569	-	SEC31A	protein_coding	0.772477	1.61497	0.31636	0.331358	94.8333
chr6	33272075	+	RPS18	protein_coding	0.427326	1.72318	0.226812	0	94.8333
chr5	126600268	+	PHAX	protein_coding	0.614174	2.80635	0.380371	0.979988	94.8333
chr2	48440597	-	RP11-191L17.1	lincRNA	0.928997	2.61796	0.645498	1.67438	94.8333
chr18	75210755	+	TSHZ1	protein_coding	3.7013	2.2599	1.7936	1.64142	94.75
chr9	19380236	-	RPS6	protein_coding	0.388859	1.40295	0	0.108341	94.6667
chr3	157160213	-	CCNL1	protein_coding	2.24346	1.59368	2.84222	0.401627	94.5833
chr20	18507555	+	SEC23B	protein_coding	0.573952	1.36763	0.482313	0.731557	94.5
chr12	14774383	+	H2AFJ	protein_coding	1.94724	7.31135	0.115843	0.758188	94.3333
chr8	28093102	+	ELP3	protein_coding	0.725853	0.332671	1.10035	0.371958	94.1667
chr22	30318835	-	TBC1D10A	protein_coding	0.654859	1.43817	0.255339	1.2342	94.1667
chr1	203861615	+	SNRPE	protein_coding	0.728224	4.06913	0	0.625098	94.1667
chr17	42458844	+	ATP6V0A1	protein_coding	0.330516	0.883623	0.261655	0.745165	93.8333
chr22	42090779	-	NDUFA6	protein_coding	0.316275	1.53254	0	0.225236	93.8333
chr15	84716127	-	SEC11A	protein_coding	0.573472	0.776422	0	0	93.6667
chrX	15790472	+	ZRSR2	protein_coding	1.28525	2.79348	0.510146	1.11474	93.6667
chr6	122789170	+	SMPDL3A	protein_coding	4.07294	2.56175	1.36857	1.48059	93.6667
chr15	75640323	-	IMP3	protein_coding	0.694123	0.59095	0.0194138	0	93.6667
chr17	7687550	-	TP53	protein_coding	1.41107	0.645535	1.26781	0.259723	93.6667
chr12	103965695	-	C12orf73	protein_coding	0.202696	0.327797	0	0	93.6667
chr11	62665217	-	C11orf98	protein_coding	1.02681	1.87065	0.227741	0.679777	93.4167
chr12	57430790	-	R3HDM2	protein_coding	8.32006	6.64978	9.92832	6.6019	93.1667
chr4	102868896	-	UBE2D3	protein_coding	1.58749	0.583638	1.57677	0.0254109	93.1667
chr1	114670111	-	DENND2C	protein_coding	0.671861	0.561804	1.12008	0.716487	93.1667
chr14	102087044	-	HSP90AA1	protein_coding	0.427853	0.607637	0.229858	0.386467	93.0833
chr10	102152176	+	NOLC1	protein_coding	0.909829	1.09114	0	0.455467	93
chr8	94553529	-	KIAA1429	protein_coding	1.72708	1.24649	2.10637	1.69818	93
chr19	1876169	-	CTB-31O20.2	lincRNA	0.555581	0.723063	0.0957335	0.339174	93
chr8	56074510	-	RPS20	protein_coding	0.203752	2.19839	0	0.220166	92.9167
chr12	113221429	+	TPCN1	protein_coding	2.1518	1.27545	1.17343	0.543815	92.8333
chr4	173334432	-	HMGB2	protein_coding	5.18669	8.26256	5.23207	4.41996	92.6667
chr19	57435347	+	ZNF749	protein_coding	0.739654	2.50116	0.251054	1.32791	92.5833
chr1	210374267	-	RNU5A-8P	snRNA	0.105556	0.205773	0.157877	0.0803777	92.5
chr2	176269395	+	MTX2	protein_coding	0.470551	1.3915	0	0.265223	92.5
chr17	58005134	-	SRSF1	protein_coding	0.270969	0.198601	0.0494534	0.000553744	92.4167
chr6	27824108	+	HIST1H4J	protein_coding	0.542267	1.13011	0.875372	0.223103	92.3333
chr20	33731657	+	ZNF341	protein_coding	1.53241	0.594568	0.478525	0	92.3333
chr11	33161495	-	CSTF3	protein_coding	0.539065	0.949506	0.160405	0.849696	92.1667
chr3	112561963	-	ATG3	protein_coding	2.4109	5.6855	0.938916	2.10002	92.1667
chr19	53103436	-	ZNF160	protein_coding	12.3208	15.5757	10.9834	12.7701	92
chr14	44961967	-	KLHL28	protein_coding	1.24478	0.608432	0.754344	0.220645	92
chr1	156194089	+	SLC25A44	protein_coding	0.963566	2.71836	0.424969	1.76297	91.9167
chr12	57752333	-	CDK4	protein_coding	8.5929	15.3675	13.4569	13.066	91.8333
chr17	73092712	-	SLC39A11	protein_coding	0.942258	1.88548	0.278259	0.932573	91.8333
chr17	34961530	+	ZNF830	protein_coding	1.16154	2.95462	1.58652	0.942045	91.8333
chr19	36850890	+	ZNF345	protein_coding	2.02008	1.73475	1.74533	0.520599	91.8333
chr12	122527246	+	KNTC1	protein_coding	0.879914	1.22832	0.141914	0.627674	91.6667
chr2	26346114	+	EPT1	protein_coding	1.30752	1.79436	0.0693754	1.35018	91.6667
chr6	43687791	-	MRPS18A	protein_coding	0.377783	0.808393	0.220812	0.11699	91.5833
chr6	43477569	+	TJAP1	protein_coding	0.276435	2.01555	0	1.30602	91.3333
chr8	116874800	-	RAD21	protein_coding	27.7949	36.9303	29.843	50.1995	91.3333
chr16	69754940	-	NOB1	protein_coding	0.875164	1.31392	0.720706	0.473659	91.3333
chr18	268148	+	RP11-705O1.8	lincRNA	0.148415	0.363061	0.262034	0.265189	91.1667
chr11	123062139	-	HSPA8	protein_coding	0.56858	3.46513	0.781188	1.15672	91.0833
chr8	124539109	-	TATDN1	protein_coding	1.70103	2.84415	1.03733	1.9767	91
chr9	92325385	-	NOL8	protein_coding	0.342565	0.445698	0.180011	0.167171	91
chr7	141014966	-	MRPS33	protein_coding	0.807252	0.799515	0.258346	0.225236	91
chr5	178205568	+	HNRNPAB	protein_coding	0.833773	2.00011	0.743828	0.522275	90.8333
chr1	46340789	+	NSUN4	protein_coding	1.96152	1.79177	1.28149	2.58935	90.8333
chr7	123557822	-	NDUFA5	protein_coding	0.11987	0.133496	0.284938	0.0502434	90.75
chr16	69726951	-	NQO1	protein_coding	1.69189	2.07318	1.89449	1.66179	90.6667
chr3	41199445	+	CTNNB1	protein_coding	7.79646	3.28907	9.82551	4.20455	90.6667
chr10	72216048	+	ANAPC16	protein_coding	0.653561	4.98706	0.974143	4.25854	90.6667
chr19	45730904	-	FBXO46	protein_coding	4.22538	2.80299	1.91678	0.878646	90.6667
chr4	337835	+	ZNF141	protein_coding	0.347645	0.603926	0.761333	0	90.6667
chr3	184017889	-	ABCC5	protein_coding	1.11162	2.45905	0.117925	0.475295	90.5833
chr17	76557778	+	SNHG16	processed_transcript	0.250818	1.33362	0.225236	0.584592	90.5
chr15	101652391	-	TM2D3	protein_coding	0	0.15647	0	0	90.5
chr5	176388927	-	NOP16	protein_coding	1.92954	1.70077	0.632277	0.531513	90.5
chr17	59155269	-	SKA2	protein_coding	4.72179	7.39403	3.87896	4.53535	90.5
chr11	119121587	+	HINFP	protein_coding	0.336661	0.420641	0.0502434	0.335633	90.4167
chr9	71768513	-	TMEM2	protein_coding	4.95324	4.4035	5.35214	5.24685	90.4167
chr15	58987655	+	RNF111	protein_coding	2.32917	2.34455	3.3655	2.87711	90.3333
chr17	51153536	+	NME1	protein_coding	1.49757	2.10309	0.554463	0.382477	90.3333
chrX	24054946	+	EIF2S3	protein_coding	0.795806	3.10251	0.634012	0.140686	90.3333
chr19	11639776	+	CTC-499B15.5	lincRNA	1.85481	1.03031	0.775924	0.0824332	90.25
chr12	120201110	-	RPLP0	protein_coding	0.941004	1.63916	0	0	90.25
chr3	119498532	+	TIMMDC1	protein_coding	0.694979	0.864912	0.402069	0.227741	90.1667
chr7	140696671	+	NDUFB2	protein_coding	1.41348	7.56007	0.479477	1.37797	90.1667
chr4	83455804	-	HELQ	protein_coding	0.388917	0.542635	0	0.675708	90.0833
chr16	54928886	-	CRNDE	lincRNA	5.59675	5.01717	3.11921	4.60809	90
chr2	9631014	-	YWHAQ	protein_coding	5.69674	3.62113	3.89228	2.57489	90
chr1	70221370	+	SRSF11	protein_coding	1.92856	1.05461	1.16209	0.227741	90
chr12	6663148	-	ING4	protein_coding	0.481143	1.42943	0.0608849	0.816013	90
chr11	6234663	-	FAM160A2	protein_coding	1.97797	2.81989	0.306207	1.90735	90
chr1	206909945	-	FCMR	protein_coding	1.77411	3.14127	0.55764	2.7991	89.8333
chr3	9792747	-	TADA3	protein_coding	1.53161	4.57685	1.3392	2.0571	89.6667
chr9	127802875	+	FPGS	protein_coding	1.63111	2.58511	1.5062	0.838286	89.5
chrX	153928419	-	ARHGAP4	protein_coding	0.301455	1.03874	0	0	89.5
chr12	123233238	-	MPHOSPH9	protein_coding	1.98761	1.40078	0.677626	0.590607	89.5
chr17	58007273	-	SRSF1	protein_coding	2.66341	4.35615	0.737158	0.426494	89.5
chr20	47319061	-	ZMYND8	protein_coding	3.49863	3.00835	3.23908	1.06355	89.5
chr5	65563290	+	PPWD1	protein_coding	0.0726919	1.0764	0.115843	0.316326	89.3333
chr2	73234236	+	CCT7	protein_coding	0.867599	1.10524	0	0.225648	89.3333
chr1	70205620	-	LRRC40	protein_coding	0.612884	0.472975	0.380514	0.66769	89.3333
chr15	101295282	-	SNRPA1	protein_coding	0.331433	0.278905	0	0.264559	89.1667
chr11	74592530	+	POLD3	protein_coding	1.36747	3.25143	0.880657	1.32754	89.1667
chr3	9890554	+	JAGN1	protein_coding	1.34587	0.885217	0.975366	0.377604	89.1667
chr5	179618301	-	HNRNPH1	protein_coding	0.200991	0.770441	0.3067	0.189181	89.1667
chr5	75337232	+	HMGCR	protein_coding	1.29492	2.75428	1.17608	2.24275	89.1667
chr12	130872066	+	RAN	protein_coding	3.65545	2.54538	0.588272	0.455483	89
chr19	37594746	-	ZNF571	protein_coding	0.726298	0.613389	0.157877	0.225236	89
chr1	182589256	-	RNASEL	protein_coding	0.452474	0.494587	0.107931	0	89
chr19	57614233	+	ZNF134	protein_coding	0.749413	1.51988	0.543643	0.227741	89
chr11	57761797	+	CTNND1	protein_coding	0.811123	0.606715	1.36578	0.218656	89
chr3	196942523	-	NCBP2	protein_coding	1.38518	2.22281	0.595973	0.580143	88.8333
chr14	45135940	+	FANCM	protein_coding	0.0673581	0.335613	0.800438	0.227741	88.6667
chr11	67674631	-	ALDH3B2	protein_coding	1.90741	9.17222	1.03864	2.13086	88.5833
chr11	62706315	-	BSCL2	protein_coding	0.731745	1.43632	0.778155	0.5441	88.5
chr9	34179005	+	UBAP1	protein_coding	3.13035	3.19715	4.16406	4.44939	88.5
chr2	68157560	-	WDR92	protein_coding	0.363697	0.653149	0.260294	0.518243	88.3333
chr17	4731428	+	MED11	protein_coding	0.18763	0.552614	0	0.25489	88.1667
chr2	216109297	+	XRCC5	protein_coding	0.966453	1.2072	0.608092	0.227739	88.1667
chr3	36993573	+	MLH1	protein_coding	0.133996	0.344626	0	0.366676	88.1667
chr11	4094799	+	RRM1	protein_coding	2.61456	3.65561	3.86667	5.61008	88
chr4	25160663	+	RP11-717K11.2	protein_coding	0.603793	0.424311	0.069955	0.155922	88
chr5	55308001	+	SKIV2L2	protein_coding	0.465096	1.35949	0	0.17944	88
chr11	65497762	+	MALAT1	lincRNA	1.95644	3.41297	0.743354	0.31636	88
chr6	116279903	-	TSPYL1	protein_coding	1.87479	6.27448	0.950985	0.972491	87.8333
chr14	69398627	-	ERH	protein_coding	0.595521	0.331808	0.516322	0.450472	87.8333
chr11	65570460	+	SSSCA1	protein_coding	1.8462	3.61653	0.763713	1.67233	87.75
chr22	37805093	+	H1F0	protein_coding	1.92668	3.2183	0.789238	0.678637	87.6667
chr3	133805615	+	SRPRB	protein_coding	0.367323	0.463082	0.227096	0	87.6667
chr2	218671984	-	RNF25	protein_coding	1.18276	0.468773	0.291899	0.437066	87.6667
chr14	93207094	-	C14orf142	protein_coding	0.181443	1.24339	0	0.303699	87.5
chr19	45584842	-	OPA3	protein_coding	0.726547	0.865918	0.720358	0.444505	87.5
chr10	27154392	-	YME1L1	protein_coding	1.11251	2.36903	0.144149	0.315912	87.4167
chr3	4303332	+	SETMAR	protein_coding	1.33474	0.610827	0.225236	1.20334	87.3333
chr1	155244670	-	GBA	protein_coding	0.884372	0.527732	0.797624	0	87.25
chr3	186786491	+	EIF4A2	protein_coding	0.19115	0.621349	0.0141082	0	87.1667
chr20	45348424	-	SDC4	protein_coding	7.52762	2.17351	2.70904	0.432008	87.1667
chr1	160031991	-	PIGM	protein_coding	0.774948	0.220064	0	0	87.1667
chr12	27710822	+	MRPS35	protein_coding	2.4023	3.37578	0.633286	0.291899	87.1667
chrX	41292798	+	RNA5SP502	rRNA	0.0892306	0.192428	0	0.365657	87
chrX	155071420	+	BRCC3	protein_coding	0.318003	1.49414	0.224053	0.0896626	87
chr5	53560633	+	NDUFS4	protein_coding	0.359909	0.956333	0.875624	0.585231	87
chr14	20333288	-	CCNB1IP1	protein_coding	1.26038	0.704905	0.59073	0.514357	86.8333
chr17	74776483	+	TMEM104	protein_coding	1.80233	2.69938	0.154246	1.71757	86.8333
chr6	99425331	-	PNISR	protein_coding	0.775506	0.552025	1.09188	0.302023	86.8333
chr12	6942978	+	C12orf57	protein_coding	0.928014	1.22664	0.368464	0.184202	86.8333
chr6	31660772	-	C6orf47	protein_coding	1.20018	2.02114	1.10923	0.0419522	86.8333
chr2	61017225	+	PEX13	protein_coding	1.74694	2.22004	0.795888	2.71554	86.8333
chr5	148383935	+	FBXO38	protein_coding	0.223429	0.470409	0.193899	0.926141	86.8333
chr7	26206036	+	CBX3	protein_coding	0.0344062	0.121185	0.0752704	0	86.8333
chr15	64387748	+	TRIP4	protein_coding	0.476176	1.50332	0.193899	0	86.8333
chr22	25405377	-	LRP5L	protein_coding	2.04383	2.44084	0.492964	1.65529	86.75
chr17	75405681	-	GRB2	protein_coding	1.23837	1.24565	0.169111	0	86.6667
chr4	99564032	-	TRMT10A	protein_coding	0.527133	0.613196	0	0.73922	86.6667
chr4	173168753	+	GALNT7	protein_coding	15.5684	14.1789	13.2225	12.3907	86.5
chr21	33543052	+	SON	protein_coding	1.065	1.16072	0.817759	0.455483	86.5
chr11	842545	-	POLR2L	protein_coding	0.620012	0.39429	0	0	86.3333
chr15	74696029	-	EDC3	protein_coding	0.25738	2.03285	0.317575	0.645727	86.25
chr19	36214673	-	ZNF565	protein_coding	0.34584	0.665225	0.32841	0.644334	86.1667
chr8	89984716	-	NBN	protein_coding	9.7559	13.6893	11.3956	14.6541	86.1667
chr16	1959508	+	NDUFB10	protein_coding	1.91056	2.82273	0.00168081	0	86
chr11	72781893	-	STARD10	protein_coding	10.4122	8.4647	4.03635	3.19432	86
chr4	40056826	+	N4BP2	protein_coding	4.93349	4.01433	1.7453	2.19695	86
chr5	31532196	-	DROSHA	protein_coding	1.95749	2.31944	0.240433	0.950746	86
chr5	163505548	+	MAT2B	protein_coding	1.76721	2.17412	1.44814	3.5788	85.8333
chr6	158764753	-	MIR3918	miRNA	0.285547	0.872833	0	0.473963	85.8333
chr3	121546006	-	POLQ	protein_coding	1.33028	1.79599	0.597507	0.743104	85.8333
chr2	200811910	+	BZW1	protein_coding	5.03528	6.79909	3.05362	1.81927	85.8333
chr17	14069495	-	COX10-AS1	processed_transcript	0.308469	1.02538	0	0.906405	85.6667
chr1	109076002	-	TAF13	protein_coding	0.0791706	0.214576	0.0835394	0.249577	85.5
chr9	79571941	+	TLE4	protein_coding	1.35092	3.84264	2.20304	3.38916	85.5
chr14	69398690	+	SLC39A9	protein_coding	0.285494	0.54654	0.524338	0	85.5
chr14	75051532	-	MLH3	protein_coding	0.183527	0.894463	0	0	85.5
chr9	97697357	-	XPA	protein_coding	2.41951	2.21384	1.95355	1.18495	85.5
chr1	182391792	-	GLUL	protein_coding	4.15572	2.54523	3.15619	3.09419	85.4167
chr6	43770184	+	VEGFA	protein_coding	2.56245	8.5061	1.15348	2.43575	85.25
chr5	140647785	-	NDUFA2	protein_coding	1.40934	1.06884	0.208918	0.450472	85.1667
chr19	35745418	-	U2AF1L4	protein_coding	3.97992	3.22188	2.14073	3.7448	85.1667
chr19	40426025	-	SERTAD1	protein_coding	2.09656	2.31607	0.620321	0.225236	85
chr2	234978703	+	SH3BP4	protein_coding	0.338957	0.379303	0	0.142248	85
chrX	38803733	+	MID1IP1	protein_coding	2.91071	4.55328	0.564803	0.980174	85
chr12	27244233	+	STK38L	protein_coding	5.73859	4.10285	3.66972	1.7075	85
chr2	117814650	+	DDX18	protein_coding	0.447444	0.753099	0.2764	0.0496394	84.8333
chr19	12734775	-	C19orf43	protein_coding	2.49824	6.19435	1.59748	2.08783	84.8333
chr5	56909593	+	SETD9	protein_coding	1.601	1.12918	1.20295	0.727114	84.8333
chr17	15265307	-	PMP22	protein_coding	0.436334	0.925019	0.233269	0.774767	84.8333
chr16	70289543	-	AARS	protein_coding	2.83819	9.23836	3.44981	4.68058	84.8333
chr19	46850992	-	AP2S1	protein_coding	3.10643	3.07077	1.71941	0.0143634	84.8333
chr19	45406691	+	CD3EAP	protein_coding	0.196721	2.39434	0.101543	0.449425	84.6667
chr16	1964841	-	RPS2	protein_coding	0.914058	1.55049	0.415487	0.254599	84.5
chr17	41528308	-	KRT19	protein_coding	4.82361	12.031	0.455483	0.590367	84.5
chr20	20052466	-	CRNKL1	protein_coding	0.933067	2.23176	1.10629	0.695806	84.5
chrX	48574484	+	RBM3	protein_coding	0.59266	0.833276	0.225224	0.310042	84.5
chr3	10115592	+	BRK1	protein_coding	1.27974	1.00155	1.69185	0.943863	84.5
chr16	72093651	-	TXNL4B	protein_coding	0.437913	1.69397	0.753806	0.201398	84.5
chr1	155127876	+	EFNA1	protein_coding	4.46747	5.59226	4.38815	5.07994	84.1667
chr1	23825459	-	HMGCL	protein_coding	0.342416	0.57717	0.184202	0.462263	84.0833
chr12	110502117	-	VPS29	protein_coding	1.70912	3.33075	0.412398	0.225236	84.0833
chr16	68022956	+	DUS2	protein_coding	0.597723	1.21681	0.489617	0.393656	84
chr3	120094895	+	RP11-18H7.1	lincRNA	6.27692	9.62052	4.4647	5.0493	84
chr11	73218298	+	P2RY2	protein_coding	2.93373	8.21252	1.82553	0.844132	84
chr16	11742878	-	TXNDC11	protein_coding	3.26208	2.99425	0.265223	0.213367	84
chr14	73714372	-	PNMA1	protein_coding	2.26237	2.08203	1.02831	0.640013	83.9167
chr1	28236109	+	ATPIF1	protein_coding	1.882	1.17013	0.561203	0.770726	83.8333
chr9	14314582	-	NFIB	protein_coding	1.46613	4.24185	1.45905	3.39673	83.8333
chr12	2004511	-	DCP1B	protein_coding	0.742093	1.52381	0.29605	0.853539	83.6667
chr19	10333546	-	RAVER1	protein_coding	3.61608	2.92824	1.48174	0.0139465	83.6667
chr12	107685732	+	PWP1	protein_coding	0.375431	0.657626	0.428049	0.340095	83.5
chr6	43517022	+	POLR1C	protein_coding	0.976345	1.50912	0.726357	0.601523	83.5
chr12	48852163	-	DDX23	protein_coding	1.06325	0.391208	0.778527	0.777744	83.5
chr13	112969221	+	MCF2L	protein_coding	0.591472	4.32581	0.320848	2.49653	83.3333
chr8	73976195	+	TMEM70	protein_coding	3.78783	2.2323	2.63489	1.01845	83.1667
chr14	34981957	+	SRP54	protein_coding	2.05762	0.56218	0.93839	0.447731	83
chr5	178204533	+	HNRNPAB	protein_coding	1.66275	4.75401	0	0.557647	83
chr1	77979175	+	DNAJB4	protein_coding	0.585012	0.345234	0.602654	0	83
chr1	161153984	+	UFC1	protein_coding	0.606088	1.67746	0.762078	0.466689	82.9167
chr12	106987166	-	MTERF2	protein_coding	0.557507	1.01537	0.232866	1.44189	82.9167
chr20	47355657	-	ZMYND8	protein_coding	1.68515	0.503085	1.18173	0.417154	82.8333
chr6	26251651	+	HIST1H2BH	protein_coding	0.330685	2.14926	0.461454	0	82.75
chr1	211382803	+	LINC00467	lincRNA	8.86264	2.12079	10.2303	5.06359	82.75
chr5	141636870	-	HDAC3	protein_coding	1.06144	1.51652	1.15255	0.13411	82.6667
chr2	73737386	-	TPRKB	protein_coding	0.987319	2.4232	0.0704942	1.00538	82.6667
chr3	184712002	-	MAGEF1	protein_coding	2.47799	3.99295	1.91065	0.806382	82.6667
chr14	49586376	-	RPS29	protein_coding	1.28751	1.4003	0.336749	0.609781	82.6667
chr1	161118086	+	NIT1	protein_coding	2.03089	1.99888	1.85095	2.84413	82.5
chr11	119018432	+	TRAPPC4	protein_coding	1.28475	1.68728	1.66537	1.37305	82.5
chr3	186806501	-	RFC4	protein_coding	0.401054	0.4574	0	0.0611924	82.3333
chr17	50944713	-	RP11-700H6.1	lincRNA	6.60418	15.7395	3.05594	4.14524	82.3333
chr1	24319322	+	GRHL3	protein_coding	0.506201	0.759421	0.496335	0.694257	82.3333
chr2	127858157	-	POLR2D	protein_coding	0.674613	1.54254	0.266799	0.549074	82.1667
chr5	140711275	+	VTRNA1-1	misc_RNA	0.325438	0.362074	0.0873259	0.227741	82.1667
chr3	15601742	+	BTD	protein_coding	0.168421	1.09685	0.230682	0.541018	82
chr12	124914141	-	UBC	protein_coding	1.35347	3.7504	0.514176	0.565759	81.9167
chr4	118685368	+	METTL14	protein_coding	0.0854361	0.166581	0.449325	0	81.8333
chr7	10973872	+	PHF14	protein_coding	5.36484	3.5535	3.85677	1.8766	81.75
chr14	58298139	-	C14orf37	protein_coding	0.909869	1.65395	0.679863	1.05126	81.6667
chr11	65122177	-	FAU	protein_coding	3.00373	2.83042	1.83541	1.14591	81.6667
chr19	48993448	+	RUVBL2	protein_coding	1.02634	1.30222	1.39692	0.931531	81.6667
chr2	28392858	+	FOSL2	protein_coding	8.21736	11.4492	5.0413	8.29533	81.5833
chr12	112005985	-	TMEM116	protein_coding	0.45407	0.115033	0.0484436	0	81.5833
chr1	202341980	-	UBE2T	protein_coding	0.495626	0.574011	0.220812	0.264123	81.5
chr3	154324497	-	DHX36	protein_coding	3.11261	1.36028	3.6497	2.97361	81.5
chr4	39527439	-	UGDH	protein_coding	2.20843	3.85048	1.33425	0.772697	81.3333
chr19	38845499	-	AC008982.2	sense_intronic	0.271807	0.787108	0	0	81.3333
chr12	49347038	+	DNAJC22	protein_coding	1.20806	1.37807	0.488911	0.661948	81.3333
chr6	149717621	+	AL358852.1	protein_coding	2.67483	2.17795	0.225236	0	81.1667
chr9	133348214	+	RPL7A	protein_coding	2.05996	6.45473	3.03523	3.15252	81.1667
chr2	171922462	+	HAT1	protein_coding	0.682578	0.311165	0.572935	0	81.0833
chr9	92115376	-	SPTLC1	protein_coding	0.299232	0.451625	0	0.228172	81
chr12	11171222	+	SMIM10L1	protein_coding	3.26256	2.48688	0.675708	0	81
chr22	35400134	+	MCM5	protein_coding	0.292268	1.30538	0.0284267	0.227741	81
chr20	56468585	+	RTFDC1	protein_coding	1.27412	1.60902	1.13804	1.06563	81
chr3	23916545	+	RPL15	protein_coding	4.37676	4.36315	0.844047	1.16878	81
chr6	31862906	-	NEU1	protein_coding	3.13749	2.07567	1.63824	1.21148	80.8333
chr3	129183922	-	CNBP	protein_coding	0.678186	3.11417	0.227741	0.656497	80.8333
chr8	9150696	-	PPP1R3B	protein_coding	1.79218	4.34919	0.61262	1.45935	80.6667
chr3	48430051	-	PLXNB1	protein_coding	4.28593	2.09621	0.985929	0.489795	80.6667
chr10	125823546	+	BCCIP	protein_coding	0.884779	0.237696	0.117179	0.227647	80.6667
chr1	26921726	+	NUDC	protein_coding	0.713832	0.950736	0.264559	0.292191	80.6667
chr9	71911510	+	C9orf85	protein_coding	0.44415	0.957654	0	1.05836	80.6667
chr1	222713369	+	BROX	protein_coding	1.21619	1.18559	0.972523	2.13994	80.6667
chr14	22766547	-	CTD-2555K7.2	processed_transcript	0.167841	0.309795	0	0	80.5
chr6	31652416	+	APOM	protein_coding	1.59266	1.35378	0.805591	0.227741	80.5
chr17	78169684	+	SYNGR2	protein_coding	1.22783	3.01426	0.514718	0.8522	80.5
chr19	58408484	-	CTD-2619J13.14	lincRNA	0.531043	0.43906	0.336048	0.34621	80.5
chr12	123458088	+	SNRNP35	protein_coding	1.31914	4.05122	0.379198	1.75608	80.3333
chr17	39200283	+	RPL19	protein_coding	31.1643	42.6878	17.7343	25.3948	80.3333
chrX	154428632	+	ATP6AP1	protein_coding	0.176487	0.528283	0	0.227741	80.3333
chr11	76783239	+	TSKU	protein_coding	3.60925	6.86547	1.40578	3.95006	80.1667
chrX	13734745	+	OFD1	protein_coding	0.519127	0.717821	0.590795	0.492964	80.1667
chr5	91383359	-	ARRDC3	protein_coding	0.254698	0.313481	0	0.122856	80.1667
chr11	118401154	+	ATP5L	protein_coding	0.58473	1.64261	0.674896	0.200474	80.1667
chr16	69424595	+	CYB5B	protein_coding	0.93759	1.31559	0.182013	0.491319	80
chr1	113812293	-	RSBN1	protein_coding	3.76051	1.45404	1.44887	0.000553744	80
chr10	125158716	-	CTBP2	protein_coding	1.97571	3.66776	2.17484	3.92929	80
chr7	2354866	+	EIF3B	protein_coding	0.32028	3.81456	0.45047	0.223628	80
chr7	56051630	+	CCT6A	protein_coding	2.29095	2.14868	0	0.87013	79.8333
chr9	89311198	+	CKS2	protein_coding	5.04088	2.38216	3.69741	1.82201	79.75
chr22	42614962	-	POLDIP3	protein_coding	0.883332	1.19131	0	0.543094	79.6667
chr6	26224199	+	HIST1H3E	protein_coding	0.0731245	0.254466	0.34278	0	79.6667
chr5	140700334	+	ZMAT2	protein_coding	0.601727	0.637219	0.360077	0.291085	79.6667
chr6	42217865	-	MRPS10	protein_coding	0.156766	0.320878	0.0130362	0.150957	79.5
chr1	28507366	+	SNORA73A	snoRNA	0.255953	0.642404	0.363206	0.363896	79.5
chr6	149546038	-	PPIL4	protein_coding	0.390036	0.660043	0.0117382	0.82672	79.5
chr1	19251539	+	MRTO4	protein_coding	0.402011	0.974278	0.2567	0.53948	79.5
chr17	80544819	+	RPTOR	protein_coding	0.471084	1.0913	0.0281092	0.174436	79.5
chrX	123733054	-	THOC2	protein_coding	2.63232	1.27507	1.70384	1.575	79.5
chr12	76031604	-	PHLDA1	protein_coding	3.41436	5.45419	0.949358	1.16765	79.3333
chr3	3126916	+	TRNT1	protein_coding	0.614712	1.81819	0.491051	0.506619	79.3333
chr1	180502954	-	ACBD6	protein_coding	3.25187	6.7312	0.924329	1.27388	79.3333
chr11	121292681	+	SC5D	protein_coding	1.01835	1.13986	0.935007	0.198767	79.3333
chr2	178112424	+	RBM45	protein_coding	2.03717	2.58572	0.335738	0.455483	79.3333
chr8	100703024	-	PABPC1	protein_coding	0.237227	0.115094	0.0610096	0.502062	79.3333
chr12	52951742	+	KRT18	protein_coding	2.53237	4.65526	1.35528	0.894831	79.1667
chr19	45091396	+	PPP1R37	protein_coding	1.23835	0.14127	0.0029066	0	79.1667
chrX	53684169	-	HUWE1	protein_coding	2.06539	1.0731	0.676389	0	79.1667
chr17	68248004	+	AMZ2	protein_coding	0.5632	1.76808	0.439615	0.232966	79
chr21	29019378	-	RWDD2B	protein_coding	0.74889	0.261628	0.99746	0	78.8333
chrX	119871827	-	RNF113A	protein_coding	0.252111	1.89121	0	0.421995	78.6667
chr2	44361561	-	PREPL	protein_coding	3.87191	2.3058	4.33784	0.900031	78.5
chr2	24360309	-	ITSN2	protein_coding	3.67837	1.89677	0.455483	0.0590285	78.5
chr9	128098304	+	SLC25A25	protein_coding	0.895039	2.82159	0.987205	1.20851	78.5
chr2	95165789	+	ZNF2	protein_coding	0.358364	1.69876	0.803695	0.135931	78.5
chr11	34916632	+	PDHX	protein_coding	1.87821	2.60188	1.35872	0.71748	78.3333
chr5	172922145	+	ERGIC1	protein_coding	1.55109	6.9723	1.44184	2.99451	78.3333
chr3	63863868	-	THOC7	protein_coding	4.59276	5.02504	4.86422	2.19643	78.1667
chr6	27893106	-	HIST1H3J	protein_coding	0.660626	3.6029	0.491891	0.615197	78.1667
chr16	30658431	+	FBRS	protein_coding	4.70692	8.54472	1.6607	2.46859	78.1667
chr20	50958555	-	DPM1	protein_coding	0.761848	0.998006	0.0567427	0.588886	78.1667
chr20	31952092	-	PDRG1	protein_coding	2.03669	3.30802	1.44315	1.33409	78
chr2	88055729	-	KRCC1	protein_coding	1.15959	7.00125	0	2.08455	78
chr17	1109100	-	ABR	protein_coding	1.26909	2.13717	0.132625	0.399668	78
chr8	70669157	-	LACTB2	protein_coding	1.4231	2.12602	1.71579	0.922485	77.9167
chr1	75796882	+	MSH4	protein_coding	0.211925	1.09662	0	0.183708	77.8333
chr6	27890792	-	HIST1H3J	protein_coding	0.137982	0.441755	0	0.000553744	77.8333
chr16	70576301	+	SF3B3	protein_coding	1.0287	1.38899	1.00351	0.0641375	77.8333
chr15	33068032	-	FMN1	protein_coding	0.219319	1.49502	0	0.37813	77.6667
chr11	73787316	+	MRPL48	protein_coding	1.23975	4.09553	0.385497	1.76601	77.6667
chr2	237519935	+	MLPH	protein_coding	0.572646	0.930315	0.385812	0.581753	77.6667
chr8	81732903	-	ZFAND1	protein_coding	4.14422	6.41904	1.73911	2.69534	77.5
chr7	36153149	+	EEPD1	protein_coding	5.72919	9.5795	3.75294	5.94048	77.5
chr16	30355441	+	RP11-347C12.10	lincRNA	3.73081	3.2922	0.726329	0.78755	77.5
chr17	7404097	-	TMEM256-PLSCR3	protein_coding	2.02859	1.08295	2.34779	0.430755	77.5
chr1	202927262	-	KLHL12	protein_coding	1.05097	1.17159	0	0.622425	77.5
chrX	53225422	-	KDM5C	protein_coding	0.821852	1.21785	0.227741	0	77.3333
chr7	55951819	+	MRPS17	protein_coding	1.00927	3.80477	0.375302	1.44049	77.3333
chr5	6633291	-	NSUN2	protein_coding	7.71398	9.65569	5.94752	6.52519	77.3333
chr8	143684452	+	ZNF707	protein_coding	0.79936	0.86567	0.11671	0.062587	77.3333
chr1	40979335	+	CTPS1	protein_coding	1.04155	1.77599	0.506159	0	77.1667
chr10	8054806	+	GATA3	protein_coding	10.3504	6.78205	7.94602	6.16643	77.1667
chr1	8878690	-	ENO1	protein_coding	1.99145	3.57368	0.563717	1.65842	77.0833
chr3	179347692	+	MFN1	protein_coding	4.36838	3.17959	4.52081	3.46347	77
chr3	196055561	-	TFRC	protein_coding	0.161155	0.4937	0.209563	0.455427	76.9167
chr5	100535262	-	CTD-2001C12.1	lincRNA	0.230417	0.449315	0.411262	0	76.8333
chr2	27323102	-	MPV17	protein_coding	0.833548	1.43285	0.433841	0.107597	76.8333
chr5	95555007	-	TTC37	protein_coding	0.0933568	0.537683	0	0.41895	76.6667
chr5	16617225	+	CTC-461F20.1	lincRNA	8.0798	5.08553	7.71189	2.97582	76.6667
chr19	36014239	-	ALKBH6	protein_coding	2.47577	3.34493	1.95816	1.45508	76.6667
chr9	124861981	-	RPL35	protein_coding	3.40592	3.99115	0.319596	0.489795	76.5
chr12	56725354	-	NACA	protein_coding	0.464871	2.25035	0.240374	0.565852	76.3333
chr2	219229757	+	ANKZF1	protein_coding	0.374636	0.279002	0.311478	0.227741	76.3333
chr12	106357658	+	POLR3B	protein_coding	1.136	1.1505	0	0.125832	76.1667
chr10	101061005	-	RP11-108L7.15	lincRNA	1.54107	1.76809	0.427152	0.807906	76.1667
chr9	70258962	+	SMC5	protein_coding	0.925365	1.87194	0	0.849925	76.1667
chr4	10073019	-	RP11-448G15.3	sense_overlapping	0.479067	0.802915	1.08321	0.209243	76.1667
chr6	85642991	-	SYNCRIP	protein_coding	14.2868	12.0838	18.5498	8.22415	76.0833
chr19	48965301	+	FTL	protein_coding	1.67373	0.825924	0.581658	0.621063	76
chr13	44989529	+	GPALPP1	protein_coding	1.03728	1.4308	0.831392	1.02015	76
chr20	10434222	-	MKKS	protein_coding	1.74113	2.29176	1.05287	0.906914	76
chr7	98106885	+	LMTK2	protein_coding	1.10184	1.1057	0.900944	0.773171	75.9167
chr1	151763578	+	OAZ3	protein_coding	0.735064	0.473633	0.565338	0.911403	75.8333
chr19	11925068	+	ZNF700	protein_coding	2.99011	5.50275	0.878195	1.13944	75.8333
chr7	26191678	-	HNRNPA2B1	protein_coding	0.140895	0.360938	0.263027	0	75.8333
chr6	151690496	+	ESR1	protein_coding	0.324786	0.164336	0.270027	0	75.8333
chr10	73252693	-	MRPS16	protein_coding	1.69926	1.45364	0.227741	0	75.8333
chr13	29850684	-	UBL3	protein_coding	5.29162	9.61218	4.83178	7.5619	75.6667
chr6	41787662	+	TOMM6	protein_coding	0.611745	0.560419	0.77565	0.494556	75.6667
chr5	138178669	-	BRD8	protein_coding	0.536508	1.01429	0.0496394	0.264449	75.6667
chr15	78299636	-	WDR61	protein_coding	0.924158	1.40103	0.524336	0.646499	75.6667
chr2	223957404	+	MRPL44	protein_coding	0.795593	0.800089	0.502229	0.52088	75.6667
chr10	101818465	-	MGEA5	protein_coding	4.83208	10.172	4.12268	5.01087	75.6667
chr3	187745472	-	BCL6	protein_coding	4.55737	1.93095	4.53778	4.49608	75.5
chr8	99893707	-	COX6C	protein_coding	3.09081	1.73645	1.97632	2.40787	75.5
chr17	45061306	+	NMT1	protein_coding	0.263257	0.104119	0.446718	0	75.5
chr19	12669401	-	WDR83OS	protein_coding	2.45834	3.3693	0.0610096	0.962073	75.3333
chr1	100038097	+	MFSD14A	protein_coding	8.43001	6.37536	4.2412	3.39741	75.3333
chr11	59107237	+	FAM111B	protein_coding	0.630486	1.77301	0.740521	1.09964	75.3333
chr10	68332906	-	PBLD	protein_coding	4.11353	3.68378	1.46092	2.3787	75.1667
chr2	44168877	+	PPM1B	protein_coding	4.7576	4.15294	3.035	1.63414	75.1667
chr9	75088543	+	OSTF1	protein_coding	1.36067	2.03349	0.916588	0.589655	75
chr20	45934628	+	PCIF1	protein_coding	6.01276	3.81328	0.39938	0.407072	75
chr1	98661723	+	SNX7	protein_coding	3.25578	1.37185	1.99669	1.57263	75
chr12	121400041	+	RNF34	protein_coding	1.19963	3.47985	1.28347	0	75
chr9	129178262	-	IER5L	protein_coding	4.53008	3.18135	0.79803	1.1036	74.9167
chr17	28949857	-	PHF12	protein_coding	7.94288	7.24871	8.40642	7.04076	74.8333
chr17	4143211	+	CYB5D2	protein_coding	0.465552	1.75159	0.585094	0.208084	74.8333
chrX	104157027	-	SLC25A53	protein_coding	0.160479	0.508374	0.262721	0.225233	74.75
chr14	60734776	+	MNAT1	protein_coding	0.295777	0.922402	0.161147	0	74.75
chr12	109900280	+	TCHP	protein_coding	0.789999	1.15416	1.40718	1.16375	74.6667
chr14	77028699	-	IRF2BPL	protein_coding	7.26277	12.8038	4.1299	7.44301	74.6667
chr5	140175156	+	CYSTM1	protein_coding	3.8989	6.99876	3.62237	4.05752	74.6667
chr1	224330189	-	NVL	protein_coding	1.642	1.54249	0.49296	1.06092	74.6667
chr12	104286682	+	TXNRD1	protein_coding	0.300618	0.482438	0	0.16428	74.6667
chr1	222815059	+	RP11-452F19.3	lincRNA	0.198022	2.18825	0.225236	1.58024	74.6667
chr14	55027230	+	SOCS4	protein_coding	0.416939	0.715215	0.489795	0.115723	74.6667
chr16	1943326	-	MSRB1	protein_coding	0.620592	0.536704	0.455482	0	74.6667
chr22	20858812	-	PI4KA	protein_coding	4.70181	3.2925	1.80806	1.45493	74.5
chr6	32973084	+	BRD2	protein_coding	3.42299	2.01917	0.633757	1.16118	74.5
chr1	19251552	-	EMC1	protein_coding	0.172447	0.0644144	0	0.228819	74.5
chr9	129140100	+	PTPA	protein_coding	9.43893	9.01255	8.62847	5.73316	74.5
chr16	54931199	+	IRX5	protein_coding	8.66172	5.65962	7.35092	3.53131	74.5
chr12	14365632	+	ATF7IP	protein_coding	0.303518	0.704617	0	0.627137	74.5
chr20	48921890	+	ARFGEF2	protein_coding	5.60131	3.45523	2.96257	2.97498	74.5
chr5	80488124	+	FAM151B	protein_coding	0.576655	1.14307	0.198829	0.44146	74.5
chr1	39738888	+	PPIE	protein_coding	0.521056	0.535403	0.477433	0.355296	74.5
chr18	3261909	+	MYL12B	protein_coding	2.20242	7.29538	1.24207	2.70977	74.5
chr14	74302945	-	ABCD4	protein_coding	0.744452	0.23995	0.0913657	0.325751	74.3333
chr21	42008057	-	ZBTB21	protein_coding	0.0300172	0.534373	0	0.414442	74.3333
chr14	94081245	-	DDX24	protein_coding	0.0808482	0.217037	0	0	74.3333
chr8	133571940	-	ST3GAL1	protein_coding	3.86786	10.4325	1.52908	4.26196	74.3333
chr9	136410660	+	PMPCA	protein_coding	0.54745	1.73528	0.16277	0.826757	74.3333
chr1	31296982	+	ZCCHC17	protein_coding	0.199638	0.732159	0	0.111108	74.3333
chr1	25859458	-	AUNIP	protein_coding	0.77428	1.68972	0	0.842695	74.3333
chr8	80030271	-	MRPS28	protein_coding	2.63525	4.67573	5.25642	4.45755	74.1667
chr18	10526029	+	NAPG	protein_coding	2.01328	1.87311	0.689605	0.561517	74.0833
chr12	76348442	-	BBS10	protein_coding	0.656462	0.887241	0.0260487	0	74
chr21	46228781	-	LSS	protein_coding	1.32195	3.51106	0.648827	0.833241	74
chr11	65096214	+	VPS51	protein_coding	5.84027	4.12438	2.78858	1.4668	74
chr1	150629612	-	ENSA	protein_coding	5.18253	6.09743	3.47973	4.39333	74
chr11	62856102	+	SLC3A2	protein_coding	0.399565	0.722745	0.672823	0.492934	74
chr6	3068424	+	RIPK1	protein_coding	2.31791	2.13292	0.611447	0.702959	73.8333
chr14	30559123	+	G2E3	protein_coding	0.897662	1.58807	0.0881704	0.593536	73.8333
chr19	57389850	+	ZNF548	protein_coding	0.766445	1.25825	0.529388	0.948424	73.8333
chr17	45148470	-	AC142472.6	lincRNA	2.8641	3.25681	2.06078	1.29295	73.8333
chr17	1456258	-	CRK	protein_coding	0.880669	1.78552	0.17722	0	73.8333
chr3	64008692	-	RP11-245J9.5	lincRNA	0	0	0	0.0495041	73.6667
chr11	74493733	-	LIPT2	protein_coding	2.78885	4.91572	0.939362	1.65854	73.6667
chr9	137086927	+	MAN1B1	protein_coding	0.529359	0.844416	0.262166	0.227736	73.6667
chr3	48446733	+	ATRIP	protein_coding	0.379944	1.26301	0	0.583596	73.6667
chr15	72118296	+	SENP8	protein_coding	0.907372	3.14259	0.416791	1.47507	73.6667
chr6	27146798	-	HIST1H2BK	protein_coding	1.6148	5.84003	0.12209	0.263106	73.6667
chr17	82273438	-	CSNK1D	protein_coding	10.7864	9.21154	4.49308	2.54973	73.5833
chr17	8156360	-	PER1	protein_coding	0.407662	1.27151	0	0.268134	73.5833
chr12	54016931	+	HOXC4	protein_coding	8.59051	6.85996	8.23822	9.01831	73.5
chr2	37084518	+	GPATCH11	protein_coding	0.543775	0.757875	0.688062	0.544058	73.5
chr18	63319786	-	BCL2	protein_coding	1.53629	2.99919	0.414253	2.16416	73.5
chr22	29767369	+	UQCR10	protein_coding	0.204415	0.605817	0	0.278276	73.4167
chr4	86936410	+	AFF1	protein_coding	0.529991	0.406395	0.140359	0.618389	73.3333
chr17	64500839	-	DDX5	protein_coding	0.246672	0.901351	0.00535946	0.0756543	73.3333
chr12	53991738	+	MIR196A2	miRNA	1.21531	4.00613	1.16966	1.07749	73.3333
chr6	33289247	-	WDR46	protein_coding	2.77936	7.11215	2.52275	8.97383	73.3333
chr14	90401333	+	CALM1	protein_coding	0.292279	0.715481	0.216499	0	73.25
chr8	100952129	-	YWHAZ	protein_coding	29.9119	13.6967	17.7064	6.38186	73.25
chr16	74296751	-	AC009120.4	lincRNA	0.251656	0.833618	0.225057	0.33421	73.1667
chr17	36486629	+	ZNHIT3	protein_coding	7.37876	2.11095	6.3257	2.40636	73.1667
chr3	184363002	+	POLR2H	protein_coding	7.78085	7.38564	6.87531	4.19109	73.1667
chr1	231337104	+	SPRTN	protein_coding	4.04958	1.97506	1.65267	3.16297	73.1667
chr12	51238292	+	DAZAP2	protein_coding	1.07684	1.89346	0	0.832124	73.1667
chr2	100562690	+	PDCL3	protein_coding	3.20612	2.06237	1.24413	0.517295	73.1667
chr15	52019201	+	MAPK6	protein_coding	2.5494	2.59687	2.08737	1.76477	73.1667
chr12	49367384	+	SPATS2	protein_coding	6.65897	4.56208	4.846	1.27653	73
chr20	32743997	-	COMMD7	protein_coding	3.04088	4.44406	1.27995	0.314802	73
chr11	111766427	-	PPP2R1B	protein_coding	1.608	1.84557	0.925696	0.264559	73
chr13	38349881	+	UFM1	protein_coding	1.64615	0.809139	1.24923	0.174436	73
chr10	67838096	-	DNAJC12	protein_coding	0.00327929	0.00432652	0.0783303	0	72.8333
chr12	54280193	+	HNRNPA1	protein_coding	0.459347	0.518391	0.216852	0	72.8333
chr17	59619858	+	CLTC	protein_coding	69.6435	51.0275	56.0541	41.2094	72.8333
chr14	96384624	+	RNU2-33P	snRNA	0.0543466	0.0795267	0.4876	0.199952	72.6667
chr14	75002911	+	EIF2B2	protein_coding	0.829145	0.417017	0.337668	0.624172	72.6667
chr1	28508559	+	SNORA73B	snoRNA	0.674136	0.589805	0.173273	0.188222	72.6667
chr17	59707465	+	VMP1	protein_coding	7.84636	6.95639	3.71348	2.34368	72.6667
chr12	123585115	-	RP11-486O12.2	lincRNA	0.685081	0.319836	0.455483	0.450454	72.6667
chr22	24555958	+	SNRPD3	protein_coding	0.762073	2.08719	0.33667	0.490529	72.5833
chr15	72474209	-	RP11-1007O24.3	lincRNA	2.25993	7.07403	1.21685	4.75823	72.5833
chr9	97633575	-	TSTD2	protein_coding	1.52655	0.678154	0.99844	0.302399	72.5
chr7	130205498	-	TMEM209	protein_coding	1.03443	1.3165	1.48998	1.08083	72.5
chr8	109643675	-	SYBU	protein_coding	0.332339	1.53671	0	1.62146	72.5
chr19	38264576	+	SPINT2	protein_coding	1.62786	7.66981	0.225236	0.593613	72.5
chr9	95003917	+	C9orf3	protein_coding	7.75247	3.78417	8.57922	1.50502	72.5
chr6	18387350	+	RNF144B	protein_coding	0.249859	1.29453	0.00808528	0.629734	72.4167
chr1	27830814	+	PPP1R8	protein_coding	0.689718	0.849312	0	0	72.4167
chr12	51026400	-	SLC11A2	protein_coding	1.67846	1.1215	0.265442	0.345598	72.3333
chr19	52269571	+	ZNF766	protein_coding	1.98714	3.96865	0.500771	0.95828	72.3333
chr3	105869043	-	CBLB	protein_coding	4.094	5.86545	3.99734	5.08265	72.3333
chr19	52028349	-	ZNF614	protein_coding	0.799824	0.643249	0	0	72.3333
chr13	19633681	+	MPHOSPH8	protein_coding	1.9106	2.88524	0.373097	0.312582	72.25
chr13	41019314	-	ELF1	protein_coding	0.0963438	0.0551653	0.0151193	0	72.25
chr2	231711131	+	PTMA	protein_coding	1.31531	1.76787	0.489794	1.00456	72.1667
chr7	116862473	+	CAPZA2	protein_coding	8.18945	3.36461	5.90691	1.28758	72.1667
chr19	10119918	-	EIF3G	protein_coding	5.33669	2.3712	2.60744	3.13383	72.0833
chr4	184537554	-	RP11-326I11.4	lincRNA	0.21865	0.645645	0.314369	0.0765627	72
chr14	23469688	+	NGDN	protein_coding	0.341574	0.646163	0.247992	0.927457	72
chrX	101349196	-	TIMM8A	protein_coding	0.471012	0.344312	0.455437	0	72
chr1	40531561	+	ZNF684	protein_coding	0.367646	0.265402	1.48302	0.414423	72
chr11	45918055	-	PEX16	protein_coding	1.9151	3.32212	0.414651	1.07491	71.8333
chr12	54325127	+	COPZ1	protein_coding	0.185544	1.13728	0.192485	0.536118	71.8333
chr21	39183488	-	PSMG1	protein_coding	1.40784	3.1529	1.27503	1.5614	71.8333
chr7	96709891	-	SHFM1	protein_coding	0.338687	1.09379	0	0.225051	71.8333
chr2	110212562	-	LINC00116	protein_coding	0.649051	0.683854	0.107931	0.0815722	71.6667
chr14	39103140	+	RP11-545M17.1	lincRNA	5.09834	13.9254	6.61468	11.4796	71.6667
chr17	80169992	+	CARD14	protein_coding	0.891029	1.38281	0.834117	2.46221	71.6667
chr2	206159509	-	NDUFS1	protein_coding	0.630693	1.96338	0.039807	1.191	71.6667
chrX	107118823	-	RBM41	protein_coding	0.307216	0.609719	0.122713	0.417918	71.6667
chr2	45611281	-	SRBD1	protein_coding	0.375053	0.28833	0.455285	0.0124608	71.5
chr11	85682908	-	CREBZF	protein_coding	0.442286	0.319491	0.370432	0.657011	71.5
chr11	17077715	-	RPS13	protein_coding	1.79192	2.00717	0.897765	0.922357	71.5
chr12	121352462	-	ANAPC5	protein_coding	0.666853	0.842809	0.746115	0.448463	71.5
chr1	156601496	-	GPATCH4	protein_coding	0.475299	1.05731	0.876098	0.82327	71.5
chr19	58362825	-	ZNF497	protein_coding	0.434322	0.41518	0.265173	0	71.3333
chr19	37719790	-	ZNF607	protein_coding	0.753384	1.85796	0.227741	0.854313	71.3333
chr22	38872314	-	CBX6	protein_coding	1.39783	3.06052	0.455483	1.84795	71.3333
chr13	21140514	+	SAP18	protein_coding	0.906546	2.62651	0.464829	0.623605	71.3333
chr6	24720836	-	C6orf62	protein_coding	6.94604	4.37595	3.87211	4.92198	71.1667
chr22	26672805	+	MIATNB	lincRNA	1.21199	0.263354	0.804756	0	71.1667
chr1	33472651	+	ZSCAN20	protein_coding	3.13164	1.00077	1.80826	1.44945	71.0833
chr10	52314296	+	DKK1	protein_coding	4.77778	6.96892	5.69337	7.43107	71.0833
chr7	100081764	-	ZNF3	protein_coding	1.24334	1.77332	0.492964	0.367287	71
chr6	27838339	-	HIST1H2AK	protein_coding	0.400048	6.68188	0.222118	0.203798	71
chr5	181238195	-	RACK1	protein_coding	0.163704	0.0730263	0.0685001	0.117502	71
chr12	131711081	+	SFSWAP	protein_coding	1.41636	1.69729	0.225236	0.377844	71
chr19	11089362	+	LDLR	protein_coding	4.9788	7.36698	2.53839	2.8214	71
chr2	69437475	-	NFU1	protein_coding	3.16455	5.40946	1.95978	4.25614	70.8333
chr21	28885371	-	N6AMT1	protein_coding	0.278602	0.839791	0.414647	0	70.8333
chr9	113221318	-	FKBP15	protein_coding	0.221765	0.549822	0.310407	0	70.8333
chr5	140691341	-	HARS	protein_coding	0.594145	2.97385	0	1.09676	70.75
chr12	113422411	+	SDSL	protein_coding	0.742051	1.77986	0.383421	1.18965	70.6667
chr13	32538833	-	N4BP2L2	protein_coding	0.967138	1.14244	0.311281	1.43642	70.6667
chr2	171687470	+	DYNC1I2	protein_coding	1.93437	1.68721	0.908138	0.791915	70.5833
chr12	54283723	+	HNRNPA1	protein_coding	0.0916765	0.359318	0	0.198522	70.5
chr17	28711299	-	PROCA1	protein_coding	2.06498	4.95486	2.77645	3.16125	70.5
chr6	41072983	+	NFYA	protein_coding	4.08619	5.05363	1.16547	0.492964	70.5
chr14	20469379	+	PNP	protein_coding	0.945549	4.82557	0.538383	0.743431	70.3333
chr9	130693721	+	EXOSC2	protein_coding	0.519226	0.691653	0.181026	0.190733	70.3333
chr6	17393595	+	CAP2	protein_coding	9.65923	5.26192	7.31474	6.57532	70.3333
chr5	90410033	+	CTD-2373J6.2	processed_transcript	0.656867	2.2544	0.231726	0.275985	70.25
chr5	90558800	+	ADGRV1	protein_coding	0.978541	6.86548	2.54081	4.0021	70.1667
chr1	52698366	-	COA7	protein_coding	0.391962	1.77317	0.3688	0.834797	70.1667
chrX	48597809	+	WDR13	protein_coding	0.500479	1.17737	0	0.547459	70
chrX	38801454	+	MID1IP1	protein_coding	0.253425	0.756642	0	0.474888	70
chr2	99337371	+	EIF5B	protein_coding	1.95942	2.86724	1.15341	1.161	69.8333
chr6	26172059	+	HIST1H2BE	protein_coding	0.816366	0.709486	0.548953	0	69.8333
chr11	85726468	-	SYTL2	protein_coding	0.0160623	0.144633	0.0494534	0.225341	69.8333
chrX	154762852	+	DKC1	protein_coding	0.458217	0.576945	0	0.227741	69.6667
chr10	73730487	-	BMS1P4	processed_transcript	1.35774	3.08287	0.469253	1.04351	69.6667
chr11	62839596	-	WDR74	protein_coding	0.469197	0.579785	0.255391	0.391625	69.6667
chr11	85628573	+	TMEM126B	protein_coding	0.668293	0.906472	0.427882	0.212178	69.6667
chr9	128128462	-	PTGES2	protein_coding	1.45155	3.9659	0.867872	2.54619	69.6667
chr12	106302818	+	TCP11L2	protein_coding	11.0565	12.3796	10.6793	13.7079	69.5833
chr13	41060940	-	ELF1	protein_coding	9.56325	5.71878	9.5426	4.65273	69.5
chr9	70188750	-	RNU2-5P	snRNA	0.0188155	0.195955	0	0	69.5
chr2	231713314	+	PTMA	protein_coding	0.859589	3.29266	0	0.0732688	69.5
chr5	132556938	+	RAD50	protein_coding	0.417378	1.49225	0	0	69.5
chr16	1971896	-	AC005363.11	lincRNA	0.653201	0.688394	0.428185	0.285432	69.5
chrX	48575899	+	RBM3	protein_coding	0.18796	0.65556	0	0.360623	69.5
chr5	141969095	+	RNF14	protein_coding	0.496971	2.02507	0.000553744	0.419755	69.5
chr9	99906633	+	STX17	protein_coding	0.929671	1.4729	1.17915	2.50326	69.3333
chr12	46267701	-	SLC38A1	protein_coding	1.31316	1.55491	0.384566	0.500377	69.3333
chr1	108746688	+	STXBP3	protein_coding	2.75219	1.60605	1.40081	0.675708	69.3333
chr11	69647957	+	CCND1	protein_coding	1.38144	3.27396	0.746276	1.09238	69.3333
chr3	47781917	-	SMARCC1	protein_coding	1.23985	1.39526	0.265223	0.525739	69.3333
chr5	81301590	+	ZCCHC9	protein_coding	1.04347	1.03943	0.939687	0.559335	69.3333
chr2	61888804	-	CCT4	protein_coding	1.90716	0.936418	1.60457	0.302606	69.1667
chr16	53435619	+	RBL2	protein_coding	0.346397	0.0707919	0.311189	0	69.1667
chr3	128123824	-	RUVBL1	protein_coding	0.142359	1.25332	0	0.545305	69.1667
chr17	60078931	-	HEATR6	protein_coding	5.38153	1.92157	4.36947	1.9	69.1667
chr3	128650849	-	RPN1	protein_coding	2.08294	1.72194	0.455483	0.714696	69.1667
chr11	68839684	-	CPT1A	protein_coding	0.925024	1.01609	0	0.640668	69.1667
chr15	101724410	-	TARSL2	protein_coding	0	0.146562	0	0.510169	69.0833
chr12	109573812	+	MVK	protein_coding	0.728234	0.330955	0.14576	0.418805	69
chr6	36678658	+	CDKN1A	protein_coding	0.920448	2.49724	1.12311	2.53261	69
chr11	85686277	-	CCDC89	protein_coding	0.416963	2.74753	0.197898	0.319568	69
chr9	87726114	+	CTSL	protein_coding	0.341327	0.912202	0.489794	0.225136	69
chr5	123089121	+	PRDM6	protein_coding	4.14791	5.18436	3.25826	7.54975	69
chr3	15332629	-	SH3BP5	protein_coding	2.75209	4.36543	1.6966	1.35306	69
chr17	63773863	+	DDX42	protein_coding	1.90487	0.93502	0.489795	0.49128	68.9167
chr17	38853764	-	RPL23	protein_coding	3.26243	13.191	2.5494	3.4693	68.8333
chr19	21767628	-	ZNF100	protein_coding	0.769478	0.911092	0.00843891	0.115843	68.8333
chr9	98056739	+	NANS	protein_coding	0.998067	0.578894	0.595608	0.250234	68.8333
chr3	195683460	+	LINC00969	lincRNA	1.08864	2.10127	0.710841	1.20755	68.6667
chr7	73578634	-	TBL2	protein_coding	0.89628	1.12165	0.468381	0.489794	68.6667
chr17	19648778	+	ALDH3A2	protein_coding	1.30698	1.61825	0.680999	1.365	68.6667
chr12	50025557	-	RACGAP1	protein_coding	0.31991	0.720457	0	0.162927	68.6667
chr1	224257141	-	MIR320B2	miRNA	0.350269	0.45924	0.736317	0	68.6667
chr18	80033949	-	TXNL4A	protein_coding	0	0.205074	0	0	68.6667
chr15	84654335	-	WDR73	protein_coding	0.52717	1.2682	0.220088	0.719428	68.5
chr8	124973298	+	ZNF572	protein_coding	0.491301	0.338886	0.474133	0.41396	68.5
chr10	91633054	-	PPP1R3C	protein_coding	0.168979	0.197833	0.327221	0.0502434	68.5
chr15	55993746	-	NEDD4	protein_coding	10.0181	5.49939	5.93202	4.88713	68.5
chr3	62318935	-	PTPRG-AS1	processed_transcript	0.0727899	0.202197	0.426583	0.224892	68.5
chr2	72826041	-	EXOC6B	protein_coding	1.48582	2.19075	0.523544	0	68.4167
chr1	100249820	-	DBT	protein_coding	1.30145	1.39267	0.744052	1.28312	68.4167
chrX	53434356	-	HSD17B10	protein_coding	0.726854	0.692099	0.473367	0.450472	68.4167
chr1	155063731	+	EFNA4	protein_coding	4.54255	1.24457	2.69572	0.656085	68.3333
chr12	113966371	-	RBM19	protein_coding	0.355162	0.619182	0.163484	0.538765	68.3333
chr1	44721902	-	RNU5F-1	snRNA	0.152767	0.0220909	0	0.225236	68.3333
chr6	26234933	-	HIST1H1D	protein_coding	0.514456	5.9063	0	0.400095	68.3333
chr4	140154184	-	MAML3	protein_coding	1.19152	0.799178	0.438156	0.781364	68.1667
chr2	219498867	+	GMPPA	protein_coding	1.26853	1.15217	0.913576	0.47936	68.1667
chr15	49620897	-	FAM227B	protein_coding	0.250825	0.293098	0	0.589441	68.1667
chr20	50510354	+	PTPN1	protein_coding	1.70001	3.01794	0.671109	0.698208	68.1667
chr3	134486055	+	CEP63	protein_coding	0.800923	1.06525	0	0.365385	68.1667
chr7	64314029	+	ZNF736	protein_coding	1.03322	0.419966	0.101166	0.278203	68.0833
chr8	93741017	-	RBM12B	protein_coding	1.97122	1.83054	0.390417	0.869302	68
chr21	42514524	+	SLC37A1	protein_coding	0.462546	0.751947	0	0.227741	67.8333
chr12	122896444	-	VPS37B	protein_coding	3.65753	2.665	1.23771	0.57455	67.6667
chr2	27629024	+	GPN1	protein_coding	0.534277	1.33984	0.57416	0.623385	67.6667
chr2	264926	+	ACP1	protein_coding	2.03798	2.73342	1.06884	1.83127	67.6667
chr16	1678256	+	HN1L	protein_coding	0.612393	1.02198	0.125681	0.220088	67.6667
chr6	42050522	+	TAF8	protein_coding	0.656566	1.95085	0.207261	0.421248	67.6667
chr9	129111314	+	PTPA	protein_coding	1.16685	3.52232	0.879929	0.715011	67.6667
chr19	55643547	+	ZNF581	protein_coding	3.08847	5.0407	1.5799	1.8269	67.6667
chr3	158672693	-	LXN	protein_coding	0.92522	0.437877	0.226138	0	67.6667
chr9	127451405	-	RPL12	protein_coding	1.46139	2.96111	0.26522	0.419135	67.5
chr6	13574584	+	SIRT5	protein_coding	6.65208	13.4779	7.18433	7.39576	67.5
chr12	53295525	+	PFDN5	protein_coding	0.955905	0.529964	0	0.471654	67.5
chr17	81035148	+	BAIAP2	protein_coding	2.89892	4.17626	0.488615	0.219928	67.5
chr20	34955817	-	GSS	protein_coding	4.5321	14.4943	3.70544	4.05196	67.5
chr4	140756120	-	TBC1D9	protein_coding	1.77927	9.30959	1.88323	6.38574	67.5
chr1	27934993	+	SMPDL3B	protein_coding	0.581572	2.21483	0.222841	0.990102	67.3333
chr17	8376711	-	KRBA2	protein_coding	2.11072	1.34062	0	0.224056	67.3333
chr8	86343314	-	CTD-2284J15.1	processed_transcript	18.8039	22.547	18.7108	24.5373	67.3333
chr17	17819234	-	SREBF1	protein_coding	3.84896	6.2411	2.42194	4.11795	67.3333
chr15	72686149	-	HIGD2B	protein_coding	0.398008	0.382462	0.169578	0	67.3333
chr10	70233427	-	PPA1	protein_coding	2.23194	1.53261	1.30809	0	67.25
chr2	70089721	+	AC016700.2	lincRNA	1.92013	6.24597	1.70004	3.71875	67.1667
chr11	65261920	+	POLA2	protein_coding	0.711242	1.48381	0.312943	0.580834	67.1667
chr2	27134675	-	PREB	protein_coding	0.624401	1.25868	0.51707	0.391752	67.1667
chr15	43800423	+	HYPK	protein_coding	1.32777	4.47418	0.176621	1.34282	67.1667
chr21	32612866	-	C21orf59	protein_coding	0.747585	2.52317	0.471439	0.865866	67.1667
chr18	49492523	-	RPL17	protein_coding	1.10729	3.56438	0.573028	0.064531	67
chr7	77798580	-	TMEM60	protein_coding	0.883322	2.14604	0.78374	0.747394	67
chr5	77030456	+	AGGF1	protein_coding	0.532475	2.05103	0.230932	0.293401	66.9167
chr6	20212399	-	MBOAT1	protein_coding	3.05968	1.43805	1.99331	2.21374	66.8333
chr11	9460976	+	ZNF143	protein_coding	2.16582	5.51072	0.71556	2.94411	66.8333
chr3	108589682	+	DZIP3	protein_coding	0.176703	0.520649	0	0.0368775	66.8333
chr2	168456249	+	CERS6	protein_coding	6.33496	4.26979	4.47869	1.09039	66.8333
chr17	58692573	+	RAD51C	protein_coding	1.32237	1.48854	0.381232	0.400857	66.8333
chr12	4649107	+	NDUFA9	protein_coding	0.404967	0.629372	0.879795	0.276072	66.6667
chr1	160262451	-	DCAF8	protein_coding	1.95049	1.49539	0.910194	1.70662	66.6667
chr19	14518420	-	DNAJB1	protein_coding	4.48561	13.0552	2.12464	1.35943	66.6667
chr11	69643712	+	CCND1	protein_coding	8.32602	4.26859	2.38222	1.32619	66.6667
chr3	184349566	-	CLCN2	protein_coding	0.254955	1.43504	0.350129	1.13426	10.8333	0.325087
chr14	92121727	-	NDUFB1	protein_coding	0.381644	0.689158	0	0.238537	66.5
chrX	131938956	-	RNA5SP514	rRNA	0.0347213	0.141056	0	0.117179	66.5
chr11	208800	+	RIC8A	protein_coding	0.0544014	0.00575833	0.32761	0	66.3333
chr22	37953663	+	POLR2F	protein_coding	0.190323	1.07281	0	0.469365	66.3333
chr12	54037854	+	HOXC4	protein_coding	1.57567	2.93635	1.64362	1.83866	66.3333
chr16	68310974	+	PRMT7	protein_coding	0.420405	1.16877	0.241524	0.532442	66.1667
chr4	39639090	-	SMIM14	protein_coding	2.40376	5.91717	0.720706	3.00575	66.1667
chr3	49104809	-	QARS	protein_coding	1.05238	0.638138	0.0552858	0.376396	66.1667
chr2	11539843	+	GREB1	protein_coding	6.32263	3.95674	6.6281	5.55502	66.1667
chr1	153658654	+	SNAPIN	protein_coding	1.69018	1.36592	1.38294	0.192017	66.1667
chr15	75023555	+	PPCDC	protein_coding	0.831989	1.55049	0.52802	0.491731	66.1667
chr1	185317273	-	IVNS1ABP	protein_coding	3.82864	4.57994	2.34286	3.62915	66.1667
chr1	26432282	+	DHDDS	protein_coding	0.345853	1.11178	0.417538	0	66.1667
chr8	124998506	+	SQLE	protein_coding	1.61768	2.76041	0.695204	0.720706	66.0833
chr8	100950557	-	YWHAZ	protein_coding	2.11796	1.93961	0.841921	1.38166	66.0833
chr5	42812079	-	SEPP1	protein_coding	0.0700197	0.40821	0.0427174	0.300805	66
chr16	23641392	+	DCTN5	protein_coding	0.921324	0.619581	0.298512	0.227741	66
chrX	107717062	-	TSC22D3	protein_coding	3.62695	2.94372	1.94265	0.952588	65.9167
chr3	187743686	+	RP11-211G3.2	protein_coding	5.73608	4.78472	6.89908	3.59673	65.8333
chr1	155688717	-	YY1AP1	protein_coding	10.2378	9.07731	5.94939	6.128	65.8333
chr22	29388583	-	AP1B1	protein_coding	0.480679	2.45227	0.49252	0.306433	65.8333
chr18	3451593	+	TGIF1	protein_coding	7.19947	5.48733	2.08953	1.83383	65.8333
chr2	177216526	+	HNRNPA3	protein_coding	0.156412	0.178618	0.187231	0.064158	65.8333
chr3	9844059	-	RPUSD3	protein_coding	0.539255	1.4249	0.265223	0.935917	65.8333
chr2	197516737	-	HSPD1	protein_coding	0.927094	3.18435	0.948447	0.753416	65.6667
chr8	99013044	-	RP11-410L14.2	lincRNA	1.17613	3.72754	0.265049	0.801969	65.6667
chr19	57411163	+	ZNF17	protein_coding	0.449073	2.27269	0.0325045	0	65.5833
chr17	49788706	+	KAT7	protein_coding	4.86319	8.07883	2.42533	1.85545	65.5833
chr7	101252316	-	FIS1	protein_coding	0.65576	1.16372	0.219049	0.626481	65.5
chr7	38909229	-	VPS41	protein_coding	1.72443	2.49687	0.623794	1.7182	65.5
chr14	50312384	+	ATP5S	protein_coding	1.2611	1.41414	0.529117	0.55101	65.5
chr9	26947039	+	IFT74	protein_coding	0.156742	0.631481	0.225236	0.588642	65.3333
chr16	15643267	+	NDE1	protein_coding	0.748727	0.428648	0.743881	0	65.3333
chr2	85616152	+	USP39	protein_coding	0.774869	1.02833	0.441755	0.203158	65.1667
chr5	103120151	-	GIN1	protein_coding	0.236298	0.891319	0	0.436665	65.1667
chr13	23889419	-	MIPEP	protein_coding	0.925575	2.56132	0.265223	0.489795	65.0833
chr4	1289851	+	MAEA	protein_coding	0.292784	1.16095	0.0844336	0.260789	65
chr21	25607517	-	MRPL39	protein_coding	1.48609	2.61762	1.07712	0.857829	65
chr22	40346500	+	ADSL	protein_coding	1.12154	1.47465	0.0284267	0.492964	65
chr21	39321559	-	BRWD1	protein_coding	0.309984	0.882754	0.319551	0.497233	64.8333
chr3	47513711	-	ELP6	protein_coding	0.839918	1.66784	0.0108565	0.651805	64.75
chr2	70248660	-	TIA1	protein_coding	0.605109	1.08906	0	0.47622	64.6667
chr2	152717914	+	ARL6IP6	protein_coding	10.9032	15.1169	6.98477	9.12655	64.6667
chr3	124730433	+	UMPS	protein_coding	0.9625	2.29535	0.0943592	0.254853	64.6667
chr5	65926475	+	ERBIN	protein_coding	2.2208	2.87569	2.20147	1.02189	64.5
chr19	5791206	-	DUS3L	protein_coding	0.833152	1.27624	0.255391	0.550372	64.5
chr17	75667173	-	RECQL5	protein_coding	0.662147	0.670823	0.199829	0.217302	64.3333
chr3	14651746	+	CCDC174	protein_coding	0.474566	0.570168	0.776511	0	64.3333
chr5	141475947	+	PCDHGC3	protein_coding	0.247475	1.04195	0	0.152092	64.3333
chrX	23783173	+	SAT1	protein_coding	1.16377	3.68776	0.336824	1.19665	64.3333
chr11	75562253	+	SERPINH1	protein_coding	3.42234	5.9157	2.9244	3.47161	64.1667
chr13	106568164	-	ARGLU1	protein_coding	9.49653	11.6033	7.53683	5.32094	64.1667
chr8	129939818	-	FAM49B	protein_coding	11.2514	4.49435	6.24823	7.85102	64.1667
chr10	101783413	-	NPM3	protein_coding	1.09548	3.12737	0.703948	1.29	64.1667
chrX	78104174	+	PGK1	protein_coding	1.68657	1.35105	0.953139	1.37242	64.1667
chr1	145927258	+	CH17-270A2.2	protein_coding	1.45743	1.55834	0	0.680247	64.1667
chr20	63981135	+	PRPF6	protein_coding	1.90249	2.41245	2.03374	1.26021	64
chr1	43974648	+	ATP6V0B	protein_coding	0.961254	1.50714	0.264559	0.720706	64
chr16	788622	+	CHTF18	protein_coding	0.0546968	0.721131	0	0	64
chr1	201829141	+	IPO9	protein_coding	1.50353	2.25687	1.43599	1.69226	64
chr10	100997072	+	LZTS2	protein_coding	4.89053	4.16836	2.09226	0.926145	63.9167
chr16	85670628	+	GSE1	protein_coding	0.359477	0.636994	0	0.193818	63.8333
chr13	21176645	+	MRPL57	protein_coding	1.07822	1.69333	0	0.255657	63.8333
chr6	30489510	+	HLA-E	protein_coding	3.78627	3.63777	2.19141	0.939263	63.8333
chr1	34985353	-	TMEM35B	protein_coding	0.965574	1.30184	0.0789386	0.800235	63.8333
chr14	90397029	+	CALM1	protein_coding	21.7053	13.9037	16.2546	13.3592	63.8333
chr4	165327667	+	MSMO1	protein_coding	0.743392	4.60247	0.264559	2.85345	63.6667
chr13	34348043	+	RP11-16D22.2	lincRNA	0.518735	0.931625	0.287429	0.265223	63.6667
chr15	75903859	+	FBXO22	protein_coding	3.16701	2.68948	1.46938	0.793097	63.6667
chr20	36050960	-	NORAD	lincRNA	2.32459	4.79066	1.18271	2.32999	63.6667
chr3	10141788	+	VHL	protein_coding	0.909272	2.72826	0.271857	0.265223	63.6667
chrX	101390983	+	RPL36A	protein_coding	0.552431	1.13126	0.264557	0	63.6667
chr19	49119140	-	C19orf73	protein_coding	1.59411	2.74847	0.474448	0.814689	63.5
chr6	116254173	+	DSE	protein_coding	0.040459	0.0876366	0	0	63.5
chr12	56160036	+	MYL6	protein_coding	3.95679	3.36752	1.61788	0.56501	63.5
chr20	35412141	-	UQCC1	protein_coding	0.829633	0.99722	0.616836	0.78944	63.5
chr12	66170072	-	TMBIM4	protein_coding	3.12427	1.79531	0.683224	0.71503	63.5
chr12	3873355	-	PARP11	protein_coding	3.15532	0.752741	3.19339	1.09268	63.5
chr12	1772923	+	ADIPOR2	protein_coding	0.145009	0.0348312	0	0.350149	63.3333
chr11	47848334	-	NUP160	protein_coding	0.869065	1.43568	0.802374	0.772382	63.3333
chr17	30117160	-	MIR3184	sense_intronic	2.58437	0.478146	0.43871	0.373411	2.16667	0.595785
chr16	56730105	+	NUP93	protein_coding	2.13411	1.92737	1.5754	1.52264	63.1667
chr4	6709880	-	MRFAP1L1	protein_coding	0.346182	1.56033	0.231938	0.159453	63.1667
chr2	240561110	-	ANKMY1	protein_coding	0.580309	1.1109	0	0	63.1667
chr11	125111763	-	TMEM218	protein_coding	0.518381	1.29553	0.613078	0.733821	63.1667
chr12	110468266	-	GPN3	protein_coding	0.42941	1.41597	0.527408	0.167345	63.0833
chr19	1095357	-	POLR2E	protein_coding	1.12205	0.811632	0.599959	0	63.0833
chr19	53365693	+	ZNF525	protein_coding	2.92624	1.52068	2.38869	1.30852	63
chr6	43014213	+	KLHDC3	protein_coding	6.00498	8.77825	6.05331	5.12759	63
chr7	55365448	+	LANCL2	protein_coding	3.56897	4.15776	0.634733	0.720508	63
chr6	138572540	-	NHSL1	protein_coding	0.169784	0.314069	0.260263	0	63
chr17	67366627	-	PSMD12	protein_coding	1.34994	4.00381	0.356832	0.921224	62.8333
chrX	55000357	+	APEX2	protein_coding	0.610791	0.665737	0.101984	0.793749	62.8333
chr16	4371848	+	VASN	protein_coding	3.91373	2.55199	1.01891	1.23886	62.75
chr14	90403632	+	CALM1	protein_coding	0.111511	0.185029	0.303611	0.636797	62.6667
chr1	154183227	-	TPM3	protein_coding	10.3535	9.79718	2.84856	2.74367	62.6667
chr5	140303121	-	PFDN1	protein_coding	0.489931	0.485358	0.155505	0.264553	62.6667
chr7	55964581	+	GBAS	protein_coding	7.43324	3.28783	2.36631	1.13832	62.6667
chr15	49170016	+	GALK2	protein_coding	1.28935	1.96516	0.932239	0.66541	62.5
chr1	145824088	+	POLR3C	protein_coding	0.641984	1.08263	0.226691	0.264503	62.5
chrX	47482946	-	ZNF41	protein_coding	0.976652	0.70059	0.64197	0.188174	62.5
chr12	103930334	+	HSP90B1	protein_coding	3.23049	2.67936	2.3581	1.25712	62.5
chr6	26021679	+	HIST1H4A	protein_coding	1.458	1.54069	0.426518	0.457031	62.5
chr1	212035542	-	INTS7	protein_coding	0.442708	1.02953	0.0855974	0.111944	62.4167
chr22	46069891	-	RP6-109B7.4	lincRNA	2.02537	1.14009	0.893728	0.615689	62.3333
chr17	78360453	+	RP11-806H10.4	lincRNA	1.78343	2.10933	0.606463	0.670202	62.3333
chr17	40318285	+	RARA	protein_coding	3.7137	4.31432	2.73118	2.21677	62.3333
chr5	74766992	+	NSA2	protein_coding	0.665321	0.860714	0.225236	0.455478	62.3333
chr2	63840940	+	UGP2	protein_coding	7.30627	5.00281	2.44063	2.86288	62.3333
chr17	7857891	-	NAA38	protein_coding	0.579165	1.72178	0.169578	0.0546491	62.3333
chr8	98944442	+	OSR2	protein_coding	1.89839	1.85874	1.69987	0.36287	62.1667
chr8	102806822	+	KB-1732A1.1	lincRNA	11.205	16.0675	7.9006	8.23504	62.1667
chr6	159693328	-	SOD2	protein_coding	1.17819	0.942236	0.540316	0.529117	62.1667
chr6	170554333	+	TBP	protein_coding	0.0610534	0.0176302	0.225236	0	62.1667
chr2	73828916	+	STAMBP	protein_coding	1.57661	1.6762	0.195076	0.689826	62.1667
chr17	80260868	+	RNF213	protein_coding	3.72736	2.62549	3.26033	0.142981	62.1667
chr6	31158217	-	CCHCR1	protein_coding	2.9721	3.22763	1.50967	0.92374	62
chr16	53829	+	SNRNP25	protein_coding	0.0425758	0.0164511	0.225236	0.265207	62
chr1	28329002	+	MED18	protein_coding	0.526649	0.486264	0.466089	0	62
chr19	45507416	+	VASP	protein_coding	3.56117	11.0548	3.88498	5.65109	62
chr12	109477359	-	KCTD10	protein_coding	1.13298	2.34501	2.39945	0.799987	62
chr19	54448887	+	LENG8	protein_coding	1.05721	1.03487	0.0017498	0	62
chr12	62602752	+	RP11-631N16.2	lincRNA	4.99603	5.50571	1.65362	1.68644	62
chr12	70243410	+	CNOT2	protein_coding	13.3581	10.608	15.3296	11.1919	62
chr7	129055093	-	TNPO3	protein_coding	0.64537	1.69255	0.718562	0.169226	61.9167
chr9	101398614	-	MRPL50	protein_coding	0.575111	0.512171	0.788066	0.680812	61.8333
chr17	74873023	-	FDXR	protein_coding	2.15855	1.58706	1.42986	0.44805	61.8333
chr6	27831527	-	HIST1H4K	protein_coding	0.853665	1.21326	0	0.325731	61.8333
chr13	36999367	-	ALG5	protein_coding	2.8883	1.90773	1.02015	0.501634	61.6667
chr12	53968351	+	AC012531.2	misc_RNA	0.617521	0.610542	0.249333	0.215969	61.6667
chr17	21126652	+	DHRS7B	protein_coding	0.243663	1.2795	0.264558	0.241624	61.6667
chr2	28751853	+	PPP1CB	protein_coding	3.03584	3.11329	1.21854	1.49884	61.6667
chr13	72781933	-	DIS3	protein_coding	0.748757	1.98963	0.18691	0	61.6667
chr7	94004382	-	BET1	protein_coding	0.549128	0.884018	0.09488	0.527368	61.5833
chr17	56833896	-	C17orf67	protein_coding	4.17694	5.12438	3.33677	4.01634	61.5833
chr8	126558393	-	FAM84B	protein_coding	16.3212	11.5141	12.512	6.65213	61.5833
chr9	33290512	+	NFX1	protein_coding	0.872512	1.18312	0.149612	0.645761	61.5
chr22	29767011	-	ZMAT5	protein_coding	0.774088	1.28163	0.694813	0.41959	61.5
chr7	143288451	+	CASP2	protein_coding	1.35086	3.51596	1.56152	1.74514	61.5
chr3	180989774	-	DNAJC19	protein_coding	0.883227	1.28095	0.17926	0.307631	61.5
chr2	85612103	+	USP39	protein_coding	0.713788	0.59231	0.142051	0.492964	61.3333
chr6	125986526	+	TRMT11	protein_coding	1.42287	2.30421	1.21343	1.29885	61.3333
chr15	66702228	+	SMAD6	protein_coding	0.705573	2.92709	0.247614	0.657539	61.3333
chr6	83193293	-	PGM3	protein_coding	1.56272	3.88355	0.139528	1.59475	61.3333
chr19	1438358	+	RPS15	protein_coding	0.499418	1.22403	0	0.227735	61.3333
chr19	37779590	-	ZNF573	protein_coding	0.321613	0.650313	0.439891	0.921246	61.3333
chr16	1420800	-	C16orf91	protein_coding	0.339046	0.888207	0.375924	0	61.1667
chr4	106316266	-	TBCK	protein_coding	0.931432	1.11892	0.461329	0.739502	61.1667
chr12	53994895	+	HOXC9	protein_coding	4.94088	5.96624	3.10155	3.75649	61.1667
chr10	74151229	+	ADK	protein_coding	0.886563	1.66006	0.24118	0.710324	61.1667
chr17	57085190	+	AKAP1	protein_coding	4.99679	2.13227	0.450472	0.22773	61.1667
chr12	56161781	+	MYL6	protein_coding	2.26002	2.07813	0	1.1231	61
chr3	51385047	+	MANF	protein_coding	2.24274	3.37285	1.71679	1.97847	61
chr1	6701924	-	DNAJC11	protein_coding	0.582617	2.02001	0.310672	0.419135	61
chr17	41919022	-	ACLY	protein_coding	1.62267	0.981133	0.644692	0.264551	61
chr10	30349319	-	MTPAP	protein_coding	0.23842	0.65827	0.265223	0.0290627	60.8333
chr16	4474625	-	NMRAL1	protein_coding	1.67083	2.72799	0.589506	1.00571	60.8333
chr20	41170189	+	PLCG1	protein_coding	0.61665	2.64704	0.702958	1.1254	60.8333
chr2	191678127	+	NABP1	protein_coding	6.41213	6.70508	10.5401	10.3615	60.8333
chr11	107457844	-	CWF19L2	protein_coding	0.27789	0.424466	0.754842	0	60.8333
chr12	52903648	-	KRT8	protein_coding	3.25547	7.58645	2.4284	3.03044	60.6667
chr16	30699141	+	SRCAP	protein_coding	2.52333	1.11427	1.66401	0.706426	60.6667
chr15	90868592	+	FURIN	protein_coding	1.75517	0.737295	1.22022	0.246902	60.6667
chr6	43635819	+	MAD2L1BP	protein_coding	1.09557	0.577111	0.643476	0.662261	60.6667
chr1	24745357	+	CLIC4	protein_coding	2.11769	4.3028	0.993953	3.66743	60.6667
chr19	38619082	+	EIF3K	protein_coding	0.63621	1.44374	0.0856885	0.365244	60.6667
chr15	43824802	-	MFAP1	protein_coding	0.501188	0.279634	0.41624	0.162927	60.6667
chr19	38315793	-	YIF1B	protein_coding	1.9666	1.20217	1.17548	1.90682	60.6667
chr1	100133150	+	TRMT13	protein_coding	0.19543	0.368442	0.34758	0.474994	60.5833
chr14	101964528	+	DYNC1H1	protein_coding	1.37318	3.00068	0.184757	1.17584	60.5
chr2	202912226	-	WDR12	protein_coding	0.64315	0.61238	1.12638	0.458032	60.5
chr19	12610918	+	ZNF791	protein_coding	2.74068	3.9409	2.22232	2.06986	60.5
chr20	50958826	+	MOCS3	protein_coding	0.310138	0.810035	0.264518	0	60.5
chr11	78080219	-	NDUFC2	protein_coding	0.413876	0.869578	0.156603	0.0118413	60.5
chr1	166876327	-	TADA1	protein_coding	1.89025	2.39916	0.428139	1.36427	60.5
chr12	101407820	-	ARL1	protein_coding	1.49366	2.03759	0.827764	1.45916	60.3333
chr2	162318703	-	IFIH1	protein_coding	0.641491	0.9117	0.156603	0.489795	60.3333
chr6	80106647	+	BCKDHB	protein_coding	2.26471	1.8282	1.88053	0.632406	60.3333
chr11	118527472	+	TTC36	protein_coding	0.592554	1.49474	0.2485	0.0494534	60.3333
chr12	6470653	-	VAMP1	protein_coding	2.78173	0.999337	1.49232	1.38497	60.3333
chr3	108222435	-	IFT57	protein_coding	0.296447	0.62951	0.470155	0.191491	60.3333
chr17	17823618	-	SREBF1	protein_coding	1.55704	1.80916	2.00354	0.910406	60.3333
chr11	119095467	-	H2AFX	protein_coding	2.03133	3.76891	1.12825	1.8868	60.25
chr20	44311169	-	FITM2	protein_coding	3.1709	4.59996	3.35158	3.73935	60.25
chr12	53462514	+	PCBP2	protein_coding	0.417639	0.441243	0.418543	0.353559	60.1667
chr6	28252224	-	ZKSCAN4	protein_coding	0.581883	1.0775	0.156982	0.213736	60.1667
chr8	124372692	-	TMEM65	protein_coding	14.6767	29.4982	17.0286	26.2292	60
chr2	74198562	+	MTHFD2	protein_coding	2.46254	2.60669	0.498329	0.912894	60
chr1	7961692	+	PARK7	protein_coding	0.177168	0.437199	0.468189	0.157877	60
chr11	118791254	+	RP11-158I9.8	lincRNA	1.85953	1.80797	0.760722	0.265223	59.8333
chr17	61388276	+	BCAS3	protein_coding	5.44247	6.13708	2.66948	3.5657	59.6667
chr14	77457640	-	VIPAS39	protein_coding	0.57773	0.32953	0.193075	0.708272	59.6667
chr8	95133804	+	PLEKHF2	protein_coding	11.427	8.72269	10.1641	4.5156	59.6667
chr1	168225950	+	SFT2D2	protein_coding	4.71562	3.11502	2.10575	1.70856	59.6667
chr15	42273436	-	TMEM87A	protein_coding	0.176334	0.611435	0	0.170849	59.6667
chr14	44962214	+	FAM179B	protein_coding	1.36686	1.23963	0.893149	0.265222	59.6667
chr3	10321178	-	SEC13	protein_coding	1.48595	0.983892	1.31037	1.04543	59.6667
chr1	193122017	+	CDC73	protein_coding	1.69178	5.70758	0.723138	4.67373	59.5833
chr4	17810758	-	DCAF16	protein_coding	1.18968	5.68334	0.575985	2.0773	59.5
chr11	125625726	+	CHEK1	protein_coding	1.993	2.04672	2.76346	0.731419	59.5
chr3	39410259	+	RPSA	protein_coding	0.0458446	0.287187	0	0	59.5
chr16	1612110	-	IFT140	protein_coding	0.536468	0.669113	0.0463203	0.117502	59.5
chr9	95875977	-	LINC00476	processed_transcript	1.00643	1.3085	0.597074	0.140267	59.5
chr17	782341	-	GLOD4	protein_coding	0.103393	0.242403	0	0.21111	59.3333
chr8	98045590	-	RPL30	protein_coding	1.15503	3.50204	0.772242	0.689535	59.3333
chr10	100347124	+	SCD	protein_coding	3.59131	3.49769	0.536197	1.14866	59.3333
chr15	40039188	-	SRP14	protein_coding	0.718805	1.48676	0.847607	0.707866	59.3333
chrX	53422728	-	SMC1A	protein_coding	0.800723	0.345227	0	0	59.3333
chr10	68527474	-	SLC25A16	protein_coding	1.78238	2.77641	0.530446	0.225226	59.3333
chr8	30156232	-	RP11-51J9.5	lincRNA	1.79762	2.34957	1.71786	2.02677	59.25
chr1	178725165	+	RALGPS2	protein_coding	14.4876	6.71924	11.263	5.05423	59.1667
chr1	248826633	-	SH3BP5L	protein_coding	0.650138	0.56037	1.36796	0.431942	59.1667
chr18	46174019	+	C18orf25	protein_coding	1.4129	1.99641	0.515951	0.455482	59.1667
chr16	30957294	+	SETD1A	protein_coding	3.44757	2.096	1.4014	0.259468	59
chr19	12365633	-	ZNF442	protein_coding	3.50332	2.79343	1.05158	1.74324	59
chr3	184174689	+	AP2M1	protein_coding	2.47127	2.21457	0.704108	1.2144	59
chr17	48908369	+	UBE2Z	protein_coding	18.9266	43.1861	9.86018	36.2164	59
chr13	24162416	+	MIR2276	miRNA	0.370493	0.704043	0.0926225	1.01663	59
chr7	77696443	+	RSBN1L	protein_coding	8.55983	8.95456	9.87457	8.38465	59
chr2	231708516	+	PTMA	protein_coding	1.75191	3.22587	1.85838	1.18881	58.8333
chr17	41865431	-	KLHL11	protein_coding	0.415607	1.15629	0.265207	0	58.8333
chr17	74763030	+	SLC9A3R1	protein_coding	2.15843	3.3966	1.26471	1.65625	58.8333
chr12	119178642	+	HSPB8	protein_coding	2.35643	4.4411	1.62115	2.54515	58.8333
chr19	38374770	+	PSMD8	protein_coding	1.15296	3.14123	0.341351	0.673184	58.8333
chr1	52033816	-	KTI12	protein_coding	0.864495	1.56429	0	0.0269819	58.8333
chr1	149887916	-	HIST2H2AB	protein_coding	1.79215	1.92414	0.284501	0.752994	58.75
chr10	43407819	-	HNRNPF	protein_coding	7.80974	5.70758	5.96344	5.82054	58.6667
chr17	7932101	+	CNTROB	protein_coding	1.58912	1.84715	0.503657	0.971922	58.6667
chr5	149345502	+	GRPEL2	protein_coding	0.483842	0.723563	0.225236	0	58.6667
chr22	41688939	+	C22orf46	protein_coding	0.160671	0.494595	0	0	58.6667
chr4	77862830	+	MRPL1	protein_coding	0.353114	0.532753	0.159722	0.0452951	58.5
chr9	33025211	+	DNAJA1	protein_coding	6.14778	6.41325	4.45004	3.05043	58.5
chr1	25800176	+	SEPN1	protein_coding	8.68043	12.9964	8.43193	6.46281	58.5
chr11	47248300	+	NR1H3	protein_coding	1.35995	2.24794	0.479654	0.799167	58.5
chr12	51083596	-	CSRNP2	protein_coding	4.88556	3.90455	5.3912	1.74519	58.5
chr6	28649066	-	LINC00533	lincRNA	0.313109	0.107385	0.496098	0.382306	58.5
chr14	90256527	+	PSMC1	protein_coding	0.805182	2.05006	0.264559	0.291899	58.5
chr6	42142619	-	C6orf132	protein_coding	5.10653	6.76309	4.05105	3.09217	58.5
chr2	27042364	+	AGBL5	protein_coding	0.0105424	0.21213	0	0.064158	58.5
chr6	31959117	+	SKIV2L	protein_coding	2.17954	2.04783	1.24761	0.885786	58.5
chr12	56469166	-	MIP	protein_coding	0.492818	0.669535	0.291899	0.384689	58.5
chr11	71928701	+	RNF121	protein_coding	0.162883	0.355521	0.0105688	0.00391273	58.5
chr7	23105703	-	KLHL7-AS1	lincRNA	0.386674	0.150515	0.713754	0.0912991	58.3333
chr6	109691212	-	AK9	protein_coding	0.661326	1.62894	0.229945	0.966008	58.3333
chr15	49155661	-	COPS2	protein_coding	2.50894	2.67657	0.682258	2.05783	58.3333
chr2	171434018	-	METTL8	protein_coding	1.52701	0.757994	0.910947	0.212092	58.3333
chr12	4538508	-	C12orf4	protein_coding	0.127939	0.170292	0.46382	0	58.25
chr1	84479267	+	RPF1	protein_coding	0.189978	0.590323	0	1.32116	58.25
chr12	12357079	+	BORCS5	protein_coding	2.66442	1.42514	0.804562	1.25115	58.1667
chr14	52730180	+	STYX	protein_coding	4.74987	2.8272	2.66147	1.32499	58.1667
chr9	38620660	-	ANKRD18A	protein_coding	0.476781	0.820932	0.314676	0	58.1667
chr19	48203952	-	CARD8	protein_coding	0.450821	0.237681	0.117767	0	58.1667
chr1	155857204	-	GON4L	protein_coding	1.62439	1.38569	0.580492	0.641339	58.1667
chr14	23095153	-	ACIN1	protein_coding	0.999191	2.85872	0.074005	0.26693	58.0833
chr1	28553085	+	TRNAU1AP	protein_coding	0.756544	2.07469	0.608176	0.861852	58
chr19	10502896	-	KEAP1	protein_coding	2.44595	6.89883	1.21332	1.6587	58
chr11	72039825	-	NUMA1	protein_coding	0.251791	0.614779	0	0.205902	58
chr6	31737318	-	CLIC1	protein_coding	1.4292	2.2761	0.679208	0.734278	58
chr12	53990624	+	HOXC6	protein_coding	1.60182	3.53326	1.38152	2.03241	58
chr12	120197808	-	RPLP0	protein_coding	0.747424	0.926649	0	0.297456	58
chr15	96325938	+	NR2F2	protein_coding	1.31676	0.677863	0.967004	0.768864	58
chr1	89995115	+	ZNF326	protein_coding	0.819549	1.67918	0.264559	0.455467	58
chr9	120793412	-	FBXW2	protein_coding	1.45884	2.92616	0.802622	1.40182	58
chr1	155308803	+	FDPS	protein_coding	4.30068	3.79133	2.044	1.26117	58
chr19	42268537	+	CIC	protein_coding	2.25611	2.62835	3.78314	2.68607	58
chr2	219160853	-	NHEJ1	protein_coding	0.630533	1.1844	0	0.336199	58
chr7	107563934	-	COG5	protein_coding	0.871943	0.948869	0.227741	0.149612	57.8333
chr1	155273516	-	CLK2	protein_coding	2.16351	2.90346	1.25083	1.67199	57.8333
chrX	69165521	-	PJA1	protein_coding	0.578938	0.438901	0.227741	0.519663	57.8333
chr19	35629030	+	RBM42	protein_coding	1.67129	4.3355	0.325081	0.898524	57.8333
chr8	18210093	+	NAT1	protein_coding	0.40881	0.404613	0.468431	0.183245	57.8333
chr13	41132746	-	KBTBD6	protein_coding	0.688002	1.23805	0.492953	0.450472	57.6667
chr10	93482194	-	MYOF	protein_coding	0.12648	0.411412	0.27015	0.275221	57.6667
chr8	118621995	-	SAMD12	protein_coding	5.45119	8.99969	3.94587	5.68308	57.6667
chr3	49029408	-	IMPDH2	protein_coding	0.842307	1.33171	0.428404	0.0284267	57.6667
chr20	5750397	+	C20orf196	protein_coding	1.18368	0.723127	0.584604	0.880043	57.5
chr5	177303774	+	PRELID1	protein_coding	0.902421	4.60932	0.842887	2.21223	57.5
chr4	70839945	-	GRSF1	protein_coding	2.03681	1.53691	1.41551	1.54985	57.5
chr5	43483893	-	TMEM267	protein_coding	2.19707	3.31074	0	1.53068	57.3333
chr10	100229619	-	CHUK	protein_coding	0.838536	2.20067	0.579947	0.970296	57.3333
chr9	136483759	-	SEC16A	protein_coding	2.33498	5.80112	0.521321	0.678192	57.3333
chrX	139933070	-	ATP11C	protein_coding	7.43427	6.5958	13.0214	6.18105	57.3333
chr12	103965842	+	TDG	protein_coding	0.733408	1.29512	0.225236	0.227741	57.3333
chr14	76812940	-	ANGEL1	protein_coding	1.26786	1.32271	0	0.935919	57.3333
chr4	108620566	+	RPL34	protein_coding	0.346743	0.862416	0.0502434	0.194036	57.3333
chrX	16719632	+	SYAP1	protein_coding	2.4933	3.04976	3.14084	1.42326	57.25
chr12	47905040	-	VDR	protein_coding	3.09909	1.51879	3.51375	1.61206	57.1667
chr19	49877666	+	TBC1D17	protein_coding	1.40713	2.27788	0.344636	0.50823	57.1667
chr13	46182324	-	LCP1	protein_coding	0.137849	0.0479401	0	0.264548	57.1667
chr2	99141180	-	TSGA10	protein_coding	1.54824	2.82284	1.40938	1.68726	57.1667
chr5	72320373	+	PTCD2	protein_coding	0.525656	0.764244	0.71333	0.388704	57.1667
chr1	74733030	-	CRYZ	protein_coding	2.67385	2.33563	1.44472	2.04466	57.1667
chr2	189784450	+	PMS1	protein_coding	0.669738	0.715881	0.193899	0.935333	57.1667
chr1	37690520	-	C1orf109	protein_coding	0.116711	0.599205	0	0	57.1667
chr5	181246525	+	CTC-338M12.4	processed_transcript	1.01869	0.813057	0.728556	0	57
chr10	25016658	+	THNSL1	protein_coding	2.54966	1.69314	1.24265	1.76767	57
chr2	241315883	+	SEPT2	protein_coding	0.39028	0.835071	0	0.265223	57
chr4	177309836	+	NEIL3	protein_coding	0.343407	0.586069	0	0.265223	57
chr15	67254736	-	AAGAB	protein_coding	1.54179	0.371918	0.265219	0.776977	57
chr11	61333210	+	TKFC	protein_coding	2.17193	1.96993	0.985064	0.5606	57
chr2	173899428	-	AC106900.6	lincRNA	0.463464	0.281111	0.418706	0	57
chr3	149752499	-	COMMD2	protein_coding	0.39538	1.16103	0.399396	0.417721	57
chr7	143902198	-	TCAF1	protein_coding	12.7337	10.0321	21.0147	18.3863	57
chr1	153967712	-	SLC39A1	protein_coding	3.11192	2.93487	0.798107	0.827015	57
chr11	64878719	-	EHD1	protein_coding	4.92112	1.41884	1.52073	0.489791	56.8333
chr17	74203653	+	RPL38	protein_coding	2.89795	4.35785	2.56958	1.09939	56.8333
chr1	169460452	-	CCDC181	protein_coding	0.22499	0.342487	0.264944	0	56.8333
chr19	33302564	-	CEBPA	protein_coding	3.01614	4.97125	0	0.225236	56.8333
chr2	66435169	+	MEIS1	protein_coding	1.09345	0.763422	1.27796	0.438096	56.8333
chr7	76303577	+	HSPB1	protein_coding	6.2591	4.65157	4.11358	2.22541	56.8333
chr21	36060526	-	SETD4	protein_coding	0.537233	1.05727	0.0957467	0.393244	56.8333
chr4	147617386	+	TMEM184C	protein_coding	0.528248	1.01981	1.07759	0.628988	56.6667
chr17	34961509	-	CCT6B	protein_coding	0.641961	0.829085	0.0635656	0.698788	56.6667
chr14	67360249	-	ATP6V1D	protein_coding	0.300444	0.735049	0.0450673	0.0160212	56.6667
chr2	55010449	-	RTN4	protein_coding	0.0318262	0.176104	0	0.561736	56.6667
chr5	40832555	-	RPL37	protein_coding	0.353265	1.60355	0.286168	0.525188	56.5
chr8	108443624	+	EMC2	protein_coding	0.950956	1.94189	0.643502	0.317228	56.5
chr5	87413019	-	CCNH	protein_coding	0.0883656	0.454407	0.681131	0.000553744	56.5
chr6	33297993	-	RGL2	protein_coding	13.9593	13.2462	15.1589	17.2731	56.5
chr3	150546678	+	EIF2A	protein_coding	1.59734	2.4183	1.09351	1.26532	56.5
chr9	132406851	-	TTF1	protein_coding	0.515594	1.31606	0.720668	0.57493	56.5
chr2	138501698	-	AC097721.2	lincRNA	1.64777	3.81965	2.23369	3.3276	56.5
chr20	58981208	+	NELFCD	protein_coding	0.688436	0.98084	0.655415	0	56.5
chr17	81891586	-	ALYREF	protein_coding	1.03418	2.05763	0.25885	0.0918366	56.5
[truncated: 63,536 more rows]
