# Supplementary material for: Defining the location of promoter-associated R-loops at near-nucleotide resolution using bisDRIP-seq
Source: eLife. 2017 Oct 26;6:e28306. doi: 10.7554/eLife.28306 (PMC5705216; doi:10.7554/eLife.28306)
Supplement: Figure 4—source data 1. [file elife-28306-fig4-data1.txt]

Chromosome	transcription_start_site	strand	exon_1_to_intron_1_junction	intron_1_to_exon_2_junction	exon_2_to_intron_2_junction	first_exon_length	gene_name
chr1	827608	positive	827775	829003	829104	167	LINC01128
chr1	904834	positive	904957	915750	NA	123	RP11-54O7.16
chr1	918534	negative	918022	917486	NA	512	RP11-54O7.3
chr1	940346	positive	940462	941144	941306	116	SAMD11
chr1	959309	negative	959215	959081	958929	94	NOC2L
chr1	976641	negative	976499	976269	NA	142	PERM1
chr1	1013423	positive	1013576	1013984	NA	153	ISG15
chr1	1045399	positive	1045523	1045733	1045876	124	AGRN
chr1	1051986	positive	1053977	1054448	1054551	1991	AGRN
chr1	1074307	negative	1074016	1072575	NA	291	RNF223
chr1	1232001	negative	1231892	1228946	1228468	109	SDF4
chr1	1256335	negative	1256045	1255487	NA	290	UBE2J2
chr1	1263569	negative	1263346	1257310	1257208	223	UBE2J2
chr1	1273864	negative	1273666	1267992	1267862	198	UBE2J2
chr1	1309609	negative	1309442	1304143	1304086	167	ACAP3
chr1	1340365	negative	1340247	1340177	1340038	118	DVL1
chr1	1388713	negative	1387954	1387869	1387777	759	CCNL2
chr1	1391096	negative	1390766	1390563	1390459	330	CCNL2
chr1	1399328	negative	1399019	1398671	1398597	309	CCNL2
chr1	1399522	positive	1399689	1400158	1400303	167	RP4-758J18.2
chr1	1406307	negative	1406226	1405886	1405809	81	MRPL20
chr1	1407313	negative	1407131	1407019	1406909	182	MRPL20
chr1	1471769	positive	1472089	1477274	1477350	320	ATAD3B
chr1	1546487	negative	1544863	1543987	1543869	1624	SSU72
chr1	1574869	negative	1574478	1564916	1564773	391	SSU72
chr1	1615514	positive	1615633	1616508	1616614	119	MIB2
chr1	1617560	positive	1617715	1623431	1623699	155	MIB2
chr1	1724324	negative	1724258	1722831	1722708	66	CDK11A
chr1	1778470	negative	1778289	1765446	1765228	181	NADK
chr1	1780069	negative	1779905	1765446	1765228	164	NADK
chr1	1891056	negative	1890820	1839238	1839190	236	GNB1
chr1	2385121	negative	2384978	2374557	2374461	143	MORN1
chr1	2391775	positive	2391958	2395784	2395871	183	RER1
chr1	2394005	positive	2395871	2397116	2397220	1866	RER1
chr1	2401951	positive	2402342	2403035	NA	391	RER1
chr1	2410004	negative	2409678	2408858	NA	326	PEX10
chr1	2412571	negative	2412391	2410451	2410371	180	PEX10
chr1	2526628	negative	2526464	2521800	2521718	164	PANK4
chr1	2586817	positive	2586873	2587114	2587295	56	FAM213B
chr1	3531448	negative	3531080	3524246	3524124	368	MEGF6
chr1	3625002	positive	3625273	3625424	3625515	271	TPRG1L
chr1	3639625	negative	3638750	3637098	NA	875	WRAP73
chr1	3650073	negative	3649931	3647560	3647408	142	WRAP73
chr1	3796504	negative	3795862	3787310	3786849	642	LRRC47
chr1	3857214	negative	3856889	3852421	3852295	325	CEP104
chr1	3857460	positive	3857717	3858718	3858866	257	DFFB
chr1	3900293	negative	3900172	3892996	3890569	121	C1orf174
chr1	5992473	negative	5992244	5986327	5986155	229	NPHP4
chr1	6197757	negative	6197652	6193054	6192930	105	RPL22
chr1	6199612	negative	6199562	6197756	6197652	50	RPL22
chr1	6223502	negative	6223438	6222160	NA	64	ICMT
chr1	6550488	negative	6550396	6549698	NA	92	NOL9
chr1	6554535	negative	6554107	6550615	6550396	428	NOL9
chr1	6580001	positive	6580049	6580541	6581299	48	ZBTB48
chr1	6701924	negative	6701729	6681037	6680908	195	DNAJC11
chr1	7961692	positive	7961735	7962763	7962875	43	PARK7
chr1	7965351	positive	7965425	7969345	7969404	74	PARK7
chr1	8026308	negative	8026158	8015692	8015495	150	ERRFI1
chr1	8026738	positive	8027421	8029227	8029357	683	RP11-431K24.1
chr1	8423666	negative	8423561	8422807	8422727	105	RERE
chr1	8526027	negative	8525759	8519792	8519710	268	RERE
chr1	8590841	negative	8590785	8557523	8557418	56	RERE
chr1	8624380	negative	8624310	8557523	8557418	70	RERE
chr1	8703219	negative	8703055	8656441	NA	164	RERE
chr1	8817643	negative	8817160	8656441	8655973	483	RERE
chr1	8871297	negative	8870452	8868057	8867988	845	ENO1
chr1	8878690	negative	8878580	8874917	8874824	110	ENO1
chr1	9111370	negative	9111276	9104634	NA	94	GPR157
chr1	9234775	positive	9235066	9244925	9245561	291	H6PD
chr1	9265530	positive	9268037	9271145	NA	2507	H6PD
chr1	9750167	negative	9749764	9749646	NA	403	CLSTN1
chr1	9893237	negative	9893009	9877989	9877905	228	CTNNBIP1
chr1	9943407	negative	9943349	9942782	9942624	58	LZIC
chr1	9943428	positive	9943515	9972018	9972188	87	NMNAT1
chr1	10033596	positive	10033694	10072028	10072214	98	UBE4B
chr1	10100861	positive	10101195	10102948	NA	334	UBE4B
chr1	10211616	positive	10211738	10232250	10232434	122	KIF1B
chr1	10399080	positive	10399125	10399629	10399704	45	PGD
chr1	10412834	positive	10413251	10416987	NA	417	PGD
chr1	10430443	positive	10430568	10433842	10433965	125	APITD1
chr1	10474887	positive	10475002	10495274	10495321	115	PEX14
chr1	10535888	positive	10536060	10536213	NA	172	PEX14
chr1	10651100	negative	10650941	10650755	NA	159	CASZ1
chr1	10694479	negative	10694297	10693912	10693874	182	CASZ1
chr1	10705575	negative	10705492	10704562	NA	83	CASZ1
chr1	11012622	positive	11012743	11013716	11013965	121	TARDBP
chr1	11022144	positive	11022250	11025110	11025208	106	RP4-635E18.9
chr1	11023323	positive	11023667	11024064	NA	344	TARDBP
chr1	11072395	negative	11072087	11070973	11070900	308	EXOSC10
chr1	11262507	negative	11262445	11259423	11259248	62	MTOR
chr1	11273206	positive	11274060	11285644	NA	854	UBIAD1
chr1	11681214	negative	11681039	11680613	11680562	175	MAD2L2
chr1	11736147	positive	11736235	11745803	11745837	88	AGTRAP
chr1	11805413	negative	11805380	11804532	NA	33	MTHFR
chr1	11806096	positive	11806349	11807131	11807190	253	CLCN6
chr1	11980435	positive	11980484	11981970	11982114	49	MFN2
chr1	12019466	positive	12019552	12021645	12021840	86	MIIP
chr1	12311526	positive	12311625	12311813	12311925	99	VPS13D
chr1	12616696	negative	12616560	12580666	NA	136	DHRS3
chr1	13116854	negative	13116793	13116581	NA	61	HNRNPCL2
chr1	13771726	positive	13772214	13773078	13773188	488	PRDM2
chr1	14929800	positive	14930044	14960684	14960875	244	KAZN
chr1	14945919	positive	14946173	14960684	14960875	254	KAZN
chr1	15152566	positive	15152784	15210490	15210562	218	TMEM51
chr1	15409895	positive	15410279	15425871	15426018	384	EFHD2
chr1	15524217	negative	15524069	15518395	15518110	148	CASP9
chr1	15526534	negative	15526191	15520001	15519881	343	CASP9
chr1	15526813	positive	15526958	15529088	15529272	145	DNAJC16
chr1	15568159	positive	15568235	15569653	NA	76	DNAJC16
chr1	15617543	positive	15617808	15626669	15626798	265	DDI2
chr1	15684332	positive	15684618	15716237	15716343	286	PLEKHM2
chr1	15847864	positive	15848150	15872816	15873136	286	SPEN
chr1	15873502	positive	15874395	15876202	NA	893	SPEN
chr1	15938583	positive	15938876	15939296	NA	293	SPEN
chr1	15976132	negative	15975983	15973125	15973039	149	ZBTB17
chr1	16004236	positive	16004385	16005919	NA	149	C1orf64
chr1	16156087	negative	16155848	16150963	16150896	239	EPHA2
chr1	16207011	negative	16206948	16206340	16206180	63	ARHGEF19
chr1	16237162	negative	16236631	16233764	16233612	531	RSG1
chr1	16315367	negative	16315169	16305919	16305803	198	FBXO42
chr1	16352454	negative	16352255	16315435	16315169	199	FBXO42
chr1	16352575	positive	16352812	16353300	16353423	237	SZRD1
chr1	16367083	positive	16367308	16391375	16391424	225	SZRD1
chr1	16440672	positive	16440853	16443632	16443732	181	NECAP2
chr1	16460948	positive	16463287	16467577	NA	2339	RP4-798A10.2
chr1	16604934	negative	16604791	16604364	16604241	143	NBPF1
chr1	16608650	negative	16608508	16595013	16594931	142	NBPF1
chr1	16613562	negative	16613338	16608779	16608508	224	NBPF1
chr1	17054170	negative	17053948	17044888	17044761	222	SDHB
chr1	17439724	negative	17439545	17438522	17438230	179	RCC2
chr1	17539835	positive	17539950	17580553	17580632	115	ARHGEF10L
chr1	17639753	positive	17639981	17640202	17640302	228	ARHGEF10L
chr1	18956686	negative	18955668	18921121	18921061	1018	IFFO2
chr1	19104916	negative	19104585	19104257	19104084	331	UBR4
chr1	19110558	negative	19110380	19110223	19110096	178	UBR4
chr1	19177745	negative	19177461	19176727	19176592	284	UBR4
chr1	19210276	negative	19210073	19201815	19201718	203	UBR4
chr1	19251539	positive	19251863	19254782	19254840	324	MRTO4
chr1	19251552	negative	19251415	19245030	19244906	137	EMC1
chr1	19312341	positive	19312358	19312729	19312889	17	PQLC2
chr1	19385797	negative	19385721	19385626	19385505	76	CAPZB
chr1	19596977	positive	19597109	19623474	19623583	132	MINOS1
chr1	19799917	negative	19799855	19798215	19798137	62	TMCO4
chr1	19906565	positive	19906616	19906728	NA	51	OTUD3
chr1	20484645	negative	20484367	20483719	NA	278	CAMK2N1
chr1	20508161	negative	20507905	20503309	20503222	256	MUL1
chr1	20661391	negative	20661197	20660991	20660881	194	DDOST
chr1	20750251	negative	20749723	20747655	20747544	528	HP1BP3
chr1	20776604	negative	20776597	20773610	20773451	7	HP1BP3
chr1	20780541	negative	20780345	20779911	20779812	196	HP1BP3
chr1	20786283	negative	20786186	20780540	20780345	97	HP1BP3
chr1	20787323	negative	20787195	20780540	20780350	128	HP1BP3
chr1	20847945	negative	20847806	20841028	20840856	139	EIF4G3
chr1	21176888	negative	21176722	21176358	21176175	166	EIF4G3
chr1	21279549	negative	21279191	21272911	21272699	358	ECE1
chr1	21345504	negative	21345376	21290156	21290070	128	ECE1
chr1	21444944	positive	21445219	21449859	21449888	275	NBPF3
chr1	21622568	negative	21622339	21620050	21620015	229	RAP1GAP
chr1	21721146	negative	21721036	21715457	NA	110	USP48
chr1	22025493	positive	22025945	22027414	22027534	452	LINC00339
chr1	22030656	positive	22030691	22030694	22030942	35	LINC00339
chr1	22052627	positive	22052868	22078429	22078583	241	CDC42
chr1	22451851	positive	22452004	22489880	22490645	153	ZBTB40
chr1	23019448	positive	23019947	23030469	23030634	499	KDM1A
chr1	23168858	negative	23168766	23109127	23109022	92	LUZP1
chr1	23285454	negative	23285110	23284410	NA	344	LINC01355
chr1	23306632	negative	23306412	23304106	NA	220	HNRNPR
chr1	23311893	negative	23311662	23311322	23311201	231	HNRNPR
chr1	23333631	negative	23333518	23321663	23321528	113	HNRNPR
chr1	23341008	negative	23340852	23338608	23338490	156	HNRNPR
chr1	23344262	negative	23344211	23341017	23340852	51	HNRNPR
chr1	23368386	negative	23367973	23367168	23367042	413	ZNF436
chr1	23424707	negative	23424565	23419139	23419077	142	TCEA3
chr1	23531220	negative	23530542	23524488	23524383	678	E2F2
chr1	23559794	negative	23559127	23559019	23558935	667	ID3
chr1	23691779	positive	23691829	23692609	23692759	50	RPL11
chr1	23743472	positive	23743578	23749021	23749077	106	TCEB3
chr1	23778405	positive	23778713	23779438	23779481	308	PITHD1
chr1	23790970	positive	23791250	23792657	23792760	280	LYPLA2
chr1	23800781	negative	23800712	23799436	23799366	69	GALE
chr1	23825459	negative	23825356	23820593	23820510	103	HMGCL
chr1	23868294	negative	23867898	23865625	23865491	396	FUCA1
chr1	23959812	positive	23959998	23960929	23961134	186	PNRC2
chr1	23960968	positive	23961134	23961440	NA	166	PNRC2
chr1	23975052	negative	23974974	23972012	23971850	78	SRSF10
chr1	23977937	negative	23977911	23975080	23974974	26	SRSF10
chr1	23978946	negative	23978653	23978273	NA	293	SRSF10
chr1	24319322	positive	24319568	24331426	24331612	246	GRHL3
chr1	24413725	negative	24413674	24401456	24401319	51	STPG1
chr1	24415813	positive	24415904	24419291	24419640	91	NIPAL3
chr1	24643559	positive	24643732	24645984	24646073	173	SRRM1
chr1	24648618	positive	24649029	24649971	24650086	411	SRRM1
chr1	24649988	positive	24650086	24650565	24650627	98	SRRM1
chr1	24651520	positive	24651612	24652434	24652628	92	SRRM1
chr1	24655054	positive	24655129	24660719	NA	75	SRRM1
chr1	24669583	positive	24670315	24671386	NA	732	SRRM1
chr1	24745357	positive	24745625	24797742	24797851	268	CLIC4
chr1	25232502	negative	25232444	25232211	NA	58	SYF2
chr1	25244105	negative	25243550	25242705	25242539	555	RSRP1
chr1	25246016	negative	25245991	25245301	25245150	25	RSRP1
chr1	25247457	negative	25247309	25247029	25246444	148	RSRP1
chr1	25338317	positive	25338456	25340474	25340579	139	TMEM50A
chr1	25549961	positive	25550035	25553922	25554064	74	LDLRAP1
chr1	25800176	positive	25800413	25801043	25801160	237	SEPN1
chr1	25811470	positive	25811535	25811691	25811879	65	RP1-317E23.6
chr1	25812686	positive	25812792	25813881	25813993	106	SEPN1
chr1	25813973	positive	25813993	25814077	25814178	20	RP1-317E23.6
chr1	25818640	positive	25818852	25823019	25823128	212	MTFR1L
chr1	25820193	positive	25820414	25823019	25823128	221	MTFR1L
chr1	25822996	positive	25823128	25823644	25823748	132	MTFR1L
chr1	25859458	negative	25859280	25837554	25837413	178	AUNIP
chr1	25906466	negative	25906389	25904738	25904664	77	STMN1
chr1	25998157	negative	25998025	25990863	25990727	132	PAFAH2
chr1	26111849	positive	26111915	26114292	26114593	66	PDIK1L
chr1	26169871	positive	26170183	26170418	26170480	312	ZNF593
chr1	26177509	positive	26177599	26180453	26180610	90	CNKSR1
chr1	26234153	positive	26234310	26239762	26239838	157	CEP85
chr1	26279176	positive	26280203	26280765	26280932	1027	SH3BGRL3
chr1	26432282	positive	26432376	26432891	26433008	94	DHDDS
chr1	26446364	positive	26446432	26447559	26447660	68	DHDDS
chr1	26472519	positive	26472627	26473483	26473527	108	HMGN2
chr1	26529767	positive	26529983	26536925	26536969	216	RPS6KA1
chr1	26572270	positive	26572293	26573224	26573361	23	RPS6KA1
chr1	26693236	positive	26693617	26729651	26729863	381	ARID1A
chr1	26696033	positive	26697540	26729651	26729863	1507	ARID1A
chr1	26729380	positive	26729863	26731152	26731604	483	ARID1A
chr1	26752952	positive	26753241	26760856	26761096	289	ARID1A
chr1	26764265	positive	26765095	26765386	NA	830	ARID1A
chr1	26766270	positive	26766566	26767790	26767999	296	ARID1A
chr1	26774870	positive	26775220	26775577	26775707	350	ARID1A
chr1	26788195	positive	26788819	26790759	26790893	624	PIGV
chr1	26826710	positive	26827139	26832447	26832607	429	ZDHHC18
chr1	26888940	negative	26888897	26886133	NA	43	GPN2
chr1	26890297	negative	26889686	26889125	26888969	611	GPN2
chr1	26900238	positive	26900400	26902282	26902366	162	NUDC
chr1	26900466	negative	26899992	26897725	26897301	474	GPATCH3
chr1	26921726	positive	26921929	26924089	26924166	203	NUDC
chr1	26945135	positive	26945686	26946130	NA	551	NUDC
chr1	26960406	negative	26960350	26952412	26951342	56	KDF1
chr1	27012836	negative	27012407	27006957	NA	429	FAM46B
chr1	27099682	negative	27099212	27099004	NA	470	SLC9A1
chr1	27154598	negative	27153983	27114286	27113826	615	SLC9A1
chr1	27234516	positive	27234951	27260956	27261102	435	WDTC1
chr1	27261048	positive	27261102	27263152	27263235	54	WDTC1
chr1	27322145	positive	27322391	27330720	27330804	246	TMEM222
chr1	27332346	positive	27334054	27334151	27334281	1708	TMEM222
chr1	27333463	positive	27334054	27334151	NA	591	TMEM222
chr1	27342041	positive	27342150	27345297	27345525	109	SYTL1
chr1	27349476	positive	27349765	27349972	27350132	289	SYTL1
chr1	27351472	positive	27353488	27353713	NA	2016	SYTL1
chr1	27366858	negative	27366258	27364912	27364773	600	MAP3K6
chr1	27383303	negative	27383152	27382667	27382500	151	CD164L2
chr1	27490158	negative	27489986	27428933	27428761	172	WASF2
chr1	27672198	negative	27672123	27669346	27669233	75	IFI6
chr1	27726028	positive	27726161	27727472	27727536	133	FAM76A
chr1	27744774	positive	27744811	27755195	27755330	37	FAM76A
chr1	27773255	positive	27773425	27789562	27789631	170	STX12
chr1	27830814	positive	27831366	27832756	27832816	552	PPP1R8
chr1	27914743	negative	27914434	27914169	27914063	309	RPA2
chr1	27934993	positive	27935244	27945232	27945445	251	SMPDL3B
chr1	28233025	negative	28232921	28230252	28230131	104	DNAJC8
chr1	28236109	positive	28236270	28236361	28236452	161	ATPIF1
chr1	28329002	positive	28329124	28330597	28330735	122	MED18
chr1	28330283	positive	28330375	28330597	28330735	92	MED18
chr1	28369744	positive	28369825	28407410	28407463	81	PHACTR4
chr1	28438151	positive	28438430	28457832	28457855	279	PHACTR4
chr1	28506043	positive	28506084	28508128	NA	41	SNHG3
chr1	28510077	positive	28510104	28516725	28516867	27	RCC1
chr1	28518257	positive	28518308	28529858	28529939	51	RCC1
chr1	28531935	positive	28531990	28532171	28532350	55	RCC1
chr1	28553085	positive	28553137	28553640	28553737	52	TRNAU1AP
chr1	28643005	negative	28642655	28622165	28621914	350	TAF12
chr1	28643228	positive	28643517	28648197	NA	289	RP11-442N24__B.1
chr1	28668780	positive	28668839	28683583	28683740	59	GMEB1
chr1	28736759	positive	28737147	28737658	28737682	388	YTHDF2
chr1	28739091	positive	28739200	28740303	28740398	109	YTHDF2
chr1	28914579	positive	28914768	28987431	28987905	189	EPB41
chr1	29146994	negative	29146908	29146490	29146355	86	RP11-242O24.3
chr1	29181987	negative	29181646	29160517	29160375	341	SRSF4
chr1	29223549	negative	29223140	29220921	29220838	409	MECR
chr1	29230932	negative	29230731	29216685	29216588	201	MECR
chr1	29236516	positive	29236717	29255275	29255406	201	PTPRU
chr1	29283723	positive	29283976	29284731	29284869	253	PTPRU
chr1	30824675	positive	30824828	30826131	30826194	153	RP5-1125N11.2
chr1	30953757	negative	30953714	30952363	30952234	43	PUM1
chr1	30966380	negative	30965982	30964910	NA	398	PUM1
chr1	30982145	negative	30981917	30981405	30981312	228	PUM1
chr1	31065726	negative	31065689	31059577	31059204	37	PUM1
chr1	31296770	negative	31296611	31293348	31293219	159	SNRNP40
chr1	31296982	positive	31297075	31310044	31310164	93	ZCCHC17
chr1	31413116	positive	31413304	31423693	31423854	188	SERINC2
chr1	31644896	negative	31644841	31633314	31633159	55	PEF1
chr1	31816020	negative	31815744	31801705	31801664	276	SPOCD1
chr1	31911280	negative	31910038	31908960	NA	1242	PTP4A2
chr1	31921841	negative	31921357	31852014	NA	484	RP11-84A19.4
chr1	31937818	negative	31937778	31919658	NA	40	PTP4A2
chr1	32013829	positive	32014377	32030298	32030422	548	KHDRBS1
chr1	32072902	positive	32073051	32074951	32075077	149	TMEM39B
chr1	32108038	positive	32108134	32154588	32154721	96	KPNA6
chr1	32179686	positive	32179776	32180314	32180514	90	TXLNA
chr1	32222370	positive	32222444	32222538	32222630	74	EIF3I
chr1	32292086	positive	32292218	32302621	32302733	132	HDAC1
chr1	32336379	negative	32335947	32335097	NA	432	MARCKSL1
chr1	32351521	positive	32351609	32352712	32352802	88	TSSK3
chr1	32364223	negative	32361730	32361535	NA	2493	FAM229A
chr1	32374782	negative	32374693	32368550	NA	89	BSDC1
chr1	32394448	negative	32394404	32394140	32394080	44	BSDC1
chr1	32650584	negative	32650433	32634792	32634768	151	ZBTB8OS
chr1	32651142	positive	32651322	32651917	32652061	180	RBBP4
chr1	32668569	positive	32668854	32668972	32669132	285	RBBP4
chr1	32754019	positive	32754180	32767787	32767957	161	KIAA1522
chr1	32765667	positive	32765827	32767787	32767957	160	KIAA1522
chr1	32780711	negative	32779382	32776091	NA	1329	YARS
chr1	32786734	negative	32786362	32782539	32782404	372	YARS
chr1	32806580	negative	32806482	32797843	32797763	98	YARS
chr1	32811647	negative	32810911	32810766	NA	736	YARS
chr1	32817317	negative	32817188	32811057	32810911	129	YARS
chr1	32817555	positive	32817689	32825313	32825429	134	S100PBP
chr1	33021690	negative	33021593	33021461	33021367	97	AK2
chr1	33036911	negative	33036736	33024567	33024442	175	AK2
chr1	33182059	negative	33181994	33181494	NA	65	TRIM62
chr1	33256545	positive	33256654	33276100	33276163	109	ZNF362
chr1	33270575	positive	33270612	33276100	33276163	37	ZNF362
chr1	33472651	positive	33472691	33479179	33479705	40	ZSCAN20
chr1	34859717	negative	34859455	34855982	NA	262	SMIM12
chr1	34978706	negative	34978678	34978084	34977931	28	RP11-244H3.1
chr1	34985353	negative	34985198	34983947	34983767	155	TMEM35B
chr1	35031968	negative	35031815	35030713	35030547	153	ZMYM6
chr1	35079367	positive	35079442	35093914	35094083	75	ZMYM1
chr1	35178136	negative	35177989	35177399	NA	147	SFPQ
chr1	35181344	negative	35181135	35178036	35177989	209	SFPQ
chr1	35188042	negative	35187973	35187251	35187203	69	SFPQ
chr1	35190574	negative	35190498	35189382	35189186	76	SFPQ
chr1	35193148	negative	35192222	35191529	35191341	926	SFPQ
chr1	35268967	positive	35269085	35325360	35325405	118	ZMYM4
chr1	35361717	positive	35361789	35370029	35370113	72	ZMYM4
chr1	35448199	negative	35448173	35444303	NA	26	KIAA0319L
chr1	35470906	negative	35470863	35466695	35466608	43	KIAA0319L
chr1	35506867	negative	35506612	35479212	35478966	255	KIAA0319L
chr1	35554987	negative	35554900	35554519	35554350	87	KIAA0319L
chr1	35557405	negative	35557048	35554519	35554350	357	KIAA0319L
chr1	35641844	negative	35641342	35636432	35636310	502	PSMB2
chr1	35716911	negative	35716501	35716326	NA	410	C1orf216
chr1	35769928	negative	35769847	35765326	35765218	81	CLSPN
chr1	35931078	positive	35931445	35945692	35945863	367	AGO3
chr1	36088875	positive	36089115	36091244	36091340	240	ADPRHL2
chr1	36149514	negative	36149337	36137978	36137796	177	TRAPPC3
chr1	36156053	negative	36155883	36140166	36140069	170	TRAPPC3
chr1	36224432	positive	36224505	36224971	36225102	73	THRAP3
chr1	36289718	positive	36289764	36291374	36291546	46	THRAP3
chr1	36307117	positive	36307285	36307517	36307607	168	SH3D21
chr1	36361340	negative	36361221	36358822	36358737	119	STK40
chr1	36366072	negative	36365971	36361340	36361221	101	STK40
chr1	36385896	negative	36385723	36361340	36361221	173	STK40
chr1	36464437	negative	36464146	36463850	36463806	291	MRPS15
chr1	37474552	positive	37474629	37475459	37475939	77	ZC3H12A
chr1	37479999	positive	37480429	37481601	NA	430	ZC3H12A
chr1	37513520	negative	37513423	37509542	37509455	97	MEAF6
chr1	37514763	negative	37514657	37513538	37513423	106	MEAF6
chr1	37554302	negative	37554006	37552747	37552645	296	SNIP1
chr1	37583346	negative	37582778	37582336	NA	568	GNL2
chr1	37594092	negative	37593762	37592806	37592712	330	GNL2
chr1	37595921	negative	37595759	37593846	37593762	162	GNL2
chr1	37690520	negative	37690216	37689883	37689606	304	C1orf109
chr1	37692216	negative	37692030	37691581	37691459	186	C1orf109
chr1	37692481	positive	37692578	37692676	37692784	97	CDCA8
chr1	37793802	positive	37794732	37795737	37795846	930	MANEAL
chr1	37795408	positive	37795632	37795737	37795846	224	MANEAL
chr1	37806979	positive	37808732	37808978	NA	1753	C1orf122
chr1	37808146	positive	37808439	37808531	37808732	293	C1orf122
chr1	37808185	negative	37807792	37807215	37807101	393	YRDC
chr1	37858539	negative	37858488	37857709	NA	51	MTF1
chr1	37931749	negative	37931673	37891454	37891358	76	INPP5B
chr1	37960693	negative	37960120	37958263	NA	573	SF3A3
chr1	37990921	negative	37989870	37989595	37989548	1051	SF3A3
chr1	38012742	positive	38012865	38016359	38016420	123	UTP11
chr1	38859823	negative	38859410	38857082	38856879	413	RRAGC
chr1	38874105	negative	38873291	38873090	38873018	814	MYCBP
chr1	38991223	positive	38991600	38998171	38998311	377	AKIRIN1
chr1	39026318	positive	39026398	39028723	39028940	80	NDUFS5
chr1	39105411	positive	39105717	39231182	39231243	306	MACF1
chr1	39204695	positive	39205131	39231182	39231243	436	MACF1
chr1	39268527	positive	39269687	39282208	39282374	1160	MACF1
chr1	39459123	positive	39459249	39460632	39460794	126	MACF1
chr1	39491646	positive	39492325	39511174	39511363	679	BMP8A
chr1	39562010	negative	39561685	39561122	NA	325	PABPC4
chr1	39564038	negative	39562323	39562203	39562073	1715	PABPC4
chr1	39576744	negative	39575759	39572586	39572393	985	PABPC4
chr1	39738888	positive	39738923	39740165	39740263	35	PPIE
chr1	39788861	negative	39788152	39775038	39774849	709	BMP8B
chr1	39883506	negative	39883318	39857417	39857277	188	TRIT1
chr1	39902013	negative	39901808	39901443	39900939	205	MYCL
chr1	39957821	positive	39957960	39958701	39958825	139	MFSD2A
chr1	39964211	positive	39965334	39965471	39965549	1123	MFSD2A
chr1	39967483	positive	39967916	39968334	39968477	433	MFSD2A
chr1	40040720	positive	40040801	40059337	40059458	81	CAP1
chr1	40067270	positive	40067311	40067540	40067717	41	CAP1
chr1	40070470	positive	40070979	40071450	NA	509	CAP1
chr1	40078835	negative	40078812	40078658	40078560	23	PPT1
chr1	40082321	negative	40082184	40080487	40080397	137	PPT1
chr1	40097703	negative	40097115	40092507	40092398	588	PPT1
chr1	40161373	positive	40161636	40189055	40189209	263	RLF
chr1	40258107	positive	40258394	40260839	40260985	287	ZMPSTE24
chr1	40373697	positive	40374223	40406736	40406869	526	SMAP2
chr1	40396800	positive	40396890	40406736	40406869	90	SMAP2
chr1	40450107	positive	40450175	40450665	40451088	68	ZFP69B
chr1	40508741	positive	40508877	40509451	40509625	136	EXO5
chr1	40531561	positive	40531787	40533143	40533181	226	ZNF684
chr1	40687588	negative	40687525	40681550	40681495	63	RP4-739H11.3
chr1	40691686	positive	40691867	40738836	40738948	181	NFYC
chr1	40709357	positive	40709616	40738836	40738948	259	NFYC
chr1	40738838	positive	40738948	40747534	40747605	110	NFYC
chr1	40768646	positive	40769415	40770397	NA	769	NFYC
chr1	40979335	positive	40979829	40983278	40983456	494	CTPS1
chr1	40980585	positive	40981229	40983278	NA	644	CTPS1
chr1	40983161	positive	40983456	40984821	40984991	295	CTPS1
chr1	40988497	positive	40988710	40991165	40991248	213	CTPS1
chr1	40997125	positive	40997526	41001029	41001117	401	CTPS1
chr1	41001539	positive	41001584	41002160	41002254	45	CTPS1
chr1	41006064	positive	41006094	41008659	41008890	30	CTPS1
chr1	41361922	positive	41362344	41381616	NA	422	FOXO6
chr1	41918498	negative	41918413	41700995	41700916	85	HIVEP3
chr1	42335232	negative	42335059	42311110	42311050	173	FOXJ3
chr1	42456267	negative	42455888	42450059	42449918	379	ZMYND12
chr1	42456539	positive	42457073	42457247	NA	534	PPCS
chr1	42459204	positive	42459305	42459603	NA	101	PPCS
chr1	42463354	positive	42463657	42473122	42473303	303	CCDC30
chr1	42658425	positive	42658512	42658844	42658908	87	PPIH
chr1	42664863	positive	42664955	42665980	42666067	92	PPIH
chr1	42678735	positive	42678869	42681194	NA	134	RP5-994D16.3
chr1	42682427	positive	42682731	42683403	42683466	304	YBX1
chr1	42767084	negative	42766507	42762475	42762323	577	P3H1
chr1	42785007	positive	42785082	42789796	42789934	75	RP5-994D16.11
chr1	42787990	positive	42788064	42789268	42789485	74	RP5-994D16.11
chr1	42824436	positive	42824752	42825623	NA	316	ERMAP
chr1	42846573	positive	42846657	42849291	42849413	84	ZNF691
chr1	42849555	positive	42849742	42850950	NA	187	ZNF691
chr1	42958870	negative	42958634	42943321	42943226	236	SLC2A1
chr1	42959104	positive	42959577	42970249	42970394	473	SLC2A1-AS1
chr1	43147952	positive	43148084	43150761	43150820	132	FAM183A
chr1	43172260	negative	43172053	43171969	43171886	207	EBNA1BP2
chr1	43172330	positive	43172453	43172732	43172910	123	CFAP57
chr1	43270936	negative	43270906	43261918	43261842	30	EBNA1BP2
chr1	43285579	negative	43285444	43283368	43283252	135	C1orf210
chr1	43358955	positive	43359006	43359167	43359396	51	CDC20
chr1	43366329	negative	43366268	43365623	43365564	61	ELOVL1
chr1	43368074	negative	43367915	43365623	43365564	159	ELOVL1
chr1	43386931	negative	43386858	43386670	43386589	73	MED8
chr1	43389808	negative	43389759	43388428	43388310	49	MED8
chr1	43389905	positive	43389995	43403177	43403302	90	SZT2
chr1	43429842	positive	43430103	43430311	43430389	261	SZT2
chr1	43437594	positive	43437700	43437791	NA	106	SZT2
chr1	43530903	positive	43531090	43538198	43538277	187	PTPRF
chr1	43538198	positive	43538277	43545031	43545166	79	PTPRF
chr1	43591053	positive	43591553	43591812	43591948	500	PTPRF
chr1	43598074	positive	43598913	43603416	43603533	839	PTPRF
chr1	43605582	positive	43605622	43606240	43606458	40	PTPRF
chr1	43650158	positive	43650252	43653137	43653313	94	KDM4A
chr1	43666285	positive	43666555	43666954	NA	270	KDM4A
chr1	43690590	positive	43691049	43691496	43691572	459	KDM4A
chr1	43705824	positive	43705996	43736233	43736380	172	ST3GAL3
chr1	43946939	positive	43947684	43949417	43950153	745	IPO13
chr1	43970004	positive	43970322	43970596	43970708	318	DPH2
chr1	43974648	positive	43975107	43975800	43975848	459	ATP6V0B
chr1	43976055	positive	43976173	43976302	43976379	118	ATP6V0B
chr1	43979202	positive	43979511	43981109	43981473	309	B4GALT2
chr1	43991608	positive	43991746	43991847	43992004	138	CCDC24
chr1	44213488	positive	44213527	44213709	44213858	39	DMAP1
chr1	44355208	negative	44354892	44352925	44352850	316	ERI3
chr1	44405194	positive	44405526	44411981	44412722	332	RNF220
chr1	44631968	positive	44632212	44632343	44632385	244	RNF220
chr1	44638296	positive	44638415	44644698	44644794	119	RNF220
chr1	44643132	positive	44644794	44644995	44645081	1662	RNF220
chr1	44648308	positive	44649769	44649883	NA	1461	RNF220
chr1	44674477	negative	44674331	44655116	NA	146	TMEM53
chr1	44739818	positive	44740002	44740913	44741007	184	KIF2C
chr1	44775437	positive	44775600	44776034	44776140	163	RPS8
chr1	44777903	positive	44778129	44778576	NA	226	RPS8
chr1	44801634	positive	44801751	44801845	44801932	117	PLK3
chr1	44810660	positive	44810722	44812039	44812098	62	BTBD19
chr1	44986610	negative	44986493	44981177	44981021	117	EIF2B3
chr1	45011329	negative	45010889	45010706	45010546	440	HECTD3
chr1	45012147	positive	45012285	45012907	45013019	138	UROD
chr1	45014539	positive	45015006	45015337	NA	467	UROD
chr1	45206556	negative	45205756	45088237	45087881	800	ZSWIM5
chr1	45340080	negative	45339976	45334511	45334391	104	MUTYH
chr1	45340221	positive	45340542	45341073	45341215	321	TOE1
chr1	45491166	negative	45490852	45457871	45457564	314	TESK2
chr1	45500341	positive	45500413	45507356	45507550	72	MMACHC
chr1	45521956	negative	45521829	45519054	45518938	127	PRDX1
chr1	45551067	positive	45551155	45561789	45561878	88	AKR1A1
chr1	45567982	positive	45568090	45568934	45568999	108	AKR1A1
chr1	45584041	positive	45584205	45591223	45591270	164	NASP
chr1	45617237	positive	45617591	45618061	NA	354	NASP
chr1	45622773	negative	45622751	45622667	45622549	22	CCDC17
chr1	45629715	negative	45629576	45628408	NA	139	GPBP1L1
chr1	45633831	negative	45633489	45630606	45630482	342	GPBP1L1
chr1	45656159	negative	45655190	45654829	NA	969	GPBP1L1
chr1	45686630	negative	45686412	45685620	45685576	218	GPBP1L1
chr1	45687214	positive	45688275	45690974	45691110	1061	TMEM69
chr1	45688113	negative	45687983	45661225	NA	130	GPBP1L1
chr1	45750650	negative	45750597	45746461	45746120	53	IPP
chr1	45803613	positive	45804072	45824433	45824580	459	MAST2
chr1	46029165	positive	46029567	46029831	46029953	402	MAST2
chr1	46057434	negative	46055795	46046625	46046551	1639	PIK3R3
chr1	46132642	negative	46131847	46080750	46080642	795	PIK3R3
chr1	46198443	negative	46198336	46197871	46197702	107	POMGNT1
chr1	46247688	positive	46247746	46248512	46248598	58	RAD54L
chr1	46281161	negative	46281125	46280560	46280396	36	LRRC41
chr1	46286112	negative	46285362	46281385	46281125	750	LRRC41
chr1	46303274	negative	46303124	46298370	46298284	150	LRRC41
chr1	46303631	positive	46303820	46309101	46309127	189	UQCRH
chr1	46340789	positive	46340919	46344801	46345144	130	NSUN4
chr1	46344012	positive	46344294	46344801	NA	282	NSUN4
chr1	46394265	positive	46394543	46402091	46402204	278	FAAH
chr1	46604294	negative	46604227	46594280	46594113	67	MKNK1
chr1	46616884	negative	46616711	46613371	46612904	173	MOB3C
chr1	46645256	negative	46645161	46643301	46643194	95	ATPAF1
chr1	46665855	negative	46665647	46665364	46665256	208	ATPAF1
chr1	46668364	negative	46668057	46665364	46665256	307	ATPAF1
chr1	46673867	negative	46673554	46665364	46665256	313	ATPAF1
chr1	46684564	negative	46684491	46683425	NA	73	EFCAB14
chr1	46757838	positive	46757932	46764978	46765101	94	CYP4B1
chr1	47179271	negative	47179190	47178449	47178171	81	CYP4A22-AS1
chr1	47301725	negative	47301561	47300152	NA	164	STIL
chr1	47314147	negative	47314036	47313021	47312948	111	STIL
chr1	50960263	negative	50959767	50857997	50857929	496	FAF1
chr1	50968695	positive	50969899	50970358	50970497	1204	CDKN2C
chr1	50969944	positive	50970497	50973893	NA	553	CDKN2C
chr1	51236271	positive	51236879	51269956	51270125	608	RNF11
chr1	51297990	negative	51297791	51296170	51296079	199	TTC39A
chr1	51422104	negative	51421786	51409696	51409535	318	EPS15
chr1	51617092	positive	51617221	51651991	51652041	129	OSBPL9
chr1	51729808	positive	51730124	51745536	51745631	316	OSBPL9
chr1	51784575	positive	51784582	51785808	51785886	7	OSBPL9
chr1	51801094	negative	51800857	51800683	51800556	237	NRDC
chr1	51814625	negative	51814035	51812098	51811994	590	NRDC
chr1	51840454	negative	51840226	51836438	51836369	228	NRDC
chr1	51878771	negative	51878275	51840514	NA	496	NRDC
chr1	52056125	positive	52056379	52059835	52059901	254	BTF3L4
chr1	52056171	negative	52055000	52041597	52041537	1171	TXNDC12
chr1	52366156	negative	52366069	52364634	52364552	87	CC2D1B
chr1	52404387	negative	52404246	52402225	52402129	141	ORC1
chr1	52404628	positive	52404879	52405680	52405713	251	PRPF38A
chr1	52698366	negative	52698221	52692867	52692727	145	COA7
chr1	52842736	positive	52842973	52854465	52854630	237	ZYG11A
chr1	53014968	positive	53015043	53027969	53028071	75	SCP2
chr1	53196792	positive	53197095	53200719	53200799	303	CPT2
chr1	53218360	negative	53216782	53216056	53215991	1578	C1orf123
chr1	53220617	negative	53220570	53220344	53220261	47	C1orf123
chr1	53233939	negative	53233542	53228954	53228872	397	MAGOH
chr1	53238610	negative	53238361	53235635	53235577	249	MAGOH
chr1	53266589	negative	53266473	53264396	53264169	116	LRP8
chr1	53275663	negative	53275631	53272642	53272604	32	LRP8
chr1	53292138	negative	53292029	53291917	NA	109	RP4-784A16.3
chr1	53328054	negative	53327789	53326992	53326873	265	LRP8
chr1	53838860	negative	53838205	53835620	53835500	655	NDC1
chr1	53889834	negative	53889713	53889463	53889244	121	YIPF1
chr1	53894187	positive	53894547	53904666	53904809	360	DIO1
chr1	53945610	negative	53945555	53940097	53939985	55	HSPB11
chr1	54053438	negative	54053000	54047372	54047267	438	TMEM59
chr1	54053601	positive	54053758	54054381	54054524	157	TCEANC2
chr1	54200036	negative	54199976	54196491	54196369	60	CYB5RL
chr1	54200167	positive	54200589	54209948	54210131	422	MRPL37
chr1	54715822	positive	54716019	54716600	54716717	197	TTC4
chr1	54764514	negative	54764461	54759190	NA	53	PARS2
chr1	54887218	negative	54886889	54883773	54883618	329	DHCR24
chr1	55072992	negative	55072786	55072403	55072317	206	USP24
chr1	56517006	negative	56516889	56512152	56511976	117	PLPP3
chr1	56579568	negative	56578878	56537112	56536955	690	PLPP3
chr1	56645322	positive	56645481	56674381	56674522	159	PRKAA2
chr1	58546802	negative	58546741	58539310	58538795	61	OMA1
chr1	58681896	negative	58681785	58677056	NA	111	MYSM1
chr1	58700072	negative	58699985	58695207	58695129	87	MYSM1
chr1	58785160	positive	58785305	58893545	58893717	145	LINC01135
chr1	59297094	positive	59297150	59315592	59315736	56	FGGY
chr1	59814861	positive	59815180	59821858	59821943	319	HOOK1
chr1	59860283	positive	59860328	59862784	59862877	45	HOOK1
chr1	59913238	negative	59912162	59911768	59911608	1076	CYP2J2
chr1	59926790	negative	59926537	59916100	59915938	253	CYP2J2
chr1	61077274	positive	61077628	61088149	61088680	354	NFIA
chr1	61082621	positive	61082818	61088149	61088680	197	NFIA
chr1	61725144	negative	61724902	61723772	61723713	242	TM2D1
chr1	61742477	positive	61742555	61762858	61762914	78	PATJ
chr1	61952075	positive	61952411	61990168	61990364	336	PATJ
chr1	62114090	positive	62114246	62116532	62116679	156	PATJ
chr1	62120874	positive	62121295	62123021	62123058	421	PATJ
chr1	62436655	positive	62437400	62439799	62440037	745	USP1
chr1	62688275	negative	62688227	62663130	62663025	48	DOCK7
chr1	62784135	positive	62784273	62803719	62803862	138	ATG4C
chr1	63367590	positive	63367687	63370771	63371059	97	ALG6
chr1	63523255	negative	63523129	63490218	63490083	126	ITGB3BP
chr1	63523390	positive	63523634	63525572	63525759	244	EFCAB7
chr1	63593276	positive	63593734	63629425	63629587	458	PGM1
chr1	63593721	negative	63593525	63529186	63529131	196	ITGB3BP
chr1	64745095	positive	64745421	64768656	64768722	326	RAVER2
chr1	65147549	positive	65147665	65148278	65148552	116	AK4
chr1	65149002	positive	65149140	65190710	65190829	138	AK4
chr1	65254462	positive	65254649	65364635	65364785	187	DNAJC6
chr1	65420652	positive	65420740	65425303	65425378	88	LEPR
chr1	66924846	negative	66924662	66905375	66905201	184	WDR78
chr1	66924967	positive	66925095	66926142	66926242	128	MIER1
chr1	66930243	positive	66930400	66940028	66940052	157	MIER1
chr1	66958911	positive	66958983	66959679	NA	72	MIER1
chr1	67054099	negative	67053811	67052989	67052956	288	SLC35D1
chr1	67420565	negative	67420009	67415339	NA	556	SERBP1
chr1	67424414	negative	67424200	67420186	67420009	214	SERBP1
chr1	67430415	negative	67429988	67426285	67426135	427	SERBP1
chr1	67685201	positive	67685538	67686350	67686587	337	GADD45A
chr1	67833467	negative	67833344	67777507	67777458	123	GNG12
chr1	68138162	negative	68137780	68126335	NA	382	WLS
chr1	68232523	negative	68232194	68194227	NA	329	WLS
chr1	70205620	negative	70205390	70189273	70189092	230	LRRC40
chr1	70205682	positive	70205780	70221615	70221839	98	SRSF11
chr1	70221370	positive	70221400	70221615	70221839	30	SRSF11
chr1	70248394	positive	70250503	70250611	NA	2109	SRSF11
chr1	70354734	negative	70353979	70336099	70336058	755	ANKRD13C
chr1	70411218	positive	70411583	70415956	70416037	365	CTH
chr1	71081011	negative	71080940	71078708	71078656	71	ZRANB2
chr1	71081324	positive	71081413	71091664	71091704	89	ZRANB2-AS2
chr1	74198147	negative	74197996	74183684	74183436	151	LRRIQ3
chr1	74198212	positive	74198360	74199664	74199831	148	FPGT
chr1	74733030	negative	74732956	74724834	74724711	74	CRYZ
chr1	74733152	positive	74733418	74736542	74736622	266	TYW3
chr1	75724691	positive	75724817	75732644	75732741	126	ACADM
chr1	75786201	positive	75786274	75787497	75787604	73	RABGGTB
chr1	75787523	positive	75787604	75789159	75789356	81	RABGGTB
chr1	75791269	positive	75791337	75791461	NA	68	RABGGTB
chr1	75793382	positive	75794233	75794510	NA	851	RABGGTB
chr1	75796882	positive	75797229	75803731	75803913	347	MSH4
chr1	77219430	negative	77219310	77166830	77166719	120	PIGK
chr1	77701651	negative	77701369	77697931	NA	282	USP33
chr1	77759852	negative	77759643	77741748	77741617	209	USP33
chr1	77779624	positive	77779736	77783238	77783351	112	FAM73A
chr1	77945895	negative	77945506	77944269	NA	389	FUBP1
chr1	77960785	negative	77960344	77960263	77960184	441	FUBP1
chr1	77979110	negative	77978885	77970015	77969925	225	FUBP1
chr1	77979175	positive	77979293	78013051	78013619	118	DNAJB4
chr1	78004854	positive	78005321	78013051	78013619	467	DNAJB4
chr1	83860996	negative	83860819	83750299	83750198	177	RP11-475O6.1
chr1	84078144	positive	84078371	84179177	84179238	227	PRKACB
chr1	84298366	positive	84298567	84303203	84303287	201	SAMD13
chr1	84302651	positive	84302690	84303203	84303287	39	SAMD13
chr1	84479267	positive	84479509	84480956	84481012	242	RPF1
chr1	84506565	negative	84506011	84501970	84501826	554	GNG5
chr1	84574480	negative	84574239	84570720	84570582	241	CTBS
chr1	84997113	negative	84996796	84965708	84965549	317	MCOLN2
chr1	85259672	negative	85259358	85259061	85258935	314	C1orf52
chr1	85277090	negative	85276296	85270906	85270618	794	BCL10
chr1	85465144	negative	85464743	85358847	85358748	401	DDAH1
chr1	85576858	negative	85576657	85575904	85575832	201	RP4-621F18.2
chr1	85580761	positive	85581047	85581365	85581578	286	CYR61
chr1	85708433	negative	85708054	85707936	85707629	379	ZNHIT6
chr1	86396342	negative	86396033	86387086	86386915	309	ODF2L
chr1	86704570	positive	86704971	86715724	86715865	401	SH3GLB1
chr1	86914134	negative	86914028	86903448	86903281	106	SEP15
chr1	86914674	positive	86915160	87072934	87073172	486	HS2ST1
chr1	87328468	positive	87329244	87332013	87332251	776	LMO4
chr1	87331668	positive	87331814	87332013	87332251	146	LMO4
chr1	88684222	positive	88684628	88740988	88741288	406	PKN2
chr1	88891589	negative	88891483	88887367	88887276	106	GTF2B
chr1	88988355	negative	88988252	88969467	88969409	103	KYAT3
chr1	88992776	negative	88992585	88969467	88969409	191	KYAT3
chr1	89524836	positive	89525022	89526962	89526986	186	LRRC8B
chr1	89821921	positive	89822185	89843638	89843782	264	LRRC8D
chr1	89833693	positive	89833777	89843638	89843782	84	LRRC8D
chr1	89995115	positive	89995273	89998110	89998154	158	ZNF326
chr1	90982370	negative	90982310	90973213	NA	60	ZNF644
chr1	91022055	negative	91021990	91021201	NA	65	ZNF644
chr1	91501108	positive	91501303	91501654	91501831	195	CDC7
chr1	91886109	negative	91885878	91861644	91861471	231	TGFBR3
chr1	92080305	positive	92080720	92088698	92088895	415	BTBD8
chr1	92298965	positive	92299146	92300194	92300239	181	RPAP2
chr1	92298976	negative	92298925	92298029	92297961	51	GLMN
chr1	92486071	negative	92486014	92483586	92483373	57	GFI1
chr1	92784966	negative	92784836	92774027	92773906	130	EVI5
chr1	92832025	positive	92832117	92833389	92833458	92	RPL5
chr1	92836610	positive	92837633	92840551	92840639	1023	RPL5
chr1	93079270	positive	93079531	93080965	93081019	261	MTF2
chr1	93180716	positive	93180852	93183360	93183495	136	CCDC18
chr1	93337392	negative	93337377	93325895	93325769	15	CCDC18-AS1
chr1	93345848	negative	93345724	93340510	93340458	124	CCDC18-AS1
chr1	93345888	positive	93346865	93353908	93354071	977	DR1
chr1	93448131	positive	93448305	93499468	93499583	174	FNBP1L
chr1	93585082	negative	93584972	93584121	93584018	110	BCAR3
chr1	93681829	negative	93681598	93674941	93674614	231	BCAR3
chr1	93847150	negative	93847070	93845712	93845567	80	BCAR3
chr1	93879206	negative	93879077	93877862	93876268	129	DNTTIP2
chr1	94237633	negative	94237415	94231643	94231407	218	ARHGAP29
chr1	94247866	positive	94248039	94249413	94249519	173	RP11-148B18.1
chr1	94418455	positive	94418588	94458607	94458643	133	ABCD3
chr1	95072945	negative	95072763	95065017	95064866	182	ALG14
chr1	95117338	positive	95117617	95143891	95144056	279	TMEM56
chr1	95234155	positive	95234315	95244211	95244698	160	RWDD3
chr1	96721822	positive	96721872	96723564	96723594	50	PTBP2
chr1	98661723	positive	98661911	98684885	98685067	188	SNX7
chr1	99766631	negative	99766607	99749001	99748897	24	FRRS1
chr1	99969979	positive	99970162	99974971	99975069	183	SLC35A3
chr1	100038097	positive	100038316	100049909	100050004	219	MFSD14A
chr1	100132955	negative	100132750	100125942	100125882	205	SASS6
chr1	100133150	positive	100133315	100136882	100136928	165	TRMT13
chr1	100249820	negative	100249770	100240884	100240761	50	DBT
chr1	100266249	positive	100266420	100266524	100266624	171	RTCA
chr1	100352502	positive	100353003	100353762	100353852	501	CDC14A
chr1	100895998	negative	100894633	100888828	100888753	1365	EXTL2
chr1	100896254	positive	100896342	100896570	100896671	88	SLC30A7
chr1	101025815	negative	101025683	101021765	101021641	132	DPH5
chr1	103525697	positive	103525823	103526067	103526262	126	RNPC3
chr1	108192818	negative	108192496	108185954	108185828	322	SLC25A24
chr1	108200358	negative	108199956	108185954	108185828	402	SLC25A24
chr1	108661064	negative	108660963	108657579	108657451	101	HENMT1
chr1	108692324	positive	108692867	108695702	108695770	543	PRPF38B
chr1	108697700	positive	108698827	108699162	NA	1127	PRPF38B
chr1	108746688	positive	108746786	108752257	108752306	98	STXBP3
chr1	108781861	positive	108782517	108782649	108782706	656	STXBP3
chr1	108876981	positive	108877228	108885507	108885578	247	GPSM2
chr1	108963450	negative	108963361	108962469	108962309	89	CLCC1
chr1	109042105	negative	109041862	109017601	109017518	243	WDR47
chr1	109076002	negative	109075921	109075065	109074987	81	TAF13
chr1	109090806	positive	109090882	109092890	NA	76	TMEM167B
chr1	109114001	positive	109114336	109161894	109162014	335	KIAA1324
chr1	109161606	positive	109162014	109164499	NA	408	KIAA1324
chr1	109187979	positive	109188354	109189066	109189194	375	KIAA1324
chr1	109191372	positive	109191863	109192611	NA	491	KIAA1324
chr1	109200191	positive	109200237	109200735	109200900	46	KIAA1324
chr1	109213918	positive	109214128	109223978	109224048	210	SARS
chr1	109283186	negative	109283074	109282731	109282680	112	PSRC1
chr1	109306995	negative	109306847	109295297	109295111	148	MYBPHL
chr1	109316927	negative	109316850	109314778	109314672	77	SORT1
chr1	109389899	negative	109389775	109369589	109369530	124	SORT1
chr1	109397951	negative	109397587	109369589	109369530	364	SORT1
chr1	109412285	negative	109412077	109411935	NA	208	PSMA5
chr1	109426427	negative	109426302	109421926	109421860	125	PSMA5
chr1	109483939	positive	109484080	109486057	109486122	141	ATXN7L2
chr1	109494052	positive	109494154	109495756	NA	102	CYB561D1
chr1	109548611	positive	109548838	109573737	109573779	227	GNAI3
chr1	109616104	positive	109616235	109620140	109620278	131	AMPD2
chr1	109619837	positive	109620278	109625303	109625433	441	AMPD2
chr1	109656081	positive	109656425	109656712	109656787	344	GSTM4
chr1	109738143	negative	109738091	109737751	109737656	52	GSTM3
chr1	109740327	negative	109740240	109739493	109739429	87	GSTM3
chr1	109984765	positive	109985543	110009034	110009145	778	AHCYL1
chr1	110004131	positive	110004451	110009034	110009145	320	AHCYL1
chr1	110034616	positive	110034817	110037891	110037960	201	STRIP1
chr1	110339323	positive	110342268	110346308	NA	2945	RBM15
chr1	110347116	positive	110347887	110355876	110356031	771	LAMTOR5-AS1
chr1	110407820	positive	110407954	110412173	110412293	134	LAMTOR5-AS1
chr1	110407942	negative	110407586	110406379	110406318	356	LAMTOR5
chr1	110963965	negative	110963621	110950123	110949851	344	LRIF1
chr1	111139627	positive	111139761	111147642	111148053	134	CEPT1
chr1	111140040	negative	111139501	111137586	111137523	539	DRAM2
chr1	111189328	negative	111189212	111188786	111188702	116	DENND2D
chr1	111204409	negative	111204296	111199798	111199623	113	DENND2D
chr1	111346288	positive	111346671	111346910	111347049	383	PIFO
chr1	111448936	positive	111449581	111449837	111449873	645	ATP5F1
chr1	111449376	negative	111449055	111448804	111448619	321	WDR77
chr1	111619777	positive	111619934	111627470	111627563	157	RAP1A
chr1	111739424	negative	111739186	111727804	NA	238	FAM212B
chr1	111755305	positive	111756225	111756646	111756740	920	DDX20
chr1	111760397	positive	111760588	111760706	111763007	191	DDX20
chr1	112396181	positive	112396272	112412194	112412317	91	CTTNBP2NL
chr1	112619144	negative	112618909	112616895	112616813	235	ST7L
chr1	112619173	positive	112619883	112647210	112647273	710	CAPZA1
chr1	112659329	positive	112659779	112667074	112667145	450	CAPZA1
chr1	112673141	positive	112673451	112674848	NA	310	MOV10
chr1	112674698	positive	112674729	112674832	112675049	31	MOV10
chr1	112703653	negative	112703644	112703119	112702563	9	RHOC
chr1	112707135	negative	112707078	112705168	112705053	57	RHOC
chr1	113073209	positive	113073645	113091318	113091383	436	LRIG2
chr1	113390749	positive	113391349	113549515	113549631	600	MAGI3
chr1	113759476	negative	113759023	113758848	113758659	453	PHTF1
chr1	113812293	negative	113811710	113798036	113797363	583	RSBN1
chr1	113900245	negative	113899904	113898801	113898718	341	AP4B1
chr1	113902119	negative	113901755	113901383	113901236	364	AP4B1
chr1	113904998	negative	113904605	113902862	113902638	393	AP4B1
chr1	113905141	positive	113905775	113906996	113907161	634	DCLRE1B
chr1	113929374	positive	113929532	113940382	113941459	158	HIPK1
chr1	113930728	positive	113930859	113932201	113932222	131	HIPK1
chr1	113951145	positive	113951292	113952766	113952889	147	HIPK1
chr1	113953877	positive	113953932	113954626	113954770	55	HIPK1
chr1	113963440	positive	113963521	113966133	113966272	81	HIPK1
chr1	113979441	positive	113979630	113979975	113980126	189	OLFML3
chr1	113980500	positive	113980617	114035196	NA	117	OLFML3
chr1	114397838	negative	114397732	114396505	NA	106	TRIM33
chr1	114399609	negative	114399457	114397990	NA	152	TRIM33
chr1	114406967	negative	114406941	114405759	NA	26	TRIM33
chr1	114463236	negative	114463104	114433733	114433617	132	TRIM33
chr1	114511160	negative	114510551	114464388	114464270	609	TRIM33
chr1	114581629	negative	114581499	114581391	114581299	130	BCAS2
chr1	114670111	negative	114669983	114626188	114625179	128	DENND2C
chr1	114716894	negative	114716658	114716177	114716050	236	NRAS
chr1	114718938	negative	114718613	114718216	NA	325	CSDE1
chr1	114724287	negative	114723883	114720717	NA	404	CSDE1
chr1	114726348	negative	114726211	114725333	114725221	137	CSDE1
chr1	114746859	negative	114746543	114739890	114739692	316	CSDE1
chr1	114750190	negative	114749821	114741673	114741527	369	CSDE1
chr1	114758003	negative	114757925	114750207	114749821	78	CSDE1
chr1	114780677	negative	114780449	114780215	114780110	228	SIKE1
chr1	115642629	positive	115642706	115651277	115651484	77	VANGL1
chr1	116373260	positive	116373523	116384014	116384124	263	ATP1A1
chr1	116383370	positive	116383553	116384014	116384124	183	ATP1A1
chr1	116388727	positive	116388772	116388902	116389019	45	ATP1A1
chr1	116399471	positive	116399543	116400861	116401006	72	ATP1A1
chr1	116401130	positive	116401260	116401554	NA	130	ATP1A1
chr1	116406109	positive	116406398	116410135	NA	289	ATP1A1
chr1	116418536	negative	116418459	116411315	116411261	77	ATP1A1-AS1
chr1	116466442	negative	116466190	116455215	116455065	252	RP4-655J12.4
chr1	116570984	negative	116570903	116544604	116544311	81	CD58
chr1	116666431	negative	116666284	116616457	116616080	147	IGSF3
chr1	116667753	negative	116667618	116666956	116666284	135	IGSF3
chr1	117060303	positive	117060374	117060455	117060557	71	TTF2
chr1	117095325	positive	117095367	117096149	117096299	42	TTF2
chr1	117121762	negative	117120714	117118767	117118088	1048	TRIM45
chr1	117367449	positive	117368485	117402186	117402441	1036	MAN1A2
chr1	117496780	positive	117496982	117499382	117499554	202	MAN1A2
chr1	117605934	positive	117606153	117622842	NA	219	FAM46C
chr1	117899130	negative	117899057	117896989	117896833	73	GDAP2
chr1	117929583	negative	117929448	117920424	117920182	135	GDAP2
chr1	117929720	positive	117929782	117933288	117933389	62	WDR3
chr1	119140671	negative	119140555	119076607	119076350	116	WARS2
chr1	119711884	positive	119712160	119721170	NA	276	PHGDH
chr1	119923905	negative	119923637	119922778	NA	268	NOTCH2
chr1	119937463	negative	119937282	119935604	NA	181	NOTCH2
chr1	120054225	negative	120054120	120051779	120051484	105	NOTCH2
chr1	120069626	negative	120069334	120029987	120029906	292	NOTCH2
chr1	120176515	negative	120176307	120168949	120168840	208	SEC22B
chr1	144419192	negative	144419137	144418370	NA	55	RP11-763B22.4
chr1	144461674	negative	144461381	144460961	144460843	293	NBPF15
chr1	145607990	positive	145608175	145616234	145616293	185	GPR89A
chr1	145773843	negative	145771711	145753049	145752978	2132	RNF115
chr1	145824077	negative	145823772	145788966	145788908	305	RNF115
chr1	145824088	positive	145824369	145825757	145825923	281	POLR3C
chr1	145839515	positive	145839784	145839890	NA	269	POLR3C
chr1	145846105	positive	145846199	145846611	145846690	94	NUDT17
chr1	145854664	negative	145853813	145853664	145853504	851	PIAS3
chr1	145859836	negative	145859665	145857006	145856589	171	PIAS3
chr1	145910189	negative	145909963	145907465	145907354	226	ITGA10
chr1	145918837	negative	145918633	145917816	145917701	204	PEX11B
chr1	145927258	positive	145927289	145977084	145977152	31	CH17-270A2.2
chr1	145927495	negative	145927360	145927077	145926809	135	RBM8A
chr1	145958001	negative	145957636	145947782	145947619	365	LIX1L
chr1	145962955	negative	145962816	145961879	NA	139	ANKRD34A
chr1	145964582	negative	145964184	145963537	145963310	398	ANKRD34A
chr1	145964703	positive	145964768	145974825	145974991	65	POLR3GL
chr1	145994216	negative	145994016	145993886	NA	200	TXNIP
chr1	145995254	negative	145995144	145995031	145994281	110	TXNIP
chr1	145996600	negative	145996017	145995476	145995404	583	TXNIP
chr1	146052566	positive	146052948	146058313	146058461	382	RP11-458D21.1
chr1	147172544	negative	147172429	147172167	147171989	115	PRKAB2
chr1	147173186	positive	147173559	147174424	147174585	373	RP11-337C18.10
chr1	147225638	negative	147225287	147225066	147224895	351	FMO5
chr1	147242641	positive	147242830	147259837	147259918	189	CHD1L
chr1	147243050	negative	147242813	147225066	147224895	237	FMO5
chr1	147600196	positive	147600337	147604777	147604911	141	BCL9
chr1	147670496	negative	147669830	147659775	147659647	666	ACP6
chr1	147928393	positive	147928578	147936627	147936686	185	GPR89B
chr1	148152322	negative	148151720	148143686	148143415	602	NBPF11
chr1	148595890	negative	148595855	148595752	148595543	35	NBPF14
chr1	148679751	negative	148679462	148640089	148640016	289	NBPF14
chr1	148844429	positive	148844794	148889784	148889894	365	PDE4DIP
chr1	148952124	positive	148953905	148960654	148960785	1781	PDE4DIP
chr1	149636489	positive	149636716	149660854	149661089	227	LINC00869
chr1	149812373	negative	149811947	149783260	NA	426	HIST2H2BF
chr1	149887890	positive	149888123	149899460	149899672	233	BOLA1
chr1	149899597	positive	149899672	149900010	NA	75	BOLA1
chr1	149928344	negative	149927726	149927294	149927166	618	SF3B4
chr1	150010676	negative	150010448	149977576	149977426	228	OTUD7B
chr1	150067312	positive	150067950	150068630	150068764	638	VPS45
chr1	150153483	positive	150156206	150156911	150157015	2723	PLEKHO1
chr1	150155790	positive	150156206	150156911	NA	416	PLEKHO1
chr1	150156929	positive	150157015	150157372	150157486	86	PLEKHO1
chr1	150159405	positive	150159497	150164196	150164302	92	PLEKHO1
chr1	150234678	negative	150234579	150231926	150231777	99	ANP32E
chr1	150236156	negative	150235733	150229114	150229072	423	ANP32E
chr1	150267766	negative	150267716	150267478	NA	50	APH1A
chr1	150268200	positive	150268820	150272284	150272413	620	C1orf54
chr1	150282543	positive	150282618	150283208	150283633	75	CIART
chr1	150293920	positive	150294449	150308048	NA	529	MRPS21
chr1	150321476	positive	150321592	150324895	150325087	116	PRPF3
chr1	150327775	positive	150328466	150332684	150332767	691	PRPF3
chr1	150343151	positive	150343452	150344162	NA	301	PRPF3
chr1	150345540	positive	150346491	150349157	NA	951	PRPF3
chr1	150348684	positive	150349218	150352833	NA	534	PRPF3
chr1	150363091	positive	150363398	150408906	150409052	307	RPRD2
chr1	150364650	positive	150364919	150417596	150417725	269	RPRD2
chr1	150487364	positive	150487516	150487858	150488054	152	TARS2
chr1	150579590	negative	150578843	150578491	150578244	747	MCL1
chr1	150629612	negative	150629550	150625688	NA	62	ENSA
chr1	150697024	negative	150696992	150694850	150694656	32	GOLPH3L
chr1	150876768	negative	150876543	150858460	150858349	225	ARNT
chr1	150926349	positive	150926463	150927704	150927974	114	SETDB1
chr1	150927842	positive	150927974	150929967	NA	132	SETDB1
chr1	150962974	positive	150963139	150963530	NA	165	SETDB1
chr1	150968132	negative	150968083	150967690	150967664	49	CERS2
chr1	150971935	negative	150971849	150969091	150968918	86	CERS2
chr1	150975004	negative	150974619	150969091	150968918	385	CERS2
chr1	150982249	positive	150982379	150982487	150982583	130	ANXA9
chr1	151006404	negative	151006312	151002968	151002165	92	FAM63A
chr1	151008420	positive	151008671	151017812	151017904	251	PRUNE1
chr1	151036615	positive	151036766	151037315	151037662	151	BNIPL
chr1	151038399	positive	151038564	151038796	151039026	165	BNIPL
chr1	151047740	positive	151048852	151050438	NA	1112	C1orf56
chr1	151059574	negative	151059479	151055993	151055016	95	CDC42SE1
chr1	151070325	negative	151070264	151068380	151068319	61	CDC42SE1
chr1	151070804	positive	151070934	151088158	151088297	130	GABPB2
chr1	151165919	negative	151165079	151162100	151161736	840	LYSMD1
chr1	151166022	positive	151166203	151166471	151166541	181	SCNM1
chr1	151172315	negative	151172268	151171763	151171633	47	TMOD4
chr1	151176016	negative	151175924	151174917	151174753	92	TMOD4
chr1	151190213	negative	151190005	151185950	151185798	208	VPS72
chr1	151195321	negative	151195279	151185950	151185798	42	VPS72
chr1	151198575	positive	151199081	151224245	151224279	506	PIP5K1A
chr1	151213517	positive	151213547	151215962	151216000	30	PIP5K1A
chr1	151223880	positive	151224279	151227320	151227400	399	PIP5K1A
chr1	151233622	positive	151233784	151234197	151234496	162	PIP5K1A
chr1	151242112	positive	151242269	151242438	151242567	157	PIP5K1A
chr1	151254703	positive	151254808	151262161	151262301	105	PSMD4
chr1	151266038	positive	151266198	151266308	151266439	160	PSMD4
chr1	151282267	positive	151282395	151286275	151288406	128	ZNF687
chr1	151287484	positive	151288406	151288528	151288706	922	ZNF687
chr1	151294473	negative	151294409	151294138	151294049	64	PI4KB
chr1	151298992	negative	151298808	151294541	151294409	184	PI4KB
chr1	151306433	negative	151306136	151303650	NA	297	PI4KB
chr1	151347294	negative	151347211	151346606	151346489	83	RFX5
chr1	151372707	negative	151372638	151369769	151369713	69	SELENBP1
chr1	151399534	positive	151399727	151399981	151400187	193	PSMB4
chr1	151400901	positive	151401355	151401542	151401630	454	PSMB4
chr1	151425294	negative	151424955	151424286	NA	339	POGZ
chr1	151427980	negative	151427823	151424286	151423949	157	POGZ
chr1	151442204	negative	151442081	151430841	151430666	123	POGZ
chr1	151455057	negative	151454962	151442205	151442081	95	POGZ
chr1	151459179	negative	151459152	151442205	151442081	27	POGZ
chr1	151510510	positive	151510549	151518506	NA	39	CGN
chr1	151535878	positive	151536345	151536730	151536893	467	CGN
chr1	151540305	positive	151540426	151562091	151562165	121	TUFT1
chr1	151562522	positive	151562686	151563904	151563990	164	TUFT1
chr1	151612082	positive	151612512	151638888	151639119	430	SNX27
chr1	151760920	negative	151760816	151760181	NA	104	MRPL9
chr1	151763496	negative	151763327	151763146	151762950	169	MRPL9
chr1	151763578	positive	151766888	151767163	151767223	3310	OAZ3
chr1	151790488	negative	151790380	151783049	151782899	108	TDRKH
chr1	151840557	negative	151840203	151839220	NA	354	C2CD4D
chr1	151909808	negative	151909360	151895194	151895008	448	THEM4
chr1	151992578	negative	151992523	151986251	151986099	55	S100A10
chr1	151994390	negative	151993752	151986251	151986099	638	S100A10
chr1	152037035	negative	152036913	152033800	152033648	122	S100A11
chr1	152047907	negative	152047822	152033800	152033648	85	S100A11
chr1	153545802	negative	153545753	153545518	153545470	49	S100A4
chr1	153608322	negative	153608274	153608177	153607999	48	S100A16
chr1	153613083	negative	153612952	153608177	153607999	131	S100A16
chr1	153616332	negative	153616295	153615936	153615829	37	S100A14
chr1	153627048	negative	153626951	153626533	153626320	97	S100A13
chr1	153634075	positive	153634343	153636572	153638448	268	CHTOP
chr1	153638084	positive	153638448	153642246	153642429	364	CHTOP
chr1	153658654	positive	153658886	153659138	153659184	232	SNAPIN
chr1	153664474	negative	153664396	153664130	153664043	78	ILF2
chr1	153671028	negative	153670918	153670230	153670171	110	ILF2
chr1	153728067	positive	153728784	153740651	153740734	717	INTS3
chr1	153775292	positive	153776164	153776518	153776727	872	SLC27A3
chr1	153776596	positive	153776727	153777062	153777220	131	SLC27A3
chr1	153777987	positive	153778355	153778463	NA	368	SLC27A3
chr1	153779201	positive	153779473	153779826	NA	272	SLC27A3
chr1	153812275	negative	153812022	153811848	NA	253	GATAD2B
chr1	153898951	negative	153898856	153828348	NA	95	GATAD2B
chr1	153933265	negative	153932204	153931064	153930539	1061	DENND4B
chr1	153936642	negative	153936542	153936188	NA	100	DENND4B
chr1	153943081	negative	153942878	153942625	NA	203	DENND4B
chr1	153944090	negative	153944058	153943130	153942878	32	DENND4B
chr1	153958625	negative	153958345	153955166	153955065	280	CRTC2
chr1	153963572	negative	153963495	153962747	153962529	77	SLC39A1
chr1	153967712	negative	153967386	153963703	153963597	326	SLC39A1
chr1	153967903	positive	153968164	153968522	153968699	261	CREB3L4
chr1	153969396	positive	153969455	153972744	153973078	59	CREB3L4
chr1	153977688	negative	153977170	153977013	153976976	518	JTB
chr1	153990759	positive	153990802	153991115	153991223	43	RPS27
chr1	154155116	negative	154154842	154152872	154152736	274	NUP210L
chr1	154170700	negative	154170649	154170469	NA	51	TPM3
chr1	154176242	negative	154176115	154173201	154173084	127	TPM3
chr1	154178183	negative	154178114	154176248	154176115	69	TPM3
chr1	154183227	negative	154182988	154173201	154173084	239	TPM3
chr1	154192211	negative	154191902	154191311	154191186	309	TPM3
chr1	154194648	negative	154194337	154192067	154191902	311	TPM3
chr1	154206333	negative	154206275	154205638	154205598	58	C1orf189
chr1	154220179	positive	154220244	154225084	154225213	65	UBAP2L
chr1	154220533	negative	154220342	154219937	154219836	191	C1orf43
chr1	154221328	positive	154221396	154225084	154225213	68	UBAP2L
chr1	154225082	positive	154225213	154227282	154227359	131	UBAP2L
chr1	154242930	positive	154243302	154246204	154246375	372	UBAP2L
chr1	154255252	positive	154255326	154255683	154255755	74	UBAP2L
chr1	154257071	positive	154257258	154257346	154257434	187	UBAP2L
chr1	154258631	positive	154259030	154259948	154260029	399	UBAP2L
chr1	154259736	positive	154260029	154260892	154261109	293	UBAP2L
chr1	154261628	positive	154261697	154266501	154266568	69	UBAP2L
chr1	154266452	positive	154266568	154268757	NA	116	UBAP2L
chr1	154272589	positive	154272776	154273480	154273598	187	HAX1
chr1	154273869	positive	154273961	154274950	154275001	92	HAX1
chr1	154325553	positive	154325702	154328105	154328172	149	ATP8B2
chr1	154331487	positive	154331678	154331954	NA	191	ATP8B2
chr1	154346615	positive	154346758	154348408	154348538	143	ATP8B2
chr1	154405193	positive	154405714	154429196	154429444	521	IL6R
chr1	154585418	negative	154585217	154585043	NA	201	ADAR
chr1	154602626	negative	154601041	154598585	154598402	1585	ADAR
chr1	154608206	negative	154607992	154602626	154601041	214	ADAR
chr1	154627999	negative	154627954	154602626	NA	45	ADAR
chr1	154936991	negative	154936591	154932415	154932352	400	PMVK
chr1	154956104	negative	154956069	154953757	154953671	35	PBXIP1
chr1	154961748	negative	154961474	154961026	154960977	274	PYGO2
chr1	154963853	negative	154963519	154961026	154960977	334	PYGO2
chr1	154968874	negative	154968771	154968614	154968495	103	SHC1
chr1	154974395	negative	154974248	154973508	154973293	147	SHC1
chr1	154974653	positive	154974912	154977987	154978114	259	CKS1B
chr1	154983338	positive	154983397	154987466	NA	59	FLAD1
chr1	154988541	positive	154988849	154989560	154989707	308	FLAD1
chr1	154993586	positive	154993848	154993930	NA	262	LENEP
chr1	155002657	positive	155002686	155002843	155002943	29	ZBTB7B
chr1	155063731	positive	155063936	155066730	155067016	205	EFNA4
chr1	155078872	positive	155079069	155085091	155085404	197	EFNA3
chr1	155085522	positive	155085642	155085877	155085942	120	EFNA3
chr1	155127876	positive	155128069	155131339	155131634	193	EFNA1
chr1	155129562	positive	155129878	155131339	155131634	316	EFNA1
chr1	155131204	positive	155131634	155133503	155133568	430	EFNA1
chr1	155135812	positive	155135972	155136828	155136951	160	SLC50A1
chr1	155138048	positive	155138098	155138180	155138509	50	SLC50A1
chr1	155140544	negative	155140491	155140245	NA	53	DPM3
chr1	155173333	negative	155173221	155172892	155172738	112	KRTCAP2
chr1	155196442	negative	155195987	155195899	NA	455	THBS3
chr1	155202254	negative	155201957	155201569	155201417	297	THBS3
chr1	155207981	negative	155207798	155206406	155206200	183	THBS3
chr1	155209247	positive	155209332	155210346	155210415	85	MTX1
chr1	155244670	negative	155244506	155241180	155241086	164	GBA
chr1	155262339	negative	155261946	155261734	155261657	393	SCAMP3
chr1	155270841	negative	155270808	155269716	NA	33	CLK2
chr1	155273516	negative	155273201	155270977	155270808	315	CLK2
chr1	155308803	positive	155308965	155310064	155310205	162	FDPS
chr1	155318175	positive	155318291	155318665	155318753	116	FDPS
chr1	155319655	positive	155319928	155320409	NA	273	FDPS
chr1	155320927	positive	155320991	155321688	155323130	64	RUSC1
chr1	155324513	positive	155324587	155324845	155324943	74	RUSC1
chr1	155344591	negative	155344183	155343742	155343604	408	ASH1L
chr1	155349351	negative	155349327	155347904	155347656	24	ASH1L
chr1	155562807	negative	155562779	155562295	155562153	28	ASH1L
chr1	155671091	negative	155670320	155668777	155668627	771	YY1AP1
chr1	155680427	negative	155680416	155679512	155679409	11	YY1AP1
chr1	155688717	negative	155688659	155688201	155688071	58	YY1AP1
chr1	155689058	positive	155689174	155709773	155709824	116	DAP3
chr1	155805024	negative	155804949	155795151	155795050	75	GON4L
chr1	155853405	negative	155853276	155832950	155832832	129	GON4L
chr1	155857204	negative	155857159	155853806	155853276	45	GON4L
chr1	155911404	negative	155911243	155910804	155910656	161	RIT1
chr1	155916942	negative	155916625	155915964	NA	317	KIAA0907
chr1	155922014	negative	155921861	155921527	NA	153	KIAA0907
chr1	155925763	negative	155925632	155923687	155923627	131	KIAA0907
chr1	155934398	negative	155934336	155933849	155933633	62	KIAA0907
chr1	156007070	negative	156006931	156003729	156003643	139	ARHGEF2
chr1	156020959	negative	156020888	156020167	156020013	71	SSR2
chr1	156054752	positive	156054957	156055263	156055425	205	LAMTOR2
chr1	156061160	positive	156061443	156065911	156066106	283	RAB25
chr1	156114707	positive	156115274	156130617	156130773	567	LMNA
chr1	156194089	positive	156194247	156199835	156200472	158	SLC25A44
chr1	156212982	positive	156213176	156232320	156232425	194	PMF1-BGLAP
chr1	156248076	negative	156247957	156246756	156246681	119	PAQR6
chr1	156251380	negative	156250858	156250670	NA	522	SMG5
chr1	156267588	negative	156267470	156266678	156266507	118	SMG5
chr1	156282825	negative	156282607	156279034	156278936	218	SMG5
chr1	156282935	positive	156283065	156285184	156285267	130	TMEM79
chr1	156284279	positive	156284406	156285184	156285983	127	TMEM79
chr1	156295689	negative	156295526	156294565	156294365	163	GLMP
chr1	156336007	negative	156335827	156334918	156334868	180	CCT3
chr1	156337314	positive	156337549	156339634	156339791	235	TSACC
chr1	156338465	negative	156338154	156335888	156335827	311	CCT3
chr1	156338503	positive	156338605	156339735	156339791	102	TSACC
chr1	156479780	negative	156479586	156479346	156479290	194	MEF2D
chr1	156500753	negative	156500486	156483430	156483239	267	MEF2D
chr1	156572604	negative	156572493	156566546	156566390	111	IQGAP3
chr1	156591762	positive	156591986	156592101	156592209	224	NAXE
chr1	156593275	positive	156593555	156593882	NA	280	NAXE
chr1	156596502	negative	156596081	156595849	NA	421	GPATCH4
chr1	156597173	positive	156598400	156598545	NA	1227	AL365181.1
chr1	156598124	negative	156598035	156596478	156596081	89	GPATCH4
chr1	156601496	negative	156601409	156599104	156598968	87	GPATCH4
chr1	156725867	negative	156724463	156724348	156724148	1404	ISG20L2
chr1	156728441	negative	156728415	156727808	NA	26	ISG20L2
chr1	156728475	positive	156729215	156731991	156732115	740	RRNAD1
chr1	156729516	positive	156729562	156731991	156732473	46	RRNAD1
chr1	156732025	positive	156732473	156733377	156733520	448	RRNAD1
chr1	156735622	positive	156735909	156736632	NA	287	RRNAD1
chr1	156738227	negative	156738031	156737776	156737646	196	MRPL24
chr1	156741131	negative	156741053	156738764	156738522	78	MRPL24
chr1	156750610	positive	156750731	156782282	156782329	121	PRCC
chr1	156751598	negative	156751343	156745373	156745297	255	HDGF
chr1	156767500	positive	156768239	156782282	156782329	739	PRCC
chr1	156791376	positive	156791792	156794665	NA	416	PRCC
chr1	156795812	positive	156797341	156800374	NA	1529	PRCC
chr1	156945631	negative	156945019	156944433	156944358	612	ARHGEF11
chr1	157045073	negative	157044299	156986173	156986082	774	ARHGEF11
chr1	157138367	negative	157138316	157136365	157136307	51	ETV3
chr1	159780932	positive	159781000	159781099	159781367	68	DUSP23
chr1	159900163	negative	159900096	159893305	159893180	67	CFAP45
chr1	159925732	negative	159925450	159920537	159920330	282	TAGLN2
chr1	159945604	negative	159945573	159943628	159943397	31	IGSF9
chr1	160262451	negative	160262117	160261358	160261285	334	DCAF8
chr1	160285154	negative	160285055	160283109	160282944	99	PEX19
chr1	160299279	negative	160299102	160298991	160298845	177	COPA
chr1	160340208	negative	160340181	160339982	NA	27	COPA
chr1	160343248	negative	160343131	160340294	160340181	117	COPA
chr1	160343272	positive	160343481	160344722	160344826	209	NCSTN
chr1	160351336	positive	160351372	160351696	160351805	36	NCSTN
chr1	160367067	positive	160367337	160370557	NA	270	NHLH1
chr1	160951474	negative	160951043	160950711	NA	431	ITLN2
chr1	161021175	negative	161021010	161001353	161001020	165	F11R
chr1	161038990	negative	161038880	161038673	161038551	110	TSTD1
chr1	161045977	negative	161045858	161043360	161043268	119	USF1
chr1	161069803	negative	161069528	161059716	161059614	275	ARHGAP30
chr1	161089599	negative	161089218	161079949	161079590	381	NECTIN4
chr1	161118086	positive	161118178	161118804	161118881	92	NIT1
chr1	161118111	negative	161117952	161102375	161102287	159	PFDN2
chr1	161132688	negative	161132551	161124526	161124138	137	DEDD
chr1	161152776	positive	161152991	161153354	161153457	215	UFC1
chr1	161153984	positive	161154120	161156950	161157017	136	UFC1
chr1	161159479	positive	161159678	161160620	161161240	199	USP21
chr1	161166415	positive	161166672	161166840	161166934	257	PPOX
chr1	161177968	negative	161177423	161176579	161176434	545	B4GALT3
chr1	161202349	positive	161202480	161203437	161203543	131	NDUFS2
chr1	161215297	positive	161215370	161217986	161218077	73	FCER1G
chr1	161226003	positive	161226136	161226355	161226604	133	TOMM40L
chr1	161314381	positive	161314874	161323614	161323670	493	SDHC
chr1	161323614	positive	161323670	161326651	161326768	56	SDHC
chr1	161368022	positive	161369159	161371296	NA	1137	SDHC
chr1	161399409	positive	161399912	161421932	NA	503	RP11-122G18.12
chr1	161440996	negative	161440880	161433895	NA	116	RP11-122G18.11
chr1	161725901	positive	161726993	161727247	NA	1092	FCRLB
chr1	161749758	positive	161750145	161751655	161751781	387	DUSP12
chr1	161766294	positive	161766442	161778244	161778320	148	ATF6
chr1	162365407	positive	162365569	162367052	162367204	162	RP11-565P22.6
chr1	162381730	positive	162382218	162383182	NA	488	C1orf226
chr1	162497805	positive	162498268	162499955	162500247	463	UHMK1
chr1	162561722	positive	162561777	162562473	NA	55	UAP1
chr1	162566037	positive	162566348	162576777	162576981	311	UAP1
chr1	162790746	positive	162790835	162792659	162792862	89	HSD17B7
chr1	163321735	negative	163321622	163306329	163306233	113	RGS5
chr1	163321935	positive	163322212	163322867	163323095	277	NUF2
chr1	164559635	positive	164560013	164563238	164563311	378	PBX1
chr1	164562805	positive	164562930	164563238	164563311	125	PBX1
chr1	164576784	positive	164577004	164792494	164792738	220	PBX1
chr1	164590350	positive	164590434	164792494	164792738	84	PBX1
chr1	164605193	positive	164605419	164625929	164626096	226	PBX1
chr1	164626036	positive	164626096	164641029	164642193	60	PBX1
chr1	164630981	positive	164631116	164792494	164792738	135	PBX1
chr1	164651896	positive	164652139	164831471	164831483	243	PBX1
chr1	164772912	positive	164773022	164792494	164792738	110	PBX1
chr1	164792492	positive	164792738	164799699	164799889	246	PBX1
chr1	165631213	positive	165631293	165649841	165649964	80	MGST3
chr1	165698863	negative	165698378	165695397	165695252	485	ALDH9A1
chr1	165768902	negative	165768682	165768269	165768192	220	TMCO1
chr1	165827531	positive	165827932	165890204	165890363	401	UCK2
chr1	166839457	positive	166839604	166840955	166841088	147	POGK
chr1	166876327	negative	166876160	166869854	166869763	167	TADA1
chr1	167220829	positive	167220958	167332470	167332535	129	POU2F1
chr1	167721950	positive	167722242	167765583	167765749	292	MPZL1
chr1	167914102	negative	167913976	167905198	167904993	126	ADCY10
chr1	167936040	negative	167935733	167924537	167924497	307	MPC2
chr1	167936661	positive	167937008	167951800	167951861	347	DCAF6
chr1	167937040	negative	167936939	167935898	167935733	101	MPC2
chr1	168178933	positive	168179181	168183902	168184081	248	TIPRL
chr1	168225950	positive	168226142	168231514	168231600	192	SFT2D2
chr1	169106323	positive	169106926	169111370	169111498	603	ATP1B1
chr1	169107907	positive	169108163	169111370	169111498	256	ATP1B1
chr1	169367970	positive	169368342	169369473	169369550	372	BLZF1
chr1	169460452	negative	169460253	169459864	169459797	199	CCDC181
chr1	169485931	negative	169485563	169470186	169469964	368	SLC19A2
chr1	169794966	negative	169794815	169793897	NA	151	METTL18
chr1	169795049	positive	169795115	169795829	169795983	66	C1orf112
chr1	169893952	negative	169893788	169888890	169888676	164	SCYL3
chr1	170074738	negative	170074436	170055436	170055305	302	KIFAP3
chr1	170532129	positive	170532284	170539210	170539567	155	GORAB
chr1	171485551	positive	171485735	171512032	171512200	184	PRRC2C
chr1	171512032	positive	171512200	171513001	171513172	168	PRRC2C
chr1	171600621	positive	171601080	171614798	171615005	459	RP3-454G6.2
chr1	171742247	negative	171741910	171738463	171738349	337	VAMP4
chr1	171781702	positive	171782120	171783740	171784499	418	METTL13
chr1	172533183	positive	172533497	172551512	172551626	314	SUCO
chr1	173477330	positive	173477492	173481326	NA	162	PRDX6
chr1	173824473	negative	173824212	173824019	NA	261	CENPL
chr1	173824503	positive	173825356	173826687	173826786	853	DARS2
chr1	173864901	negative	173864675	173864506	173864484	226	GAS5
chr1	173866206	negative	173866177	173865894	173865857	29	GAS5
chr1	173867991	negative	173867960	173867043	173866991	31	GAS5
chr1	173868355	positive	173868405	173868925	173869120	50	ZBTB37
chr1	173993064	negative	173992755	173984619	173984499	309	RC3H1
chr1	174022297	negative	174022096	173993135	173992755	201	RC3H1
chr1	174022509	positive	174022640	174022783	NA	131	RP11-160H22.3
chr1	174159517	positive	174159657	174219125	174219295	140	RABGAP1L
chr1	174238822	positive	174238949	174241483	174241657	127	RABGAP1L
chr1	174999733	positive	175000195	175004614	175004833	462	CACYBP
chr1	175023415	negative	175023272	175018576	175018418	143	MRPS14
chr1	175192943	negative	175192860	175177684	175177611	83	KIAA0040
chr1	175920513	negative	175920456	175908770	175908547	57	RP11-318C24.2
chr1	176081256	negative	176081152	176046324	176046181	104	RFWD2
chr1	176206691	negative	176206572	176184692	176184633	119	RFWD2
chr1	178725165	positive	178725419	178776682	178776821	254	RALGPS2
chr1	178885977	positive	178886120	178889642	178889696	143	RALGPS2
chr1	179025896	positive	179026098	179043715	179044224	202	FAM20B
chr1	179082086	positive	179082387	179082940	179083053	301	TOR3A
chr1	179229684	negative	179229241	179131481	179131311	443	ABL2
chr1	179293714	positive	179293936	179323437	179323495	222	SOAT1
chr1	179365720	positive	179366000	179366404	179366606	280	AXDND1
chr1	179877799	negative	179877693	179877373	179877239	106	TOR1AIP2
chr1	179882696	positive	179882977	179884692	179884769	281	TOR1AIP1
chr1	179883985	positive	179884028	179884692	179884769	43	TOR1AIP1
chr1	179954738	positive	179955142	179986169	179986254	404	CEP350
chr1	180080517	positive	180080661	180084018	NA	144	CEP350
chr1	180196682	positive	180196890	180197333	NA	208	QSOX1
chr1	180230286	positive	180230605	180248285	180248456	319	LHX4
chr1	180274681	negative	180274651	180274112	180273937	30	ACBD6
chr1	180502954	negative	180502045	180495525	180495461	909	ACBD6
chr1	180632004	positive	180632270	180682360	180682411	266	XPR1
chr1	180887572	positive	180887911	180888053	NA	339	XPR1
chr1	180906651	positive	180906730	180908203	180908291	79	RP11-46A10.2
chr1	181022911	negative	181022639	181005463	181005294	272	STX6
chr1	181034003	positive	181034074	181049052	181049312	71	MR1
chr1	182385939	negative	182385760	182385556	182385357	179	GLUL
chr1	182389069	negative	182388572	182387292	182387131	497	GLUL
chr1	182390304	negative	182388572	182387292	NA	1732	GLUL
chr1	182391792	negative	182390497	182388750	182388572	1295	GLUL
chr1	182589256	negative	182589167	182586970	182585327	89	RNASEL
chr1	182604408	negative	182604216	182603339	182603229	192	RGS16
chr1	182789737	positive	182789805	182792232	182792286	68	NPL
chr1	182839369	positive	182839456	182842545	182842677	87	DHX9
chr1	182876129	positive	182876263	182876447	NA	134	DHX9
chr1	182881285	positive	182881425	182881520	182881647	140	DHX9
chr1	183023460	positive	183024134	183103328	183103632	674	LAMC1
chr1	183471746	negative	183470720	183470540	183470465	1026	SMG7-AS1
chr1	183472503	positive	183472649	183512837	183512868	146	SMG7
chr1	183633958	negative	183633082	183630637	183630461	876	ARPC5
chr1	183635726	negative	183635517	183633154	183633082	209	ARPC5
chr1	183805120	positive	183805324	183806375	183806485	204	RGL1
chr1	184051726	positive	184051890	184054354	184054435	164	TSEN15
chr1	184408337	positive	184408414	184412016	NA	77	GS1-115G20.1
chr1	184590748	positive	184590815	184598401	184598461	67	C1orf21
chr1	184754873	negative	184754489	184737711	184737611	384	EDEM3
chr1	185045364	positive	185045649	185087552	185087640	285	RNF2
chr1	185156981	negative	185156478	185151935	185151825	503	TRMT1L
chr1	185157159	positive	185157314	185160833	185160925	155	SWT1
chr1	185301638	negative	185300972	185300558	185300437	666	IVNS1ABP
chr1	185317273	negative	185316953	185311322	185311095	320	IVNS1ABP
chr1	186326220	negative	186326104	186325854	NA	116	TPR
chr1	186344090	negative	186343906	186343473	186341252	184	TPR
chr1	186375325	negative	186374878	186373463	186373359	447	TPR
chr1	186375869	positive	186375974	186379767	186379884	105	C1orf27
chr1	190474801	negative	190474408	190454940	NA	393	BRINP3
chr1	190477882	negative	190477448	190454940	190454655	434	BRINP3
chr1	190479006	positive	190479140	190480345	NA	134	LINC01351
chr1	192809041	positive	192809181	192810166	192810267	140	RGS2
chr1	193059409	negative	193059185	193051817	193051754	224	UCHL5
chr1	193059659	positive	193059776	193059874	193060222	117	TROVE2
chr1	193069016	positive	193069634	193075820	193076040	618	TROVE2
chr1	193105431	negative	193105264	193101204	193101141	167	GLRX2
chr1	193122017	positive	193122331	193125112	193125217	314	CDC73
chr1	193233026	positive	193233154	193249730	193249871	128	CDC73
chr1	197146694	negative	197146141	197144100	197143957	553	ASPM
chr1	197200542	negative	197199354	197191899	197191692	1188	ZBTB41
chr1	197775493	negative	197775139	197772932	197772868	354	DENND1B
chr1	197902647	positive	197902913	197905796	197905897	266	C1orf53
chr1	198156998	positive	198157096	198232553	198232637	98	NEK7
chr1	198827216	negative	198827026	198808243	NA	190	MIR181A1HG
chr1	198937429	negative	198937226	198900569	NA	203	MIR181A1HG
chr1	200400705	negative	200400582	200374246	200374015	123	LINC00862
chr1	200410056	negative	200409946	200409719	NA	110	ZNF281
chr1	200620734	negative	200620411	200618838	200617612	323	KIF14
chr1	200649149	negative	200649074	200648567	200648439	75	DDX59
chr1	200650652	negative	200650425	200649226	200649074	227	DDX59
chr1	200654869	negative	200654806	200654582	200654441	63	DDX59
chr1	200669507	positive	200669622	200690309	200690430	115	RP11-92G12.3
chr1	200669969	negative	200669767	200666751	200665937	202	DDX59
chr1	200739779	positive	200739966	200760839	200761098	187	CAMSAP2
chr1	201154501	negative	201154445	201153959	201153849	56	TMEM9
chr1	201171574	negative	201171490	201153959	201153858	84	TMEM9
chr1	201469237	negative	201469171	201468948	201468341	66	PHLDA3
chr1	201492499	negative	201485283	201484789	NA	7216	CSRP1
chr1	201507259	negative	201507070	201496304	201496192	189	CSRP1
chr1	201739868	positive	201740076	201780421	201780559	208	NAV1
chr1	201829141	positive	201829372	201847279	201847340	231	IPO9
chr1	201955491	positive	201955552	201957281	201957380	61	TIMM17A
chr1	201982652	positive	201983113	201988904	201989044	461	RNPEP
chr1	202007945	positive	202011299	202011957	202012178	3354	ELF3
chr1	202010587	positive	202010820	202011129	202011299	233	ELF3
chr1	202012445	positive	202012759	202012947	202013036	314	ELF3
chr1	202013778	positive	202014024	202015209	NA	246	ELF3
chr1	202144741	negative	202144450	202138448	202138368	291	ARL8A
chr1	202341980	negative	202341895	202335818	202335646	85	UBE2T
chr1	202348699	positive	202349142	202416787	202416917	443	PPP1R12B
chr1	202539840	positive	202540241	202558877	202558893	401	PPP1R12B
chr1	202736236	negative	202736213	202735587	202735429	23	KDM5B
chr1	202746595	negative	202746142	202745982	NA	453	KDM5B
chr1	202808418	negative	202808102	202777094	202777017	316	KDM5B
chr1	202889135	negative	202888973	202881223	NA	162	RABIF
chr1	202927262	negative	202927089	202925207	202924968	173	KLHL12
chr1	202958389	negative	202958185	202951164	202950930	204	ADIPOR1
chr1	202967280	negative	202967191	202966898	202966749	89	CYB5R1
chr1	203007386	positive	203007574	203007774	203007863	188	TMEM183A
chr1	203015840	positive	203016140	203017756	203017919	300	TMEM183A
chr1	203026498	positive	203026625	203038610	203039242	127	PPFIA4
chr1	203067445	positive	203067792	203068453	NA	347	PPFIA4
chr1	203305309	negative	203304853	203301281	203301090	456	LINC01136
chr1	203682809	positive	203683398	203698157	203698354	589	ATP2B4
chr1	203795706	positive	203795794	203796293	203796496	88	ZC3H11A
chr1	203814905	positive	203814972	203816926	203817124	67	ZC3H11A
chr1	203861615	positive	203861713	203862196	203862222	98	SNRPE
chr1	203863625	positive	203863725	203865041	203865119	100	SNRPE
chr1	204073115	positive	204073711	204112915	204113134	596	SOX13
chr1	204112916	positive	204113134	204114321	204114432	218	SOX13
chr1	204201701	negative	204201633	204199258	NA	68	GOLT1A
chr1	204411791	negative	204409492	204406313	NA	2299	PPP1R15B
chr1	204494701	negative	204494356	204489931	204489816	345	PIK3C2B
chr1	204516379	positive	204516509	204525484	204525596	130	MDM4
chr1	205122015	negative	205121855	205115883	205115858	160	RBBP5
chr1	205211566	negative	205211271	205187806	205187418	295	DSTYK
chr1	205321791	negative	205321398	205311825	205311705	393	NUAK2
chr1	205504659	positive	205504796	205523483	NA	137	CDK18
chr1	205523560	positive	205523625	205524232	205524357	65	CDK18
chr1	205631962	negative	205631632	205623891	205623676	330	ELK4
chr1	205750276	negative	205749957	205729621	205729572	319	NUCKS1
chr1	205813176	negative	205812808	205811087	205810070	368	SLC41A1
chr1	206440061	positive	206440081	206446075	206446299	20	SRGAP2
chr1	206557165	positive	206557693	206583269	206583379	528	RASSF5
chr1	206612463	negative	206612287	206611374	206611184	176	EIF2D
chr1	206685037	positive	206685508	206728710	206728849	471	MAPKAPK2
chr1	206728934	positive	206729099	206729396	NA	165	MAPKAPK2
chr1	206909945	negative	206909725	206909520	206909462	220	FCMR
chr1	207053260	positive	207053366	207054701	207054802	106	PFKFB2
chr1	207752057	positive	207752309	207757014	207757202	252	CD46
chr1	207760985	positive	207761446	207767013	NA	461	CD46
chr1	207869150	negative	207869028	207868023	207867926	122	C1orf132
chr1	209784559	negative	209784378	209783709	NA	181	C1orf74
chr1	209806175	negative	209805947	209796552	209796348	228	IRF6
chr1	209828007	positive	209828170	209830108	209830147	163	DIEXF
chr1	210237282	positive	210237468	210237944	210238135	186	SERTAD4
chr1	210328906	positive	210329104	210348933	210349066	198	HHAT
chr1	211258408	positive	211258490	211260108	211260164	82	RCOR3
chr1	211259975	positive	211260164	211271232	211271309	189	RCOR3
chr1	211304011	positive	211304140	211312355	211312487	129	RCOR3
chr1	211312237	positive	211312487	211312720	211312961	250	RCOR3
chr1	211326837	positive	211326889	211353239	211353457	52	TRAF5
chr1	211382803	positive	211382925	211391616	211391697	122	LINC00467
chr1	211578742	negative	211577991	211576289	NA	751	SLC30A1
chr1	211675557	negative	211675384	211674513	211674296	173	NEK2
chr1	212035542	negative	212035344	212021212	212021083	198	INTS7
chr1	212035577	positive	212035942	212042993	212043118	365	DTL
chr1	212414901	negative	212414722	212414080	212413898	179	TMEM206
chr1	212791828	positive	212791987	212795095	212795127	159	TATDN3
chr1	212858088	negative	212857766	212856918	NA	322	FLVCR1-AS1
chr1	212858255	positive	212859190	212863725	212863869	935	FLVCR1
chr1	212950520	positive	212950740	212951339	212951396	220	VASH2
chr1	213013418	negative	213013093	213008466	213008210	325	ANGEL2
chr1	213015826	negative	213015613	213008466	213008210	213	ANGEL2
chr1	214281222	positive	214281427	214314762	214314872	205	SMYD2
chr1	214327494	positive	214327724	214330168	214330278	230	SMYD2
chr1	214330977	positive	214331070	214332018	214332192	93	SMYD2
chr1	214357615	negative	214357465	214348313	214348186	150	RP11-176D17.3
chr1	214551602	negative	214551183	214533407	NA	419	PTPN14
chr1	214603195	positive	214603321	214613714	214613916	126	CENPF
chr1	215567392	positive	215567768	215573786	215573839	376	KCTD3
chr1	215618705	positive	215619070	215619153	215619291	365	KCTD3
chr1	217631082	negative	217630916	217620499	217619783	166	GPATCH2
chr1	217631324	positive	217631446	217648882	217648971	122	SPATA17
chr1	218285287	positive	218285455	218302294	218302559	168	RRP15
chr1	218346235	positive	218347047	218363334	218363417	812	TGFB2
chr1	219173844	positive	219173981	219179147	219179246	137	LYPLAL1
chr1	220007365	negative	220007202	220006313	220006106	163	EPRS
chr1	220046530	negative	220046343	220040269	220040185	187	EPRS
chr1	220089853	negative	220089686	220079854	220079727	167	BPNT1
chr1	220094102	positive	220094483	220096104	220096226	381	IARS2
chr1	220211377	negative	220211288	220211002	220210955	89	RAB3GAP2
chr1	220528183	positive	220528873	220579354	220579557	690	MARK1
chr1	220748269	positive	220748803	220754947	220755120	534	MARC2
chr1	220756278	positive	220756422	220761658	NA	144	MARC2
chr1	220786759	positive	220787219	220791491	220791664	460	MARC1
chr1	220790955	positive	220791127	220791491	NA	172	MARC1
chr1	220796755	positive	220796805	220797874	220798014	50	MARC1
chr1	220797762	positive	220798065	220805052	NA	303	MARC1
chr1	221742176	negative	221741981	221739787	221738934	195	DUSP10
chr1	222589933	negative	222589727	222588565	222588443	206	TAF1A
chr1	222618108	positive	222618243	222621159	222621292	135	MIA3
chr1	222644303	positive	222644586	222645554	222645685	283	MIA3
chr1	222712524	negative	222712208	222703217	222703148	316	AIDA
chr1	222713369	positive	222713416	222715684	222715800	47	BROX
chr1	222737216	positive	222737322	222737878	222738021	106	FAM177B
chr1	222815059	positive	222815078	222823856	222823945	19	RP11-452F19.3
chr1	222830980	positive	222831042	222835119	222835215	62	RP11-452F19.3
chr1	223143282	negative	223143196	223141763	223141648	86	TLR5
chr1	223826069	negative	223825885	223821367	223821220	184	TP53BP2
chr1	224114087	positive	224114396	224130472	224130581	309	FBXO28
chr1	224183171	positive	224183418	224189577	224190319	247	DEGS1
chr1	224268133	negative	224268034	224250318	224250212	99	NVL
chr1	224269915	negative	224269732	224268133	224268034	183	NVL
chr1	224330189	negative	224330071	224326464	224326391	118	NVL
chr1	224356871	positive	224356993	224360495	224360563	122	CNIH4
chr1	224434013	negative	224433684	224431781	224431682	329	WDR26
chr1	224434912	positive	224435187	224515741	224515876	275	CNIH3
chr1	224929682	positive	224929835	224952670	224952779	153	DNAH14
chr1	225501256	negative	225500992	225498404	225498347	264	ENAH
chr1	225567270	negative	225567249	225555083	225554906	21	ENAH
chr1	225777829	positive	225778012	225783300	225783368	183	SRP9
chr1	225810095	positive	225810169	225828725	225828912	74	EPHX1
chr1	225877679	negative	225877395	225874367	225874288	284	TMEM63A
chr1	225921934	negative	225921858	225921644	NA	76	PYCR2
chr1	225924278	negative	225924044	225923771	225921858	234	PYCR2
chr1	225999331	negative	225999193	225995383	225995266	138	SDE2
chr1	226186730	negative	226186390	226166000	226165859	340	ACBD3
chr1	226364372	negative	226363943	226363160	226363099	429	PARP1
chr1	226408079	negative	226407810	226402379	226402214	269	PARP1
chr1	226739323	negative	226739041	226737663	226735527	282	ITPKB
chr1	227101120	negative	227100992	227091991	227091886	128	CDC42BPA
chr1	227563543	positive	227563724	227582514	227582606	181	ZNF678
chr1	227728618	positive	227728786	227731585	227731712	168	SNAP47
chr1	227734377	negative	227732881	227732676	NA	1496	JMJD4
chr1	227735411	negative	227735012	227734816	227734651	399	JMJD4
chr1	227735453	positive	227735499	227747692	227748233	46	SNAP47
chr1	228082660	positive	228082850	228097078	228097262	190	ARF1
chr1	228103320	negative	228103134	228103049	228102899	186	C1orf35
chr1	228105411	negative	228103134	228103049	228102899	2277	C1orf35
chr1	228140228	positive	228140363	228145471	228145624	135	GUK1
chr1	228149852	positive	228150007	228157740	NA	155	GJC2
chr1	228164848	negative	228164654	228164492	NA	194	IBA57-AS1
chr1	228397689	negative	228397143	228397047	228396947	546	TRIM11
chr1	228488222	positive	228488485	228488960	228489056	263	RNF187
chr1	229094905	negative	229094781	229093288	NA	124	RP5-1065P14.2
chr1	229271003	negative	229270976	229259120	NA	27	RP5-1061H20.4
chr1	229342517	negative	229342099	229327006	229326738	418	CCSAP
chr1	229508341	negative	229508068	229506158	229506040	273	NUP133
chr1	230057990	positive	230058078	230178218	230178311	88	GALNT2
chr1	230067259	positive	230067406	230091589	NA	147	GALNT2
chr1	230261951	positive	230262665	230262922	NA	714	GALNT2
chr1	230642492	positive	230642678	230659464	230659625	186	COG2
chr1	230868653	negative	230868180	230855718	230855668	473	C1orf198
chr1	230979049	positive	230979279	230988320	230988439	230	ARV1
chr1	231238893	negative	231238857	231229206	231229150	36	C1orf131
chr1	231241207	positive	231241456	231260507	231260683	249	GNPAT
chr1	231337104	positive	231338604	231339769	231339868	1500	SPRTN
chr1	231338256	positive	231338604	231339769	231339868	348	SPRTN
chr1	231420343	negative	231420176	231374099	231373980	167	EGLN1
chr1	231528653	positive	231528826	231529255	231529359	173	TSNAX
chr1	232950624	positive	232950744	232955557	232955719	120	NTPCR
chr1	233295713	negative	233295326	233263163	233262958	387	PCNX2
chr1	233614004	positive	233614526	233666595	233666990	522	KCNK1
chr1	233629558	positive	233629914	233666595	233666990	356	KCNK1
chr1	234420814	negative	234420702	234418233	234418084	112	TARBP1
chr1	234608094	negative	234608034	234607852	NA	60	IRF2BP2
chr1	234724042	positive	234724082	234725223	234725678	40	LINC01132
chr1	235128936	negative	235128595	235122372	235122326	341	TOMM20
chr1	235161283	negative	235161174	235161067	235160893	109	RBM34
chr1	235328196	negative	235327936	235326968	235326914	260	ARID4B
chr1	235328570	positive	235328778	235335242	235335334	208	GGPS1
chr1	235367360	positive	235367504	235380019	235380149	144	TBCE
chr1	236281985	negative	236281682	236269994	236269875	303	ERO1B
chr1	236543027	positive	236543648	236544750	236544915	621	LGALS8
chr1	236599620	negative	236599483	236597979	236597878	137	HEATR1
chr1	236604488	negative	236604422	236604127	236603954	66	HEATR1
chr1	236795281	positive	236795737	236803428	236803642	456	MTR
chr1	241519761	negative	241519591	241517316	241517182	170	FH
chr1	241639249	negative	241639183	241636073	NA	66	CHML
chr1	241848180	positive	241848353	241848731	241849027	173	EXO1
chr1	243256056	positive	243256240	243270105	243270257	184	SDCCAG8
chr1	244424914	negative	244424321	244424060	244423953	593	ADSS
chr1	244452134	negative	244451635	244437768	244437666	499	ADSS
chr1	244835656	positive	244835756	244842195	244842258	100	COX20
chr1	244846903	negative	244846604	244845344	NA	299	HNRNPU
chr1	244854503	negative	244854318	244848856	244848788	185	HNRNPU
chr1	244857076	negative	244856728	244856625	NA	348	HNRNPU
chr1	244859347	negative	244858729	244858274	NA	618	HNRNPU
chr1	244863094	negative	244862619	244862534	244862461	475	HNRNPU
chr1	244864542	negative	244863674	244862730	244862619	868	HNRNPU
chr1	244970327	positive	244970443	245017242	245017326	116	EFCAB2
chr1	246507312	negative	246507054	246355094	246355031	258	SMYD3
chr1	246566324	negative	246565826	246564434	246564346	498	TFB2M
chr1	246724047	positive	246724612	246726892	246727004	565	SCCPDH
chr1	246877068	negative	246876950	246876187	246876037	118	AHCTF1
chr1	246931978	negative	246931578	246918377	246918250	400	AHCTF1
chr1	247007999	negative	247007906	247000074	246999912	93	ZNF695
chr1	247078811	negative	247078594	247000074	246999948	217	ZNF670-ZNF695
chr1	247104372	negative	247103939	247102113	247101987	433	ZNF669
chr1	248826633	negative	248825835	248825366	248824753	798	SH3BP5L
chr1	248854523	negative	248853937	248850781	248850682	586	ZNF692
chr1	248906196	positive	248906342	248913816	248913879	146	PGBD2
chr10	74163	negative	73969	50233	49408	194	TUBB8
chr10	134465	positive	134786	179994	180128	321	ZMYND11
chr10	197941	positive	198005	209889	210048	64	ZMYND11
chr10	815715	negative	814946	814850	NA	769	LARP4B
chr10	817846	negative	817725	815070	814946	121	LARP4B
chr10	820930	negative	817725	815070	814946	3205	LARP4B
chr10	885762	negative	885641	884506	884447	121	LARP4B
chr10	903515	negative	903430	903343	903208	85	LARP4B
chr10	931624	negative	931428	924433	924383	196	LARP4B
chr10	988019	positive	988527	992489	992659	508	GTPBP4
chr10	988341	negative	988304	972993	NA	37	RP11-363N22.3
chr10	1005838	positive	1005907	1007018	NA	69	GTPBP4
chr10	1048935	negative	1048864	1044171	1043301	71	IDI1
chr10	1049538	positive	1049641	1072116	1072293	103	WDR37
chr10	1056858	positive	1056968	1072116	1072293	110	WDR37
chr10	1123807	positive	1124102	1124218	1124352	295	WDR37
chr10	3067520	positive	3067707	3082388	3082461	187	PFKP
chr10	3069233	positive	3069389	3082388	3082461	156	PFKP
chr10	3104724	positive	3105159	3105393	3105501	435	PFKP
chr10	3172841	negative	3172717	3167042	3166936	124	PITRM1
chr10	3780496	negative	3780106	3779590	NA	390	KLF6
chr10	3785275	negative	3784913	3782214	3781641	362	KLF6
chr10	4826286	positive	4826363	4833350	4833466	77	AKR1E2
chr10	5412551	positive	5412820	5426655	5426721	269	NET1
chr10	5446609	positive	5446858	5451830	5451937	249	NET1
chr10	5452419	positive	5452525	5452858	NA	106	NET1
chr10	5666595	negative	5666509	5653050	5652863	86	ASB13
chr10	5684838	positive	5685175	5712823	5712918	337	FAM208B
chr10	5692816	positive	5692918	5709530	5709663	102	FAM208B
chr10	5699448	positive	5699737	5709530	NA	289	FAM208B
chr10	5726826	positive	5726957	5727061	5727123	131	FAM208B
chr10	5730662	positive	5731203	5739618	NA	541	FAM208B
chr10	5758929	positive	5758992	5761290	NA	63	FAM208B
chr10	5813549	negative	5813214	5800705	5800598	335	GDI2
chr10	5813985	positive	5814045	5814227	NA	60	RP11-318E3.9
chr10	5889906	negative	5889041	5888067	5887847	865	ANKRD16
chr10	5890203	positive	5890346	5903020	5903175	143	FBXO18
chr10	5966339	negative	5966145	5960468	5960367	194	IL15RA
chr10	6088987	positive	6089193	6097048	6097188	206	RBM17
chr10	6108488	positive	6108742	6109986	6110127	254	RBM17
chr10	6114147	positive	6115311	6115453	NA	1164	RBM17
chr10	6202931	positive	6203336	6213623	6213748	405	PFKFB3
chr10	7409341	negative	7409302	7381949	7381799	39	SFMBT2
chr10	7411486	negative	7411345	7381949	7381799	141	SFMBT2
chr10	7787981	negative	7787820	7783175	7783081	161	KIN
chr10	7788177	positive	7788263	7796121	7796155	86	ATP5C1
chr10	7800052	positive	7800091	7801513	7801569	39	ATP5C1
chr10	7818504	positive	7818875	7824318	7824560	371	TAF3
chr10	8053484	negative	8052400	8051578	NA	1084	GATA3-AS1
chr10	8053604	positive	8053778	8055287	NA	174	GATA3
chr10	8054806	positive	8054891	8055287	8055896	85	GATA3
chr10	8058399	positive	8058841	8069473	8069598	442	GATA3
chr10	8897989	positive	8898082	8902634	8902714	93	RP11-428L9.1
chr10	8970125	positive	8970272	8972940	NA	147	RP11-428L9.2
chr10	11823398	positive	11823470	11851997	11852215	72	PROSER2
chr10	12042834	negative	12042755	12035441	12035059	79	UPF2
chr10	12068972	positive	12069187	12081472	12081627	215	DHTKD1
chr10	12081524	positive	12081627	12087535	12087729	103	DHTKD1
chr10	12129637	positive	12129794	12133241	12133308	157	SEC61A2
chr10	12195869	negative	12195770	12186332	12186229	99	NUDT5
chr10	12196196	positive	12196319	12198705	NA	123	CDC123
chr10	13302412	negative	13301986	13298241	13298187	426	PHYH
chr10	13586927	positive	13587152	13597458	13597535	225	PRPF18
chr10	13638016	positive	13638120	13638701	13638923	104	RP11-295P9.3
chr10	14838164	positive	14838459	14839905	14839985	295	HSPA14
chr10	14954095	negative	14953902	14949087	14949036	193	DCLRE1C
chr10	14959439	positive	14959557	14972513	NA	118	MEIG1
chr10	15097331	positive	15097409	15103305	NA	78	RPP38
chr10	15168693	negative	15168503	15141557	15141422	190	NMT2
chr10	15860520	negative	15860206	15847943	15847864	314	FAM188A
chr10	16436984	positive	16437047	16437357	16437490	63	PTER
chr10	16817463	negative	16817315	16782084	16782034	148	RSU1
chr10	17201682	negative	17201571	17174660	17174551	111	TRDMT1
chr10	17230609	positive	17230710	17233587	17233682	101	VIM
chr10	17454330	negative	17454155	17453657	17453559	175	ST8SIA6
chr10	17644125	positive	17644379	17660464	17660548	254	STAM
chr10	18651622	negative	18651129	18648645	18648490	493	NSUN6
chr10	18659285	negative	18659232	18655175	18654853	53	NSUN6
chr10	18659405	positive	18659683	18666575	18666635	278	ARL5B
chr10	19489094	positive	19489173	19491517	19491645	79	MALRD1
chr10	19816239	positive	19817191	20001775	20001986	952	PLXDC2
chr10	21174187	negative	21173765	21172477	21172383	422	NEBL
chr10	21651754	positive	21651768	21670449	21670704	14	MLLT10
chr10	22003769	negative	22003213	21929141	21929040	556	DNAJC1
chr10	22316386	positive	22316556	22317884	22317995	170	COMMD3
chr10	22321459	positive	22321696	22326431	NA	237	BMI1
chr10	22325657	positive	22325728	22326431	22326561	71	BMI1
chr10	22691830	negative	22691622	22661875	22661743	208	PIP4K2A
chr10	22714555	negative	22714183	22609717	22609620	372	PIP4K2A
chr10	23095506	positive	23095726	23104144	23104244	220	MSRB2
chr10	24208791	positive	24209263	24219626	24219909	472	KIAA1217
chr10	24239195	positive	24239337	24380869	24381067	142	KIAA1217
chr10	24466531	positive	24466790	24473228	24474060	259	KIAA1217
chr10	24542420	positive	24542770	24542883	NA	350	KIAA1217
chr10	25016658	positive	25016692	25021742	25021908	34	THNSL1
chr10	26697659	positive	26697840	26702162	26702194	181	PDSS1
chr10	26734651	positive	26734723	26735240	26735320	72	PDSS1
chr10	26860986	negative	26860747	26823305	26823138	239	ABI1
chr10	27100498	negative	27100085	27093799	27093685	413	ANKRD26
chr10	27154392	negative	27154178	27149040	27148906	214	YME1L1
chr10	27154824	positive	27155612	27158549	27158686	788	MASTL
chr10	27169944	positive	27171083	27173118	27173259	1139	MASTL
chr10	27240815	negative	27240674	27240484	27240319	141	ACBD5
chr10	27242088	negative	27242059	27240484	27240319	29	ACBD5
chr10	27243130	positive	27243384	27250058	NA	254	RP11-85G18.6
chr10	27504299	positive	27504412	27509875	NA	113	RAB18
chr10	28303300	positive	28303468	28305399	28305966	168	RP11-351M16.4
chr10	28532493	positive	28533007	28533998	28534034	514	WAC
chr10	28533540	positive	28533620	28533998	28534034	80	WAC
chr10	28535686	positive	28535757	28583399	28583505	71	WAC
chr10	28595927	positive	28596041	28608186	NA	114	WAC
chr10	28677510	positive	28677973	28681258	NA	463	BAMBI
chr10	29634972	negative	29634420	29569312	29569255	552	SVIL
chr10	29735804	negative	29735751	29686651	29686553	53	SVIL
chr10	30349319	negative	30349119	30341640	30341468	200	MTPAP
chr10	30434665	positive	30434748	30438916	30439274	83	MAP3K8
chr10	30438822	positive	30439274	30447782	30447949	452	MAP3K8
chr10	31031937	negative	31031833	30984426	30984369	104	ZNF438
chr10	31908874	negative	31908172	31861658	31861395	702	ARHGAP12
chr10	31928876	negative	31928683	31910563	31910525	193	ARHGAP12
chr10	32021094	negative	32021022	32019959	32019858	72	KIF5B
chr10	32056431	negative	32055848	32048551	32048464	583	KIF5B
chr10	32272249	negative	32272026	32271917	NA	223	EPC1
chr10	32286978	negative	32286926	32286842	32286694	52	EPC1
chr10	32347185	negative	32346763	32305931	32305772	422	EPC1
chr10	32446082	positive	32446631	32451592	32451921	549	CCDC7
chr10	32955663	negative	32955570	32935558	32935492	93	ITGB1
chr10	32958845	positive	32958903	32960970	32961062	58	RP11-462L8.1
chr10	33334642	negative	33334310	33330882	33330708	332	NRP1
chr10	35074288	negative	35074192	35071339	35071199	96	CUL2
chr10	35090642	negative	35090430	35071339	35071199	212	CUL2
chr10	35126923	positive	35127193	35148368	35148491	270	CREM
chr10	37857636	negative	37856296	37838111	37837985	1340	ZNF248
chr10	38010669	positive	38010783	38012298	38012350	114	ZNF33A
chr10	42638544	negative	42638474	42636972	42636920	70	ZNF33B
chr10	42782801	positive	42782830	42784362	42784570	29	BMS1
chr10	43138486	positive	43138567	43154897	43155810	81	CSGALNACT2
chr10	43396817	negative	43396456	43394688	43394630	361	HNRNPF
chr10	43407819	negative	43407717	43396590	43396456	102	HNRNPF
chr10	43409166	negative	43409090	43396590	43396456	76	HNRNPF
chr10	43420738	positive	43421066	43421670	NA	328	RP11-517P14.2
chr10	43437126	positive	43437262	43475721	43475847	136	ZNF487
chr10	43568459	negative	43567899	43558171	NA	560	ZNF239
chr10	43574584	negative	43574540	43573677	43573637	44	ZNF239
chr10	43606407	positive	43606546	43606997	43607074	139	ZNF485
chr10	44959407	positive	44959866	44970165	44971848	459	RASSF4
chr10	45672780	negative	45672679	45663842	45663542	101	ZFAND4
chr10	45972449	positive	45972730	45975454	45975512	281	TIMM23
chr10	46023455	negative	46023330	46016694	46016540	125	NCOA4
chr10	46030714	negative	46030526	46016694	46016540	188	NCOA4
chr10	47553514	negative	47553479	47551952	47551744	35	RP11-144G6.12
chr10	48306639	positive	48306821	48401612	48401782	182	MAPK8
chr10	49539026	negative	49538962	49532978	49532543	64	ERCC6
chr10	50067924	positive	50068008	50068105	50068227	84	FAM21A
chr10	50624986	negative	50624920	50590247	50590153	66	SGMS1
chr10	50739948	positive	50740002	50742915	50743010	54	ASAH2B
chr10	51074174	positive	51074901	51153164	51153330	727	PRKG1
chr10	52314296	positive	52314677	52314923	52315085	381	DKK1
chr10	52455272	negative	52455106	52454749	52454586	166	LINC01468
chr10	56361275	negative	56361196	56360383	56360293	79	ZWINT
chr10	58269058	positive	58269304	58277117	58277322	246	CISD1
chr10	58385022	positive	58385648	58386220	58386338	626	TFAM
chr10	59805576	negative	59804420	59794597	59794473	1156	CCDC6
chr10	59906656	negative	59906122	59852702	59852553	534	CCDC6
chr10	60051604	negative	60051475	60044348	60044265	129	ANK3
chr10	60055832	negative	60055658	60053727	60053677	174	ANK3
chr10	60059816	negative	60059340	60056036	NA	476	ANK3
chr10	60064288	negative	60064157	60063254	NA	131	ANK3
chr10	60139756	negative	60139415	60139087	60138964	341	ANK3
chr10	60141016	negative	60140352	60139087	60138964	664	ANK3
chr10	60778454	positive	60778570	60780141	60780202	116	CDK1
chr10	60787671	positive	60788234	60791894	NA	563	CDK1
chr10	61901300	positive	61901730	61902159	61902413	430	ARID5B
chr10	62049211	positive	62049483	62050888	62051000	272	ARID5B
chr10	63133247	positive	63133500	63152150	63152190	253	NRBF2
chr10	63269253	negative	63268663	63264764	63264651	590	JMJD1C
chr10	63465881	negative	63465495	63380482	63380318	386	JMJD1C
chr10	63521363	positive	63521577	63566338	63566410	214	REEP3
chr10	63521850	negative	63521738	63380482	63380318	112	JMJD1C
chr10	67838096	negative	67837934	67823392	67823314	162	DNAJC12
chr10	67884669	positive	67885151	67887417	67887533	482	SIRT1
chr10	68073097	negative	68072883	68044563	68044404	214	HERC4
chr10	68075348	negative	68075144	68073686	68073657	204	HERC4
chr10	68332075	positive	68332216	68337199	68337333	141	HNRNPH3
chr10	68332906	negative	68332784	68306906	68306761	122	PBLD
chr10	68336806	positive	68338687	68339140	68339226	1881	HNRNPH3
chr10	68407294	negative	68407186	68401737	68401620	108	RUFY2
chr10	68471915	negative	68471791	68470163	68469981	124	DNA2
chr10	68527474	negative	68527246	68516843	68516751	228	SLC25A16
chr10	68721144	positive	68721282	68722455	68722577	138	CCAR1
chr10	68755182	positive	68755285	68755370	68755536	103	CCAR1
chr10	68760810	positive	68761192	68765888	68766079	382	CCAR1
chr10	68901278	positive	68901471	68906711	68907007	193	DDX50
chr10	68956128	positive	68956312	68959806	68960249	184	DDX21
chr10	68988750	positive	68989258	68995204	68995278	508	KIF1BP
chr10	69124152	positive	69124280	69132898	69133047	128	VPS26A
chr10	69170034	positive	69170369	69171156	NA	335	VPS26A
chr10	69180232	positive	69180562	69185987	69186064	330	SUPV3L1
chr10	69318844	positive	69319010	69343827	69343989	166	HK1
chr10	69338020	positive	69338308	69343827	69343989	288	HK1
chr10	69392279	positive	69392308	69394950	69395105	29	HK1
chr10	69451473	positive	69451690	69483691	69483876	217	TSPAN15
chr10	70052796	positive	70053000	70075600	70075830	204	H2AFY2
chr10	70144835	negative	70143842	70142853	70142668	993	TYSND1
chr10	70146586	negative	70145421	70143972	70143842	1165	TYSND1
chr10	70170523	negative	70170413	70161931	70161858	110	SAR1A
chr10	70233427	negative	70233264	70230399	70230341	163	PPA1
chr10	70382650	negative	70382549	70340702	70340553	101	LRRC20
chr10	70404379	positive	70404546	70419914	70420099	167	EIF4EBP2
chr10	70815970	positive	70816126	70816811	70816880	156	SGPL1
chr10	70866274	positive	70866705	70868345	70868433	431	SGPL1
chr10	70888784	negative	70888531	70885929	70885798	253	PCBD1
chr10	71319258	positive	71319310	71322756	71323054	52	SLC29A3
chr10	71851325	negative	71851182	71834505	71834372	143	PSAP
chr10	72216048	positive	72216138	72223888	72224056	90	ANAPC16
chr10	72216311	negative	72216207	72215854	72215782	104	ASCC1
chr10	72273920	positive	72274060	72274157	72274421	140	DDIT4
chr10	72344961	negative	72344950	72343511	72343366	11	DNAJB12
chr10	72355149	negative	72354765	72345127	72344950	384	DNAJB12
chr10	72626191	negative	72626010	72566794	72566633	181	MICU1
chr10	73096850	negative	73096766	73074915	73074808	84	P4HA1
chr10	73110459	positive	73110567	73114357	73114448	108	NUDT13
chr10	73168095	negative	73167866	73160551	73160434	229	ECD
chr10	73168166	positive	73168386	73174687	73174791	220	FAM149B1
chr10	73245981	negative	73245922	73243929	73243843	59	DNAJC9
chr10	73248862	negative	73247010	73246828	73246688	1852	DNAJC9
chr10	73252693	negative	73252470	73252023	73251763	223	MRPS16
chr10	73358778	negative	73358714	73354835	73354734	64	CFAP70
chr10	73414076	negative	73414012	73398385	73398181	64	ANXA7
chr10	73433561	negative	73433513	73428301	73428064	48	MSS51
chr10	73495525	positive	73495817	73496142	NA	292	PPP3CB-AS1
chr10	73496024	negative	73495805	73479517	73479317	219	PPP3CB
chr10	73496610	positive	73496906	73498733	73498867	296	PPP3CB-AS1
chr10	73498556	positive	73498867	73499595	NA	311	PPP3CB-AS1
chr10	73625928	negative	73625902	73624542	73624439	26	USP54
chr10	73730487	negative	73730459	73728587	73728379	28	BMS1P4
chr10	73744384	positive	73744437	73746805	73747004	53	SEC24C
chr10	73767894	positive	73767931	73768810	73768906	37	SEC24C
chr10	73773605	positive	73773815	73778828	NA	210	FUT11
chr10	73782047	positive	73782199	73782323	NA	152	CHCHD1
chr10	73785582	positive	73786086	73788670	73788823	504	ZSWIM8
chr10	73803344	negative	73803189	73803081	73802972	155	NDST2
chr10	73860854	negative	73860830	73853246	73853192	24	CAMK2G
chr10	73998114	positive	73998375	74043083	74043153	261	VCL
chr10	74005137	positive	74005280	74027618	NA	143	RP11-417O11.5
chr10	74150842	negative	74150755	74138931	74138806	87	AP3M1
chr10	74151229	positive	74151343	74200764	74200838	114	ADK
chr10	74176686	positive	74176886	74200764	74200838	200	ADK
chr10	74825582	positive	74825674	74842600	74843478	92	KAT6B
chr10	74826600	positive	74826785	74838683	74838752	185	KAT6B
chr10	75111471	positive	75111722	75150514	75151106	251	SAMD8
chr10	75210775	positive	75210938	75211134	75211189	163	VDAC2
chr10	75229310	positive	75229701	75230898	NA	391	VDAC2
chr10	77807977	negative	77807796	77806928	NA	181	DLG5
chr10	77889507	negative	77889429	77869197	77869129	78	DLG5
chr10	77927372	positive	77927622	77929589	NA	250	DLG5-AS1
chr10	78029545	negative	78029364	78026229	78026094	181	POLR3A
chr10	78033865	positive	78033904	78035352	78035417	39	RPS24
chr10	78035352	positive	78035417	78035511	78035720	65	RPS24
chr10	78039598	positive	78040225	78040615	NA	627	RPS24
chr10	79243669	positive	79243738	79277181	79277325	69	ZMIZ1
chr10	79285453	positive	79285621	79289777	79289889	168	ZMIZ1
chr10	79445627	negative	79445195	79432758	79432558	432	ZCCHC24
chr10	80078646	positive	80078786	80081640	80081734	140	TMEM254
chr10	80158018	negative	80157967	80155912	NA	51	ANXA11
chr10	80162012	negative	80161935	80159195	80159100	77	ANXA11
chr10	80408486	positive	80408643	80420000	80420645	157	FAM213A
chr10	80454330	positive	80454371	80489217	80489314	41	TSPAN14
chr10	80459302	positive	80459507	80463088	80463127	205	TSPAN14
chr10	80489212	positive	80489314	80507228	80507374	102	TSPAN14
chr10	80515467	positive	80516323	80517905	NA	856	TSPAN14
chr10	84139440	positive	84139593	84141462	84141629	153	GHITM
chr10	84328586	positive	84328808	84371014	84372469	222	CCSER2
chr10	84452217	positive	84452305	84463933	84464016	88	CCSER2
chr10	86467508	negative	86467279	86461287	86461176	229	WAPL
chr10	86521815	negative	86521365	86518091	86517571	450	WAPL
chr10	86968192	positive	86968605	86970200	86970262	413	ADIRF
chr10	87067839	negative	87067726	87062835	87062656	113	GLUD1
chr10	87095196	positive	87095248	87096934	87096989	52	FAM35A
chr10	87504875	positive	87505552	87508336	87508533	677	MINPP1
chr10	87659719	positive	87660008	87709196	87709313	289	PAPSS2
chr10	87660984	positive	87661053	87709196	87709313	69	PAPSS2
chr10	87818160	negative	87817795	87814612	87814438	365	ATAD1
chr10	87863113	positive	87864548	87894025	87894109	1435	PTEN
chr10	87864468	positive	87864548	87894025	NA	80	PTEN
chr10	87878692	positive	87879023	87880072	87880110	331	RP11-380G5.2
chr10	87925523	positive	87925557	87931046	87931089	34	PTEN
chr10	88583332	negative	88583073	88582307	88582202	259	RNLS
chr10	88851818	negative	88851587	88832026	88831835	231	ANKRD22
chr10	88879734	positive	88880638	88901656	88901738	904	STAMBPL1
chr10	88952773	negative	88952731	88948953	88948802	42	ACTA2
chr10	88990778	positive	88990906	89003029	89003194	128	FAS
chr10	89252058	negative	89251737	89247649	89247538	321	LIPA
chr10	89414557	negative	89414407	89412922	89412791	150	LIPA
chr10	89414586	positive	89414803	89417205	NA	217	IFIT5
chr10	89645572	negative	89644600	89612048	89611696	972	PANK1
chr10	89701610	positive	89701680	89705294	89705441	70	KIF20B
chr10	90871716	positive	90872068	90874869	90874924	352	RPP30
chr10	90921276	negative	90921001	90920348	90920169	275	ANKRD1
chr10	91220788	positive	91220836	91222689	91222983	48	PCGF5
chr10	91409280	positive	91409421	91425281	91425410	141	HECTD2
chr10	91633054	negative	91632956	91630866	NA	98	PPP1R3C
chr10	91798312	positive	91798889	91812983	91813207	577	TNKS2
chr10	91923769	positive	91924090	91935657	91935780	321	BTAF1
chr10	92291087	negative	92290926	92240361	92239346	161	CPEB3
chr10	92349481	positive	92349532	92349671	NA	51	MARCH5
chr10	92593286	positive	92593452	92606265	92606397	166	KIF11
chr10	92848468	positive	92848634	92893349	92893520	166	EXOC6
chr10	93071972	positive	93072081	93073010	NA	109	RP11-348J12.5
chr10	93329773	negative	93329664	93328911	93328763	109	MYOF
chr10	93482194	negative	93482107	93456937	93456882	87	MYOF
chr10	93496632	positive	93496923	93500040	93500234	291	CEP55
chr10	93702572	negative	93702375	93700106	93700030	197	FRA10AC1
chr10	94362939	negative	94362830	94361872	94361665	109	NOC3L
chr10	94402504	positive	94403584	94441896	94442019	1080	TBC1D12
chr10	94545922	positive	94545952	94546377	94546498	30	HELLS
chr10	95493185	negative	95493165	95491120	NA	20	SORBS1
chr10	95628853	negative	95628681	95628492	95628368	172	ALDH18A1
chr10	95656706	negative	95656597	95653405	95653290	109	ALDH18A1
chr10	95693926	negative	95693644	95693476	95693353	282	TCTN3
chr10	96043394	positive	96043719	96044353	96044462	325	CCNJ
chr10	96129715	positive	96129992	96132586	96132670	277	ZNF518A
chr10	96151409	positive	96151566	96155326	96155398	157	ZNF518A
chr10	96155343	positive	96156047	96156197	NA	704	ZNF518A
chr10	96271540	negative	96271352	96247049	96246984	188	BLNK
chr10	96587052	negative	96586734	96576829	96576634	318	TM9SF3
chr10	96832260	positive	96832399	96833406	96833479	139	LCOR
chr10	96907286	positive	96907330	96907668	NA	44	LCOR
chr10	96999666	negative	96999646	96998805	96998570	20	SLIT1
chr10	97292673	negative	97292572	97266125	97265860	101	ARHGAP19
chr10	97320741	positive	97321234	97321685	NA	493	FRAT1
chr10	97401370	negative	97401093	97400534	97400305	277	RRP12
chr10	97426160	positive	97426446	97430379	97430653	286	PGAM1
chr10	97427534	positive	97427928	97430379	97430653	394	PGAM1
chr10	97446017	negative	97445955	97445847	97445732	62	EXOSC1
chr10	97446131	positive	97446353	97450357	97450536	222	ZDHHC16
chr10	97455717	positive	97455783	97455974	NA	66	ZDHHC16
chr10	97467525	negative	97467505	97466901	97466776	20	MMS19
chr10	97498447	negative	97498273	97484151	97484103	174	MMS19
chr10	97572499	positive	97572875	97577800	97577901	376	ANKRD2
chr10	97640686	positive	97641177	97650941	97651141	491	PI4K2A
chr10	97687323	negative	97686766	97679915	97679619	557	AVPI1
chr10	97737123	positive	97737325	97738477	97738674	202	ZFYVE27
chr10	97757203	positive	97757311	97757642	97757723	108	ZFYVE27
chr10	98134624	positive	98134706	98163293	98163397	82	R3HCC1L
chr10	98411877	negative	98411175	98410958	98410613	702	PYROXD2
chr10	98415184	negative	98415009	98410958	98410939	175	PYROXD2
chr10	98446947	negative	98446807	98445404	98445300	140	HPS1
chr10	99329099	positive	99330960	99357512	99357655	1861	CNNM1
chr10	99430593	negative	99430448	99420805	99420624	145	GOT1
chr10	99620364	negative	99620045	99613924	99613696	319	SLC25A28
chr10	99659506	positive	99659588	99659862	99659964	82	ENTPD7
chr10	99732100	negative	99731960	99729734	99729553	140	COX15
chr10	99732281	positive	99732409	99736246	99736317	128	CUTC
chr10	99930996	negative	99929608	99909146	99908953	1388	DNMBP
chr10	100009919	negative	100009838	99972134	99971980	81	DNMBP
chr10	100186033	negative	100185962	100185637	100185514	71	ERLIN1
chr10	100188334	negative	100185514	100183837	100183756	2820	ERLIN1
chr10	100229619	negative	100229428	100226017	100225923	191	CHUK
chr10	100246116	negative	100245799	100243777	100243698	317	CWF19L1
chr10	100267680	negative	100267571	100262063	100261979	109	CWF19L1
chr10	100282936	negative	100282906	100281053	100280934	30	BLOC1S2
chr10	100286712	negative	100286605	100286213	100286097	107	BLOC1S2
chr10	100347124	positive	100347531	100348064	100348346	407	SCD
chr10	100373615	positive	100374012	100381216	NA	397	OLMALINC
chr10	100529072	positive	100529396	100536411	100536661	324	HIF1AN
chr10	100529883	negative	100529767	100529506	100529380	116	NDUFB8
chr10	100535859	positive	100536135	100536411	100536661	276	HIF1AN
chr10	100912569	positive	100913250	100915999	100916042	681	SLF2
chr10	100987515	negative	100987313	100986975	NA	202	MRPL43
chr10	100987550	positive	100987613	100989644	100989884	63	C10orf2
chr10	100997072	positive	100997234	101002497	101002946	162	LZTS2
chr10	100998348	positive	100998410	101002497	101002946	62	LZTS2
chr10	100999476	positive	101002946	101003507	101004166	3470	LZTS2
chr10	101061841	positive	101062115	101062542	101063103	274	KAZALD1
chr10	101066299	positive	101066548	101067248	NA	249	KAZALD1
chr10	101354063	positive	101354228	101430345	101430452	165	BTRC
chr10	101583193	negative	101582763	101580416	101580248	430	POLL
chr10	101587200	negative	101587122	101586156	101585862	78	POLL
chr10	101588288	positive	101588400	101594658	101594738	112	DPCD
chr10	101676714	negative	101676341	101673673	NA	373	FBXW4
chr10	101695259	negative	101694381	101676436	101676341	878	FBXW4
chr10	101783413	negative	101783273	101782924	101782839	140	NPM3
chr10	101787965	negative	101787364	101786587	NA	601	MGEA5
chr10	101791453	negative	101790896	101787523	101787364	557	MGEA5
chr10	101798017	negative	101797980	101793744	101793686	37	MGEA5
chr10	101799332	negative	101798842	101798154	101797980	490	MGEA5
chr10	101818465	negative	101817824	101813606	101813555	641	MGEA5
chr10	101839872	negative	101839753	101829199	101829075	119	KCNIP2
chr10	101843568	negative	101843496	101829199	101829075	72	KCNIP2
chr10	102056193	negative	102056085	102040125	102040013	108	C10orf76
chr10	102111133	negative	102111069	102110971	102110869	64	LDB1
chr10	102114946	negative	102114406	102111536	102111434	540	LDB1
chr10	102120448	negative	102120086	102111536	102111434	362	LDB1
chr10	102132994	positive	102133221	102137850	102138038	227	PPRC1
chr10	102141492	positive	102142004	102143045	102143098	512	PPRC1
chr10	102142955	positive	102143098	102144250	NA	143	PPRC1
chr10	102152176	positive	102152530	102157019	102157074	354	NOLC1
chr10	102245532	positive	102245781	102258929	102259034	249	GBF1
chr10	102395706	positive	102395796	102395888	102395980	90	NFKB2
chr10	102398073	positive	102398085	102398212	102398297	12	NFKB2
chr10	102400578	positive	102400824	102400947	NA	246	NFKB2
chr10	102420841	positive	102420957	102421052	102421182	116	FBXL15
chr10	102421539	negative	102420892	102420288	102420081	647	PSD
chr10	102502711	negative	102502600	102490613	102490549	111	ACTR1A
chr10	102644496	positive	102645187	102654653	102654748	691	TRIM8
chr10	102714407	negative	102714273	102705489	102705346	134	ARL3
chr10	102714601	positive	102714681	102726612	102726797	80	SFXN2
chr10	102726500	positive	102726797	102726987	102727157	297	SFXN2
chr10	102743970	positive	102744143	102797993	102798095	173	WBP1L
chr10	102854262	positive	102854427	102860332	102860394	165	BORCS7
chr10	102869516	positive	102869593	102869805	102869845	77	AS3MT
chr10	102918293	positive	102920101	103049707	103049850	1808	CNNM2
chr10	103193306	negative	103193236	103174982	103174858	70	NT5C2
chr10	103367967	positive	103368548	103373358	103373595	581	TAF5
chr10	103396466	negative	103396409	103394394	103394199	57	USMG5
chr10	103396648	positive	103396730	103398416	103398528	82	PDCD11
chr10	103403227	positive	103403285	103405022	NA	58	PDCD11
chr10	103918205	negative	103918100	103917656	103917462	105	OBFC1
chr10	103967201	positive	103967895	103990675	103990839	694	SLK
chr10	104122058	positive	104122154	104122965	104123086	96	SFR1
chr10	104254735	positive	104254962	104255163	104255271	227	GSTO1
chr10	104269181	positive	104269269	104274685	104274949	88	GSTO2
chr10	109880893	negative	109880842	109880238	109880188	51	XPNPEP1
chr10	109907818	negative	109907691	109893075	109893012	127	XPNPEP1
chr10	110227643	positive	110228321	110244828	110244857	678	MXI1
chr10	110304951	negative	110304748	110303587	110303468	203	SMNDC1
chr10	110497838	positive	110498500	110502721	110502869	662	DUSP5
chr10	110567691	positive	110567831	110568938	110569013	140	SMC3
chr10	110871893	positive	110872018	110881233	110881535	125	PDCD4
chr10	110880319	positive	110880485	110881233	110881535	166	PDCD4
chr10	110887753	positive	110887886	110889533	110889630	133	PDCD4
chr10	110919201	negative	110919121	110918213	110918121	80	BBIP1
chr10	110919547	positive	110919657	110964125	110965061	110	SHOC2
chr10	112183710	negative	112183674	112182891	112182794	36	GPAM
chr10	112446914	negative	112446705	112445650	112445170	209	ZDHHC6
chr10	112950250	positive	112950945	112951207	112951273	695	TCF7L2
chr10	113709345	positive	113709446	113721032	113721168	101	CASP7
chr10	113719210	positive	113719643	113721032	113721168	433	CASP7
chr10	113751454	positive	113751761	113755259	113755405	307	PLEKHS1
chr10	113772028	positive	113772089	113774227	113774333	61	PLEKHS1
chr10	113854383	negative	113854354	113853847	113852723	29	DCLRE1A
chr10	114174220	negative	114174015	114163329	NA	205	CCDC186
chr10	114179270	positive	114179416	114187826	114188156	146	TDRD1
chr10	114305133	negative	114304719	114302484	114302339	414	AFAP1L2
chr10	114526830	negative	114526660	114491878	114491791	170	ABLIM1
chr10	114938193	positive	114938539	114942645	114942743	346	TRUB1
chr10	116272282	negative	116271990	116271115	116270822	292	GFRA1
chr10	116273284	negative	116273163	116272275	116271990	121	GFRA1
chr10	116850205	negative	116850091	116835022	NA	114	RP11-539I5.1
chr10	116974170	negative	116973856	116968712	116968652	314	SHTN1
chr10	117005577	negative	117005022	116979308	116979256	555	SHTN1
chr10	117314235	negative	117314164	117290348	117290186	71	PDZD8
chr10	117375467	negative	117374356	117341102	117340980	1111	PDZD8
chr10	118342320	negative	118342270	118341927	118341727	50	FAM204A
chr10	119059890	negative	119059212	119058303	119057956	678	EIF3A
chr10	119080804	negative	119080628	119073937	119073747	176	EIF3A
chr10	119104117	positive	119104197	119107968	119108164	80	FAM45A
chr10	119114105	positive	119114611	119117519	119117667	506	FAM45A
chr10	119129475	positive	119129622	119132515	119134128	147	FAM45A
chr10	119178833	negative	119178755	119177153	119177021	78	PRDX3
chr10	119207589	positive	119207969	119326516	119326611	380	GRK5
chr10	119577214	negative	119577080	119576905	119576847	134	TIAL1
chr10	119588210	negative	119588152	119582557	119582459	58	TIAL1
chr10	119596964	negative	119596434	119588248	119588152	530	TIAL1
chr10	119651370	positive	119651855	119669851	119670177	485	BAG3
chr10	119656610	positive	119656676	119657460	119657568	66	BAG3
chr10	119892556	negative	119892470	119890978	119890785	86	MCMBP
chr10	119892711	positive	119892945	119898427	119898959	234	SEC23IP
chr10	119902807	positive	119903009	119904084	NA	202	SEC23IP
chr10	119914500	positive	119914819	119915748	119915889	319	SEC23IP
chr10	120851305	positive	120851527	120852524	120852635	222	WDR11
chr10	120879005	positive	120880562	120880826	120880901	1557	WDR11
chr10	120885010	positive	120885125	120885814	120885938	115	WDR11
chr10	120899838	positive	120900137	120901036	120901098	299	WDR11
chr10	121928462	negative	121928347	121924329	121924266	115	ATE1
chr10	121965304	negative	121965286	121963328	121963238	18	NSMCE4A
chr10	121975194	negative	121974874	121974081	121974004	320	NSMCE4A
chr10	121994632	positive	121994710	122021937	NA	78	TACC2
chr10	122113030	positive	122113229	122143572	122143706	199	TACC2
chr10	122126714	positive	122127142	122132609	122132734	428	TACC2
chr10	122374696	positive	122374806	122393181	122393341	110	PLEKHA1
chr10	122879598	negative	122879485	122855786	122855645	113	FAM24B
chr10	122980040	positive	122980695	122982733	122983024	655	PSTK
chr10	123008817	negative	123008694	123007176	123007026	123	IKZF5
chr10	123009016	positive	123009071	123034356	123034515	55	ACADSB
chr10	123154277	positive	123154485	123154918	123155112	208	BUB3
chr10	123162254	positive	123162413	123162612	NA	159	BUB3
chr10	124038619	negative	124038515	124021412	NA	104	CHST15
chr10	124092414	negative	124092324	124046724	124045667	90	CHST15
chr10	124093607	negative	124093469	124046724	124045667	138	CHST15
chr10	124408791	negative	124408741	124408637	124408542	50	OAT
chr10	124418976	negative	124418873	124408965	124408741	103	OAT
chr10	124461843	positive	124461987	124484139	124484326	144	LHPP
chr10	124742970	negative	124742428	124706887	124706636	542	FAM53B
chr10	124791868	negative	124791724	124790338	124790273	144	METTL10
chr10	124801785	positive	124801901	124806831	124806921	116	FAM175B
chr10	124917143	positive	124917272	124942457	NA	129	RP11-298J20.4
chr10	124942123	positive	124943307	124966594	124966781	1184	ZRANB1
chr10	124981411	positive	124981829	124983175	124983304	418	ZRANB1
chr10	125006013	negative	125005547	125003492	125003338	466	CTBP2
chr10	125138250	negative	125138211	125138104	125138007	39	CTBP2
chr10	125158716	negative	125158635	125111093	125110990	81	CTBP2
chr10	125160513	negative	125160319	125111093	125110990	194	CTBP2
chr10	125719515	positive	125719915	125721204	125721412	400	EDRF1
chr10	125719524	negative	125719496	125707759	NA	28	FLJ37035
chr10	125746701	positive	125747694	125747863	125748012	993	EDRF1
chr10	125749297	positive	125749565	125752799	125752914	268	EDRF1
chr10	125823546	positive	125823722	125826591	125826665	176	BCCIP
chr10	125854859	negative	125853961	125852642	125852543	898	DHX32
chr10	125896436	negative	125896218	125881071	125880543	218	DHX32
chr10	126905456	positive	126905563	126970702	126970785	107	DOCK1
chr10	128103128	negative	128102579	128101625	NA	549	MKI67
chr10	129467184	positive	129467296	129536241	129536377	112	MGMT
chr10	130110817	negative	130110704	130104230	130104083	113	LINC00959
[truncated: 12,539 more rows]
