# Supplementary material for: Defining the location of promoter-associated R-loops at near-nucleotide resolution using bisDRIP-seq
Source: eLife. 2017 Oct 26;6:e28306. doi: 10.7554/eLife.28306 (PMC5705216; doi:10.7554/eLife.28306)
Supplement: Figure 5—source data 1. [file elife-28306-fig5-data1.txt]

chr	transcription_start_site	strand	gene_name	GRO-seq_reads	control-treatment_template_bisDRIP-seq_score	control-treatment_non-template_bisDRIP-seq_score	triptolide-treatment_non-template_bisDRIP-seq_score	triptolide-sensitivity	strand_asymmetry	strand_asymmetry+triptolide-sensitivity
chr11	65499042	positive	MALAT1	2260.25	0.6105081722	14.3645839815	0.2652231089	3.6021449877	3.2540208179	6.8561658056
chr17	38702452	positive	CTB-58E17.1	7.4166666667	2.7079611049	12.8634352019	0.413157731	3.2942903776	1.9025867694	5.196877147
chr2	20447074	positive	RHOB	812.3333333333	0.8115835893	9.7724570979	0.7640756633	2.6103630066	2.5720240722	5.1823870788
chr11	65422798	positive	NEAT1	1459.75	3.8442651983	14.3811727337	0.3483626403	3.5118850407	1.6668157531	5.1787007938
chr6	26123926	negative	HIST1H2BC	282.0833333333	0.8123962636	6.6000034211	0	2.926000068	2.0681016462	4.9941017142
chr20	58651253	positive	STX16	28.3333333333	2.0273218064	12.324660089	0.9589551617	2.765942449	2.1379847825	4.9039272315
chr11	6481343	negative	ARFIP2	11.3333333333	1.6539494691	13.0986854204	1.8093337914	2.3272606964	2.4093478428	4.7366085392
chr6	26216692	negative	HIST1H2BG	15.1666666667	0.1762349759	4.1568046118	0	2.3664773837	2.1323010883	4.498778472
chr22	28800569	negative	XBP1	554.1666666667	1.3910126839	7.5530749832	0.3739648006	2.6380981434	1.8388214046	4.476919548
chr11	65111845	positive	TM7SF2	96.5	1.6172814382	8.7806708145	0.6763085333	2.5446457079	1.9018643501	4.446510058
chr19	14518420	negative	DNAJB1	66.6666666667	0.5642468246	5.426788904	0.224734562	2.3916289797	2.0386299106	4.4302588903
chr6	27146798	negative	HIST1H2BK	73.6666666667	0.1545326788	3.8447692268	0	2.2764279467	2.0691189378	4.3455468845
chr17	39730532	negative	MIEN1	9.8333333333	4.4868712346	25.8931240772	5.5816914528	2.0307070575	2.2931817333	4.3238887908
chr14	35404749	negative	NFKBIA	254	0.6080509016	6.1700080894	0.7769838144	2.0125442059	2.156661672	4.1692058779
chr16	11976643	negative	RP11-166B2.1	43.8333333333	0.1511635419	3.3077465267	0	2.1069333624	1.9038405555	4.0107739179
chr6	36594353	positive	SRSF3	331.5	0.4651217209	3.7515993988	0.0775506006	2.1406575912	1.6973926822	3.8380502734
chr17	38870061	positive	LASP1	6	6.0152811638	22.5569282369	4.6586971809	2.0576095874	1.7475785961	3.8051881835
chr14	20343407	negative	RPPH1	202	0.630201412	6.454702644	1.4485561325	1.6062195371	2.1931005859	3.799320123
chr12	14771131	negative	HIST4H4	261.9166666667	1.1577604116	4.5511161404	0.0287216489	2.4319252063	1.3632431944	3.7951684007
chr17	38853764	negative	RPL23	68.8333333333	0.7863728044	7.4280340748	2.0349413518	1.4735275094	2.2381629541	3.7116904635
chr6	26158146	positive	HIST1H2BD	255.5	0.7167842575	3.7634879284	0.0398070092	2.1957025475	1.4723095807	3.6680121282
chr20	34955817	negative	GSS	67.5	1.5868191804	8.0487917694	1.5722600707	1.8146886556	1.806545958	3.6212346137
chr6	26156354	positive	HIST1H1E	122.25	1.9109090369	5.6301083787	0.2277413774	2.4330257631	1.1875626961	3.6205884593
chr2	38751363	negative	SRSF7	355.25	0.3044006083	3.7514194209	0.4338097161	1.7285049894	1.864971544	3.5934765334
chr1	154183227	negative	TPM3	62.6666666667	0.7720551947	4.2843435304	0.3191099789	2.0021594057	1.5763007173	3.578460123
chr11	69641165	positive	CCND1	31.1666666667	0.8991803303	4.1943173773	0.2110177601	2.1007141437	1.4515572684	3.5522714121
chr20	44475886	positive	TTPAL	38.6666666667	2.3036244555	9.506729868	1.8733695577	1.8704982506	1.6691921117	3.5396903623
chr11	67674631	negative	ALDH3B2	88.5833333333	0.2964118459	3.4717934929	0.3314747113	1.7478285385	1.7863294578	3.5341579962
chr14	20469379	positive	PNP	70.3333333333	0.2237394868	2.7093896143	0	1.8911818087	1.5998853431	3.4910671518
chr2	47176601	negative	CALM2	524.3333333333	1.9154969461	5.0052462653	0.1271936495	2.4134880209	1.0424815981	3.455969619
chr17	48892797	positive	ATP5G1	513.6666666667	0.4572432006	5.3033283961	1.521142685	1.3220360571	2.1128721573	3.4349082144
chr20	34363235	positive	ITCH	39.1666666667	2.4839224963	9.5766698536	2.1719940393	1.7374234901	1.6021010202	3.3395245103
chr17	82273438	negative	CSNK1D	73.5833333333	0.1831715642	3.7119920222	0.8646383764	1.3374412319	1.9936778117	3.3311190435
chr14	24195417	negative	TM9SF1	8.6666666667	0.3507958416	2.5982379566	0	1.8472905972	1.4134809541	3.2607715513
chr5	138543151	negative	ETF1	12.5	0.385631036	3.6290664326	0.6241034763	1.5110777135	1.7401781175	3.2512558309
chr6	26234933	negative	HIST1H1D	68.3333333333	0.1572298329	2.3145300913	0	1.7288043506	1.5181289296	3.2469332802
chr6	26056428	negative	HIST1H1C	271.0833333333	0.5525709214	2.8350460094	0.0012586142	1.9374292312	1.3045847138	3.242013945
chr1	153613083	negative	S100A16	24.6666666667	1.1325639173	6.6270117806	1.8938087816	1.3981483342	1.8385289454	3.2366772796
chr17	50719597	positive	LUC7L3	223.5	0.3104528711	3.2626243163	0.4764947381	1.5295656949	1.7016764401	3.231242135
chr16	54286724	negative	IRX3	41	0.8077077132	7.9678575744	3.8598013565	0.8838660206	2.3106019373	3.1944679579
chr17	50373207	negative	MRPL27	410.9166666667	0.195855487	4.5384372073	1.8077419982	0.980068572	2.2114358876	3.1915044596
chr12	49741557	positive	TMBIM6	736	0.2451540691	2.3610609244	0	1.748916694	1.4325924288	3.1815091227
chr9	126614443	positive	LMX1B	8	1.8254662846	8.4197282988	2.4746776712	1.4388062953	1.7371964735	3.1760027688
chr19	12791496	positive	JUNB	33.3333333333	0.8684991102	3.4906793014	0.2107252072	1.8910622365	1.2650538201	3.1561160566
chr1	42958870	negative	SLC2A1	24	0.4831168507	2.7508239933	0.0649929876	1.8163636353	1.3385752982	3.1549389334
chr17	45148502	positive	HEXIM1	311.5	1.1544102156	4.3184870018	0.50700419	1.8193324594	1.3037229117	3.1230553712
chr11	46277661	positive	CREB3L1	7.1666666667	0.7067277139	7.3795886462	3.742786367	0.8211445383	2.2956465102	3.1167910486
chr1	204073115	positive	SOX13	34.8333333333	1.0392478065	4.6445526692	0.8041554749	1.6455355823	1.4688221517	3.114357734
chr19	35249002	positive	LSR	146.1666666667	0.4919982147	3.2719336939	0.4156165231	1.5934587485	1.5176434454	3.1111021939
chr6	27867529	negative	HIST1H1B	32	0.3522085621	2.8351033021	0.2645580366	1.6006321879	1.5039477512	3.1045799392
chr11	62880896	positive	SLC3A2	149.3333333333	0.674442861	4.638182578	1.2113585016	1.3502972653	1.7515490505	3.1018463158
chr17	38702331	negative	MIR4734	14.8333333333	0.873597314	3.4309051211	0.2288876137	1.8502484528	1.2417905221	3.0920389748
chr15	48878136	positive	EID1	235.25	0.1164437275	3.3443421634	0.9862607051	1.1290827402	1.9602271989	3.0893099391
chr1	202010587	positive	ELF3	96.1666666667	0.5429304629	2.620066204	0	1.8560160816	1.2303430379	3.0863591196
chr12	121804738	positive	SETD1B	10.6666666667	0.2059111606	4.2207591925	1.7217437499	0.9397283713	2.114135988	3.0538643593
chr17	54900834	positive	TOM1L1	14.3333333333	2.7629430786	5.3116414918	0.3069219708	2.2718422528	0.7461537948	3.0179960476
chr9	35103195	negative	STOML2	6.3333333333	0.7412608766	2.8356846078	0.0480683846	1.8717512453	1.139351734	3.0111029793
chr12	110502117	negative	VPS29	84.0833333333	0.2743710399	2.1915428535	0	1.6742540193	1.3244686322	2.9987226515
chr12	6375549	negative	SCNN1A	6.8333333333	0.9229367326	3.8669047727	0.5512168111	1.649604203	1.33969325	2.989297453
chr7	44796680	positive	PPIA	50	0.1336119315	2.2490346097	0.180016234	1.4612044043	1.5190842637	2.9802886679
chr6	30571376	positive	ABCF1	29	0.0984616996	2.2554976841	0.2256484818	1.4093328414	1.5673935445	2.9767263859
chr19	1248553	positive	MIDN	27	0.3236329994	2.3368865211	0.0983428182	1.6031742019	1.3339994601	2.937173662
chr12	56158356	positive	MYL6	634.1666666667	0.8540643702	3.64262729	0.5291637664	1.6021985451	1.3242501331	2.9264486782
chr19	36687612	positive	ZNF567	97.3333333333	0.2504223925	3.5556030401	1.2062248259	1.0460622243	1.8652265215	2.9112887459
chr16	67173951	positive	NOL3	53.5	0.1899188345	2.3185952784	0.2431324383	1.4165926918	1.479709526	2.8963022178
chr8	63168442	negative	YTHDF3-AS1	42.6666666667	0.1254488719	2.2437647468	0.2645586013	1.3590352973	1.5271686743	2.8862039716
chr19	35629030	positive	RBM42	57.8333333333	0.6859041622	3.0624249105	0.3278254874	1.6132755971	1.2688186202	2.8820942173
chr13	31161927	negative	HSPH1	26.6666666667	0.1797435998	2.0003524297	0.0373095463	1.5322854968	1.3466586289	2.8789441256
chr12	110450407	negative	ARPC3	18	0.5704969254	4.1138574148	1.2642667449	1.175368009	1.7031908171	2.8785588261
chr6	85678736	negative	SNHG5	519.4166666667	0.9869633555	3.2594260754	0.2550844679	1.7628745899	1.1000937856	2.8629683756
chr11	73218298	positive	P2RY2	84	0.8536488998	2.6561636515	0	1.8703306475	0.979962639	2.8502932865
chr6	27133042	positive	HIST1H2AG	121.0833333333	0.5867274717	2.374637806	0	1.7547326685	1.0886783091	2.8434109776
chr16	30658431	positive	FBRS	78.1666666667	0.9568908503	4.6266779209	1.2699884476	1.3095984284	1.523720095	2.8333185234
chr7	135170795	negative	C7orf49	16.8333333333	0.3884444022	2.1417988731	0	1.6515908273	1.1781214192	2.8297122465
chr12	113185479	negative	DDX54	45.1666666667	0.1329221493	1.8214781496	0	1.4964511769	1.3164024497	2.8128536266
chr12	19439674	positive	AEBP2	19.1666666667	3.9048504991	15.1386688271	6.5820093195	1.0898694502	1.7182405165	2.8081099667
chr10	32347185	negative	EPC1	27	0.6977892921	4.1636119976	1.2561922498	1.1944905934	1.6047231771	2.7992137705
chr12	53991738	positive	MIR196A2	73.3333333333	0.4586591603	2.1816379664	0	1.669769683	1.1251268698	2.7948965528
chr12	46269043	negative	SLC38A1	23.5	0.4956157681	2.2580963551	0.0230555376	1.6711448055	1.1232896843	2.7944344897
chr17	58352202	negative	SUPT4H1	187.5	0.6144445791	3.2162512321	0.5923925319	1.4047648243	1.3849229181	2.7896877424
chr20	44960486	negative	TOMM34	13.3333333333	1.6109039227	4.4573090516	0.6608549203	1.7162636911	1.0636403773	2.7799040684
chr7	149126416	positive	ZNF398	17.5	1.2243860363	3.8354982771	0.5390506615	1.6516238386	1.1202573751	2.7718812138
chr17	50866679	positive	TOB1-AS1	100.5	2.9791271252	11.9523858226	5.1785027391	1.0678886944	1.7026939699	2.7705826644
chr17	39652489	positive	STARD3	5.8333333333	2.4827974262	10.2092923536	4.2991328627	1.0808669982	1.6863767358	2.767243734
chr1	149886652	negative	HIST2H2BE	134.1666666667	0.4686727943	2.4266736249	0.1762127008	1.5426598143	1.2222957747	2.7649555889
chr12	2877040	negative	FOXM1	17.1666666667	0.4686043916	4.0134213515	1.5303009028	0.98648653	1.7713496709	2.7578362009
chr9	127612207	positive	STXBP1	34.8333333333	1.3497238984	11.5492824193	8.9821940936	0.3301760108	2.4170417221	2.7472177329
chr3	121835079	negative	IQCB1	125	0.4982905477	4.2550416081	1.7462282334	0.9362506572	1.8103847696	2.7466354268
chr17	81870006	negative	ARHGDIA	6.5	0.1450654594	2.0842794041	0.2415245324	1.3128206953	1.42950339	2.7423240853
chr17	39154394	negative	PLXDC1	6.6666666667	3.9948177222	15.1220755765	6.8162507208	1.0444888399	1.6905335549	2.7350223949
chr8	90001446	positive	DECR1	50.5	2.9023888843	7.1076073625	1.5395522514	1.6747020655	1.0549186694	2.7296207349
chr15	66504883	negative	RPL4	524.3333333333	0.2759828224	2.115757176	0.1500013863	1.4379472022	1.2879738952	2.7259210974
chr17	49788706	positive	KAT7	65.5833333333	0.370316783	2.2758776726	0.1853661802	1.4665486835	1.2573720383	2.7239207218
chr17	50944713	negative	RP11-700H6.1	82.3333333333	1.5910594124	5.2114761554	1.2542731656	1.462273818	1.2613940687	2.7236678866
chr11	76860921	positive	ACER3	23.1666666667	0.7490141075	3.3619192859	0.6516609789	1.4010454857	1.3184211482	2.7194666338
chr9	127786049	positive	CDK9	22.6666666667	0.8718714534	5.1667591541	2.0916214976	0.9961487991	1.7200311378	2.7161799368
chr2	238240041	negative	HES6	15.75	1.0075212893	3.8128945438	0.75621653	1.4544340818	1.2614895252	2.715923607
chr20	46714467	positive	SLC2A10	17.3333333333	0.1072242342	1.7086404756	0.0256981428	1.4009626975	1.2906214886	2.6915841861
chr1	193059409	negative	UCHL5	30.8333333333	0.3372308434	3.0987642226	0.9476242032	1.0734736685	1.6159404663	2.6894141348
chr12	121800797	positive	RP11-347I19.7	24.1666666667	4.1189969601	12.256986005	4.334630236	1.3132926331	1.3728197592	2.6861123923
chr12	49131395	negative	TUBA1B	50	0.2727476085	2.1504393154	0.2252361018	1.3624932384	1.3076066656	2.670099904
chr7	156949723	positive	NOM1	21.5	0.0683437262	1.6054841219	0	1.3815514629	1.2861755721	2.667727035
chr8	124372692	negative	TMEM65	60	1.7079078019	10.2084472171	6.3565582988	0.6074835485	2.0493359012	2.6568194497
chr20	58717364	positive	NPEPL1	13	0.2806262073	3.8209236252	1.887284412	0.739596347	1.9124601349	2.6520564818
chr18	3450177	positive	TGIF1	382.5	1.8820647762	9.4853890856	5.072771372	0.7879534364	1.8632057306	2.6511591671
chr6	30742677	negative	FLOT1	39.8333333333	1.0823360324	4.9003597532	1.6696610566	1.1441463331	1.5026000211	2.6467463542
chr1	87328468	positive	LMO4	39.5	1.0178927209	4.3724566636	1.2943983634	1.2274660403	1.4127324632	2.6401985035
chr12	2794953	positive	FKBP4	6.1666666667	0.7548066916	2.7787448487	0.3161478315	1.5215855635	1.1065949942	2.6281805577
chr10	8053604	positive	GATA3	399.8333333333	0.5261440388	3.026396468	0.7241962199	1.2235652696	1.399598106	2.6231633756
chr17	30477362	positive	GOSR1	49.8333333333	0.7090137	2.5789289619	0.2209092717	1.5515719134	1.0663639458	2.6179358592
chr7	5045821	positive	RBAK	14.5	0.2240838705	1.7366885316	0	1.4524312478	1.1607288373	2.6131600852
chr10	97334709	negative	FRAT2	10.6666666667	0.3539888175	2.2315859552	0.2645585992	1.3536084731	1.2550265417	2.6086350148
chr11	75399515	positive	RPS3	342.4166666667	0.3089531467	2.1978967777	0.2965247524	1.3024736226	1.2887099143	2.5911835369
chr1	153990759	positive	RPS27	523.9166666667	1.1334023059	4.0084451395	0.9540484166	1.3578965773	1.2312067443	2.5891033215
chr2	105399050	negative	FHL2	8.6666666667	1.1689832324	8.1398420172	5.4152545085	0.5106627268	2.0751503283	2.5858130551
chr19	55642097	positive	ZNF580	22	0.9820913753	2.4805437309	0.0242321012	1.7647700202	0.8122892287	2.5770592489
chr16	67247658	negative	FHOD1	25.1666666667	0.3456689322	2.0504375101	0.1592238207	1.3958570306	1.1806926616	2.5765496921
chr5	134226073	negative	PPP2CA	36	0.2436255915	2.473629459	0.6320822777	1.0897300769	1.4818916562	2.5716217331
chr17	30116781	positive	NSRP1	174.8333333333	0.2157794132	1.9583661439	0.2150825034	1.2837463442	1.2829191245	2.5666654687
chr5	178204533	positive	HNRNPAB	83	0.1621805578	1.7149170762	0.0712230551	1.3416492172	1.2240739083	2.5657231256
chr17	8435852	positive	NDEL1	32.6666666667	0.131117011	1.5868923232	0	1.3712200045	1.1934718246	2.5646918291
chr7	100100780	negative	MCM7	19.1666666667	0.4479421667	2.1406294986	0.1548216236	1.4433837308	1.1170497778	2.5604335086
chr1	156282825	negative	SMG5	99	0.3603220919	2.9315071753	0.9341866285	1.0233554811	1.5311341996	2.5544896808
chr14	23567803	negative	AP1G2	32	0.5545906028	3.5053714526	1.2258997901	1.0172574122	1.5351113557	2.5523687679
chr15	72222531	negative	PKM	28.5	0.582138721	3.0191295913	0.7428598749	1.2054265137	1.3450069958	2.5504335096
chr7	26200746	negative	HNRNPA2B1	147.8333333333	0.3061848841	2.7284066818	0.8197845873	1.0347915479	1.513200115	2.5479916629
chr14	100128587	positive	EVL	8.3333333333	0.3430997888	5.8236017256	4.9516751773	0.197237652	2.3449669459	2.5422045978
chr2	43227210	positive	LINC01126	11.5	1.8281486127	3.4928934404	0.2277413774	1.871638155	0.6677869129	2.5394250679
chr7	2354866	positive	EIF3B	80	0.0515487311	1.4710588849	0	1.3051293902	1.2326136809	2.5377430712
chr14	91510300	negative	PPP4R3A	215.1666666667	0.4313358124	3.5547992792	1.4992105621	0.8659150231	1.6700252896	2.5359403126
chr9	129111314	positive	PTPA	67.6666666667	0.210577055	1.7103300476	0.0479568165	1.3708892765	1.162773633	2.5336629095
chr13	19633681	positive	MPHOSPH8	72.25	0.3270852166	2.0676121217	0.2256707997	1.3235445349	1.2088550616	2.5323995965
chr5	177510385	negative	DOK3	30.5833333333	0.345801593	2.05860139	0.2037980717	1.3452786901	1.184406367	2.5296850571
chr1	155934398	negative	KIAA0907	185.6666666667	0.3080841329	2.131740812	0.2985940553	1.2700143076	1.2595094832	2.5295237908
chr14	24442803	negative	SDR39U1	34.1666666667	0.7070256695	2.8123128766	0.4752547297	1.3697024425	1.159181773	2.5288842154
chr2	207166400	positive	MIR7845	29.8333333333	2.758928127	8.144923297	2.856913391	1.2455243196	1.282649739	2.5281740586
chr19	45507416	positive	VASP	62	0.833681936	2.7381072949	0.3211145652	1.5005523989	1.0275645635	2.5281169624
chr5	90558800	positive	ADGRV1	70.1666666667	0.7472034055	4.0887351913	1.5706934468	0.9851495378	1.5422595446	2.5274090825
chr17	39665349	positive	TCAP	7.5	6.1678291329	18.4248438885	8.1468985526	1.0865484487	1.4382948523	2.524843301
chr13	112969221	positive	MCF2L	83.3333333333	0.321522326	4.1548541868	2.4965261891	0.5600093082	1.963730821	2.5237401292
chr12	6873285	negative	SPSB2	11.5	0.2501580643	1.6786826242	0	1.4215236578	1.0994131436	2.5209368015
chr8	118111853	negative	EXT1	21.6666666667	0.541919864	3.3186579833	1.1440780909	1.0102256145	1.4858552786	2.4960808931
chr8	99013044	negative	RP11-410L14.2	65.6666666667	0.8589226904	2.5719677743	0.2204758342	1.5492753352	0.9422522926	2.4915276278
chr3	138594356	negative	CEP70	15.3333333333	0.0474758122	1.4237405302	0	1.2772352616	1.2103183313	2.4875535929
chr19	35013607	positive	GRAMD1A	26.6666666667	1.215812894	2.6504930722	0.0728033104	1.7667057479	0.7202552784	2.4869610263
chr10	102132994	positive	PPRC1	26.3333333333	0.1119831426	1.727853338	0.1971907048	1.1881130978	1.2946311632	2.482744261
chr12	55974011	positive	RAB5B	40.6666666667	0.4607598235	3.0978338166	1.0610631417	0.9914727753	1.4881424872	2.4796152625
chr3	49007432	positive	WDR6	31.8333333333	1.38614366	5.2110269147	1.903960328	1.0968100752	1.3801509151	2.4769609903
chr10	99659506	positive	ENTPD7	10.6666666667	0.8577309325	3.3259687101	0.8159162398	1.2523255713	1.2194816685	2.4718072398
chr8	102238874	negative	RRM2B	117.6666666667	1.3516020208	2.8623281811	0.1486119025	1.7495793381	0.7158268322	2.4654061703
chr3	122514928	negative	KPNA1	25.1666666667	2.2694703194	4.8428716579	0.8923527499	1.6264965562	0.8376206736	2.4641172298
chr17	50866354	negative	TOB1	176.25	3.0160710622	5.5602448333	0.9422268166	1.7560379673	0.7079648611	2.4640028284
chr12	6963246	positive	U47924.27	50.1666666667	1.3493926399	3.340439529	0.4545811853	1.5772373221	0.8855533002	2.4627906224
chr4	17810758	negative	DCAF16	59.5	0.5993651305	3.6179912628	1.4209858267	0.9316708102	1.529766104	2.4614369142
chr16	3611728	positive	DNASE1	157.6666666667	0.703309957	2.2832099187	0.151813269	1.5112001473	0.9467660036	2.4579661508
chr2	84905625	positive	TMSB10	198.1666666667	1.6801224864	5.2419550105	1.6559060911	1.2327938229	1.219699023	2.4524928459
chr20	56629302	positive	TFAP2C	43.8333333333	1.4241929406	3.6388989226	0.6249657418	1.5133731085	0.9362778846	2.4496509931
chr22	39319625	negative	RPL3	12	0.2085726095	1.6249859216	0.0464676573	1.3267819617	1.1190055343	2.445787496
chr15	71115494	negative	CT62	12.5	3.5605512934	7.348292054	1.8080148198	1.5719305224	0.8722728398	2.4442033623
chr1	160343248	negative	COPA	47.5	0.1843870324	1.8076403792	0.2252353514	1.1962992594	1.2452175578	2.4415168172
chr9	136483759	negative	SEC16A	57.3333333333	0.3453456612	2.2136620375	0.4136343224	1.1848092436	1.2562413233	2.4410505669
chr7	141551189	positive	AGK	36	0.2544262058	2.8411203187	1.1683826106	0.824907813	1.6144995516	2.4394073646
chr5	172771195	negative	DUSP1	44	0.5418431031	2.0179897484	0.0911257404	1.4677705391	0.9689319402	2.4367024793
chr12	57846739	negative	CTDSP2	22	0.5596892092	3.565731586	1.4768825837	0.8823205683	1.549587468	2.4319080363
chr19	36573288	negative	ZNF529	98.8333333333	0.542210634	3.4846038825	1.4179117766	0.8912189546	1.539980739	2.4311996937
chr14	32939243	positive	NPAS3	8	2.2677756039	15.7210989713	14.8652466088	0.0757997231	2.3552888467	2.4310885697
chr14	37595034	negative	FOXA1	453.4166666667	4.2851033478	14.6300730999	7.6428322698	0.8547484572	1.5643209374	2.4190693946
chr20	34876572	positive	ACSS2	18.6666666667	1.5240764729	5.8387085372	2.4699156074	0.9788233285	1.4379682828	2.4167916113
chr12	118372893	negative	TAOK3	15.6666666667	1.8919628101	4.0580959173	0.6608390385	1.6066821351	0.8065453955	2.4132275306
chr17	61399910	positive	TBX2	121.1666666667	0.285496731	4.1048050375	2.8082804043	0.4227161544	1.9895299214	2.4122460758
chr17	50426218	positive	ACSF2	6.8333333333	1.550453683	7.6952225804	4.5719804191	0.6420327701	1.7694690569	2.411501827
chr2	218401167	positive	CTDSP1	22	0.7987186454	5.9729131892	4.1035311133	0.4502657329	1.9547919819	2.4050577149
chr19	44809059	positive	BCAM	25.3333333333	1.0952371634	3.6638277419	0.9617901508	1.2493437764	1.1544009495	2.4037447259
chr20	34516409	positive	DYNLRB1	32.6666666667	1.9224566347	4.6911016725	1.0999226972	1.4383717336	0.9615263364	2.39989807
chr17	50397504	negative	LRRC59	17	0.4471573241	1.761751922	0	1.4655837334	0.932361964	2.3979456975
chr5	55233680	negative	CCNO	13.5	0.1692521595	1.482346902	0	1.3117047427	1.0861186494	2.3978233921
chr17	50707924	negative	ANKRD40	35.1666666667	2.2523938662	3.7448844863	0.3156900513	1.8505533047	0.5448709865	2.3954242912
chr5	36876759	positive	NIPBL	9.6666666667	1.0873747804	10.4332746215	10.9316551124	-0.0615555147	2.4534771078	2.3919215931
chr19	48614841	negative	FAM83E	44.3333333333	0.4038912546	2.1554639294	0.3525367846	1.2221843006	1.168420943	2.3906052436
chr5	33440993	positive	TARS	33	0.2251530508	2.7353689319	1.1771970853	0.7787787312	1.6082887535	2.3870674847
chr13	27621870	positive	POLR1D	21	1.5762352058	4.3184057589	1.1025810827	1.3388324126	1.0457295344	2.384561947
chr8	143018482	positive	LY6E	7.8333333333	0.5397031221	2.9238556423	0.9163606973	1.0339028355	1.3496197617	2.3835225972
chr1	88992776	negative	KYAT3	36.3333333333	0.7544456181	2.364196956	0.2398493584	1.4400973263	0.9392469405	2.3793442668
chr7	5425770	positive	RP11-1275H24.2	18	0.4753199332	2.326546648	0.4420493493	1.2059047279	1.172997418	2.3789021459
chr10	101818465	negative	MGEA5	75.6666666667	1.5062812744	4.3099577525	1.1642334243	1.2948442726	1.0831520484	2.3779963209
chr16	56932142	positive	HERPUD1	100.3333333333	0.0838653695	1.6224688434	0.2239946908	1.0993283326	1.2747400669	2.3740683994
chr20	56392651	positive	CSTF1	40.6666666667	0.0869017276	1.7608080785	0.3597247137	1.0217760036	1.3448690957	2.3666450993
chr5	163460140	negative	NUDCD2	56	0.0453419389	1.5572328023	0.2252361018	1.061523723	1.2906085694	2.3521322924
chr19	51702536	positive	SPACA6	31	1.4859845557	3.4204134477	0.5443719785	1.5171610303	0.8303639797	2.34752501
chr11	47426259	negative	PSMC3	32.5	0.2211828177	2.0357983928	0.4839458623	1.0326375245	1.3137967889	2.3464343134
chr10	73496024	negative	PPP3CB	7.6666666667	0.3985011577	5.3673736499	4.7090138179	0.1574568727	2.1868169788	2.3442738514
chr6	18155074	negative	TPMT	33.6666666667	0.2323411863	2.7583832808	1.2576584607	0.7352849494	1.6087104644	2.3439954138
chr22	37199385	negative	C1QTNF6	42	0.3259292881	1.9168157632	0.2645586013	1.2057603683	1.1373904247	2.343150793
chr18	21612267	positive	SNRPD1	131	0.338058614	1.5966592744	0	1.3766567205	0.9565154055	2.3331721259
chr5	58460086	negative	PLK2	43.5	0.5299077154	2.1220231805	0.2645586013	1.3038473542	1.0290366175	2.3328839717
chr15	41417104	positive	RTF1	31.3333333333	0.5638320466	1.8869134869	0.0602779096	1.4450854151	0.884442297	2.3295277121
chr12	13000273	negative	HEBP1	108.1666666667	3.0178191668	9.9065332467	4.9014810274	0.8860436374	1.440708061	2.3267516984
chr11	60934643	positive	TMEM132A	7.1666666667	0.4161257142	3.2692783418	1.5659416454	0.7345038632	1.5920428803	2.3265467435
chr3	186783572	positive	EIF4A2	4662.8333333333	0.2723016848	2.3230539216	0.7306468752	0.9411983189	1.3850689039	2.3262672228
chr5	177086886	positive	FGFR4	20	0.9351841662	2.7568293785	0.4554827548	1.3680178496	0.9570447253	2.3250625749
chr9	34458552	negative	FAM219A	6.1666666667	0.3697544442	2.1300604799	0.429941753	1.1302341519	1.1922732491	2.3225074009
chr13	21140514	positive	SAP18	71.3333333333	0.3993926215	1.927874413	0.2277413774	1.2538469823	1.0650528826	2.3188998649
chr21	25607517	negative	MRPL39	65	0.3434797651	2.2158602515	0.5436966994	1.0588153898	1.2592301218	2.3180455116
chr17	54968654	negative	COX11	41.5	3.4659536469	16.0140544419	12.0460150797	0.3831177744	1.9296867933	2.3128045676
chr18	31943026	negative	TRAPPC8	14.8333333333	2.5880615504	11.1006185932	7.2386949352	0.5545930731	1.7538042572	2.3083973303
chr1	153944090	negative	DENND4B	5.5	1.2106794983	4.8634850869	2.157783967	0.8928459403	1.4072685359	2.3001144763
chr5	16617058	negative	FAM134B	7.6666666667	1.0391157233	5.120919443	2.7376093911	0.7116325768	1.585804728	2.2974373048
chr10	63521363	positive	REEP3	9.1666666667	1.0217863239	5.9461249277	3.8571176486	0.5161079266	1.7805778267	2.2966857532
chr13	112588167	negative	TUBGCP3	7	0.2424470625	1.744999255	0.2374243858	1.1494653873	1.1436213741	2.2930867614
chr8	100914388	negative	RP11-521I2.3	138.3333333333	0.4084530934	3.4121187948	1.8224354953	0.6445310259	1.647360118	2.2918911439
chr1	151282267	positive	ZNF687	20.4166666667	0.3701102807	2.7534435359	1.1000877983	0.8377651364	1.4539227594	2.2916878958
chr19	54173171	negative	TMC4	12.6666666667	0.6649633272	2.306789651	0.3415498455	1.3015306177	0.9899408763	2.2914714939
chr5	43557093	negative	PAIP1	15.1666666667	2.4803113073	4.6318646051	0.8616702312	1.5970151084	0.6943962926	2.291411401
chr1	150321476	positive	PRPF3	227.8333333333	0.8668450617	3.1882121077	0.9211346222	1.1243758895	1.1657323115	2.290108201
chr8	78666047	positive	ZC2HC1A	43.3333333333	0.4329251982	2.8049508413	1.0670136347	0.8803299094	1.408914515	2.2892444244
chr16	11256179	negative	SOCS1	24	0.698240989	4.2220720752	2.2902262568	0.6664355737	1.6205811708	2.2870167444
chr4	48016774	positive	NIPAL1	28	0.3835548368	2.4597352299	0.7747620665	0.9630360114	1.3222818082	2.2853178196
chr21	29073639	negative	CCT8	51.4166666667	0.4650224095	1.8084479235	0.1102327505	1.338910895	0.9388503188	2.2777612137
chr1	155688717	negative	YY1AP1	65.8333333333	0.9964967657	4.6363307375	2.2863291284	0.7782792963	1.497285536	2.2755648324
chr22	29388583	negative	AP1B1	65.8333333333	0.1693740634	1.3789819182	0	1.2503443064	1.0246078084	2.2749521148
chr10	79243669	positive	ZMIZ1	10.5	1.3229444081	5.7746290622	3.0874212008	0.7289510374	1.5441873269	2.2731383643
chr7	44606572	positive	OGDH	323.5	0.195075995	1.7596863186	0.3203716031	1.0635602752	1.2074019293	2.2709622045
chr5	34915710	positive	BRIX1	21.3333333333	0.1187758614	2.7270367183	1.5732507664	0.5344369761	1.7361080006	2.2705449767
chr14	20413419	negative	TEP1	31.5	0.4582706677	2.9903170104	1.2639902442	0.8176356243	1.4522448445	2.2698804689
chr19	45178237	negative	TRAPPC6A	24.3333333333	0.1597823349	2.6553859195	1.3907388312	0.6125671916	1.6561696583	2.2687368499
chr22	38570204	negative	DMC1	6.3333333333	0.5655661726	4.3588958376	2.8100193127	0.4921374636	1.7752512853	2.2673887489
chr10	73744384	positive	SEC24C	40.25	0.5421292461	1.8556181865	0.1025579257	1.3729486417	0.8888794123	2.2618280541
chr15	66702228	positive	SMAD6	61.3333333333	0.462323879	2.3273886702	0.5810461934	1.0735108769	1.1861275181	2.259638395
chr9	125241330	negative	HSPA5	22.5833333333	0.3920726614	1.8376603251	0.210038842	1.2296485471	1.0274673887	2.2571159359
chr11	57741353	positive	C11orf31	22.6666666667	1.2601052873	2.6932876433	0.2652231124	1.5455138124	0.7085156456	2.254029458
chr19	45406691	positive	CD3EAP	84.6666666667	0.0935948845	1.5146165296	0.217618964	1.0462756771	1.2012600112	2.2475356883
chr7	143288451	positive	CASP2	61.5	0.2722002617	2.4900390412	1.0162010057	0.7916036993	1.4559173868	2.2475210861
chr8	66429028	positive	RRS1	10.5	0.6032663055	4.062041949	2.3676023218	0.5879976816	1.6587053834	2.246703065
chr16	70289543	negative	AARS	84.8333333333	1.1997750325	5.0608848865	2.5232688108	0.7826138912	1.4621724527	2.244786344
chr15	78873043	positive	MORF4L1	34.1666666667	0.1813231952	3.0519906716	1.9324609064	0.4665189775	1.7782271308	2.2447461083
chr18	12407896	positive	PRELID3A	48.6666666667	0.5528080107	2.4339253526	0.6063835746	1.0960422553	1.1449792122	2.2410214675
chr1	23424707	negative	TCEA3	7	0.6315485705	3.9367288594	2.1686148627	0.6397030956	1.5973134734	2.237016569
chr17	64130125	negative	ERN1	8.1666666667	1.8999790704	4.1891196359	0.9704737541	1.3969472643	0.8394473097	2.236394574
chr8	38382364	positive	RP11-350N15.5	26	0.9104376847	4.3225050373	2.1503548491	0.7565910703	1.4782022099	2.2347932802
chr12	11171613	negative	PRR4	49.1666666667	0.3316530242	1.7710752623	0.2252361018	1.177386113	1.0572276725	2.2346137854
chr4	24912954	negative	CCDC149	33.3333333333	0.7112248138	2.1888028858	0.2645586013	1.334381026	0.8979856132	2.2323666391
chr2	224585397	negative	CUL3	11.8333333333	1.7616650141	11.5926260656	11.2211273345	0.0432018017	2.1889689354	2.2321707371
chr3	181711924	positive	SOX2	9.5	0.824838525	9.4286650707	11.7787905511	-0.2931968025	2.5147137818	2.2215169793
chr8	65644739	positive	MTFR1	98.0833333333	0.2201643132	2.4008965349	1.033091742	0.7422397984	1.4788396746	2.221079473
chr21	41508159	negative	TMPRSS2	12	0.5082127327	1.6447517872	0	1.4031323302	0.8102923958	2.213424726
chr19	13906201	positive	CC2D1A	6.1666666667	0.3118685788	1.9723978868	0.4550456509	1.0305628315	1.1800040488	2.2105668803
chr1	155135812	positive	SLC50A1	53.9166666667	1.1740350146	2.9665238432	0.5645413012	1.3421354775	0.8675000449	2.2096355223
chr17	67366627	negative	PSMD12	62.8333333333	0.4996691732	2.0795787977	0.3704540846	1.1680790499	1.0380887656	2.2061678155
chr21	33642498	positive	ITSN1	15.3333333333	0.7970451553	2.1762627546	0.2225824726	1.3773984742	0.8217036029	2.1991020771
chr12	3077355	positive	TSPAN9	7.1666666667	1.0623054435	3.4160956759	1.060860115	1.0995248464	1.0985134059	2.1980382524
chr4	39527439	negative	UGDH	81.3333333333	0.7597060367	2.1380774255	0.2252361018	1.3568211663	0.8345465051	2.1913676713
chr17	59210010	positive	SMG8	205.75	1.6484550102	6.2846587118	3.3903473827	0.7305262869	1.4597103817	2.1902366686
chr16	67660303	negative	ACD	7.3333333333	0.3457097997	1.4774223406	0	1.3088398342	0.8804725057	2.1893123399
chr18	9136777	positive	ANKRD12	41.9166666667	0.8588077505	2.2735995576	0.2651814668	1.3715335276	0.8165002898	2.1880338174
chr9	129493066	positive	LINC00963	6.6666666667	0.3062752137	1.5601697731	0.1016298562	1.2165999183	0.9707805988	2.1873805172
chr10	101695259	negative	FBXW4	7.8333333333	3.8522087127	6.6369677637	1.6426035602	1.5310399239	0.6543583262	2.1853982501
chr12	6867531	positive	TPI1	344.75	2.042157838	2.7144554979	0	1.8931507416	0.2880557344	2.181206476
chr10	22325657	positive	BMI1	22.1666666667	2.4194276956	8.4778686989	4.7967635129	0.7093150448	1.4708077912	2.1801228359
chr18	50281521	negative	MBD1	18.3333333333	0.3931475558	3.0500068254	1.6030253719	0.6377349655	1.5395762697	2.1773112351
chr8	1763760	positive	CLN8	18.3333333333	0.1106674317	1.5177256948	0.2648806182	0.9931198835	1.1806942169	2.1738141003
chr8	98045590	negative	RPL30	59.3333333333	1.0009244096	2.4132188438	0.2918090305	1.4017401074	0.7704662515	2.1722063589
chr19	11739009	negative	ZNF823	52.6666666667	0.9818591258	2.8049890723	0.6222841493	1.2298657751	0.9410378937	2.1709036688
chr4	184649509	negative	CASP3	424	0.9907520411	2.6733700192	0.5058918299	1.2864860832	0.8837906895	2.1702767727
chr16	71626161	positive	MARVELD3	12.3333333333	2.1187333132	6.1649950226	2.6573347367	0.9701730272	1.2000055109	2.1701785382
chr12	71663824	negative	ZFC3H1	118.8333333333	0.4143694621	2.5487024687	0.9802799802	0.8415872017	1.3271325899	2.1687197916
chr11	34916499	negative	APIP	233.8333333333	0.1397600844	2.1738125887	0.9672090844	0.6900666383	1.4774867666	2.1675534049
chr19	12734775	negative	C19orf43	84.8333333333	0.3426372733	2.0816949002	0.5756033692	0.9678196294	1.1986544374	2.1664740668
chr11	47565569	negative	CELF1	17.5	1.2283883019	3.6420671489	1.16059269	1.1033402676	1.0587667443	2.1621070119
chr10	5412551	positive	NET1	6.5	2.9860963968	8.0685442649	3.6219936182	0.9723557118	1.1858943799	2.1582500917
chr5	140691341	negative	HARS	70.75	0.2986057549	1.7252274082	0.2814147283	1.0886391437	1.0694131135	2.1580522572
chr22	28742031	positive	HSCB	182.8333333333	0.6339566335	2.0368721685	0.2652228678	1.2631946456	0.8942164885	2.157411134
chr17	64497036	negative	POLG2	99.5833333333	0.5571196386	3.0538309362	1.3662557426	0.7766799157	1.3804061272	2.157086043
chr5	179550558	positive	RUFY1	45.8333333333	0.5107219433	2.9145849116	1.2761511354	0.7822629824	1.3736211885	2.1558841709
chr3	142448010	negative	XRN1	33.5	0.2492613678	1.5970137378	0.2118620735	1.099628136	1.0557782996	2.1554064355
chr1	153958625	negative	CRTC2	40.5	2.0771858906	4.0427429171	0.8586703393	1.4399377663	0.712597079	2.1525348453
chr14	104724186	positive	ADSSL1	6	0.1020621571	1.3012712593	0.0828144518	1.0876450016	1.0622254541	2.1498704557
chr11	68903835	negative	MRPL21	26.6666666667	0.0923006988	1.200911196	0	1.1381009355	1.0107308659	2.1488318014
chr12	49018807	negative	PRKAG1	30.6666666667	0.1150764338	1.2202277986	0	1.1507077068	0.9935651026	2.1442728093
chr16	30407297	positive	ZNF771	33.5833333333	0.0842619349	1.7271442826	0.5577724289	0.8079065406	1.3306777061	2.1385842466
chr11	13463297	negative	BTBD10	14.3333333333	1.1835289595	2.85142613	0.5433074869	1.3193672233	0.8187310895	2.1380983128
chr1	107056679	positive	PRMT6	209.1666666667	0.4158224494	1.7503021042	0.2150890786	1.1785280166	0.9579497425	2.1364777591
chr10	28677510	positive	BAMBI	137.75	0.801484947	2.9121428048	0.9470387994	1.0066774004	1.1187724371	2.1254498375
chr8	95133804	positive	PLEKHF2	59.6666666667	1.8924450205	4.2177355845	1.1661920807	1.2682626602	0.8511342987	2.1193969589
chr14	93115286	negative	ITPK1	49.1666666667	0.9647399923	2.6831934799	0.5893585549	1.2125125553	0.9066187814	2.1191313367
chr19	39412585	positive	PLEKHG2	19.8333333333	0.512515491	1.8393894857	0.2277413774	1.2095740702	0.9086308421	2.1182049123
chr22	19962570	positive	COMT	15.5	0.3173067415	1.3881150883	0	1.2558723648	0.8582810413	2.1141534061
chr13	45341592	positive	TPT1-AS1	36.9166666667	0.9035786706	3.7569622564	1.747535571	0.7919024193	1.321326384	2.1132288033
chr8	37762593	positive	PROSC	40.8333333333	0.1095106844	1.1891346913	0	1.1303607222	0.9804371617	2.1107978839
chr11	118910708	positive	MIR4492	6.5	0.5445823338	2.3986190571	0.7342349375	0.9706493085	1.1377318871	2.1083811956
chr12	53048949	positive	TNS2	6.5	0.5341625522	2.21764071	0.5658747618	1.0390344091	1.0685518883	2.1075862974
chr20	54208095	positive	PFDN4	119.25	3.8085796694	8.8168398918	3.6568755393	1.0758963609	1.0296478639	2.1055442248
chr20	31952092	negative	PDRG1	78	0.0734583905	1.1446000188	0	1.1007086012	0.9984423309	2.0991509321
chr16	70065948	negative	PDXDC2P	9.1666666667	0.3341026772	1.6896973071	0.2669002154	1.0861409258	1.0115741184	2.0977150442
chr1	155689058	positive	DAP3	118.5	0.9281515601	3.0873209669	1.0288418728	1.0104991126	1.0839370816	2.0944361942
chr8	81721300	negative	ZFAND1	10.1666666667	0.5551477363	2.7617299089	1.1328962288	0.8185824912	1.2743446271	2.0929271183
chr12	131894651	positive	ULK1	25.0833333333	0.9757882323	3.7045816521	1.6299390292	0.8390370858	1.251638114	2.0906751997
chr3	53844617	negative	CHDH	24.75	0.4784000111	1.5086361108	0	1.3269032164	0.7628665437	2.0897697601
chr17	38752736	positive	PSMB3	40.3333333333	5.2439514572	7.6709856693	1.8294978608	1.6156499536	0.473736679	2.0893866326
chr9	107283279	positive	RAD23B	10.8333333333	0.5729188916	2.5133889198	0.8458638581	0.9285671359	1.1594190073	2.0879861432
chr12	106774595	positive	RIC8B	6.5	0.2146804817	1.5016089884	0.2143064798	1.0427237175	1.0422794412	2.0850031587
chr8	116874800	negative	RAD21	91.3333333333	1.505969117	12.4680172198	16.0609139562	-0.3411574633	2.4260969304	2.0849394671
chr16	20073917	negative	GPR139	15	0.4917641213	3.1288161946	1.6936162205	0.6161838805	1.4687087607	2.0848926412
chr12	68610839	positive	RAP1B	14.5	0.1983910408	2.2920751993	1.1374854959	0.6230826604	1.4578985476	2.080981208
chr12	6568332	negative	NOP2	125.5	0.6992408714	2.2044635017	0.4310253831	1.1630335755	0.9151924655	2.078226041
chr17	41524993	negative	KRT19	110.6666666667	0.6169754196	1.6102797884	0	1.3842044534	0.6909067055	2.075111159
chr7	105532169	positive	RINT1	40.8333333333	0.3391526134	1.4820784914	0.0922456053	1.1842514379	0.8902283555	2.0744797934
chr20	48827883	negative	PREX1	37	0.6326167002	2.2449180047	0.5313261889	1.0834003984	0.9909959035	2.0743963019
chr16	8963484	negative	USP7	12.5	0.514015057	2.0814801481	0.4897947031	1.0485099589	1.0252439437	2.0737539026
chr15	64095991	positive	SNX1	179.6666666667	0.4819765522	2.8859036393	1.423516702	0.6811481011	1.3907275046	2.0718756057
chr11	13668670	positive	FAR1	24.3333333333	0.4779858764	2.2365074111	0.6885150551	0.9386827647	1.1308053242	2.0694880889
chr6	30557280	positive	PRR3	28.6666666667	1.371110288	4.4258359892	1.9582352961	0.8751086308	1.1942826701	2.0693913009
chr17	81514640	negative	ACTG1	8.1666666667	0.6297500649	1.9027074849	0.2358481874	1.231897662	0.8327484616	2.0646461236
chr20	62804835	positive	OGFR	7.5	0.1035124415	1.2683181706	0.1150968224	1.0244540343	1.0395201219	2.0639741563
chr20	17570082	positive	DSTN	35.6666666667	3.1397830322	15.134586098	14.0750563807	0.0979931709	1.9625295062	2.0605226771
chr3	38453851	positive	ACVR2B	7.1666666667	0.103132046	3.1338827575	2.7332105978	0.1470805763	1.9058919793	2.0529725556
chr16	84504758	negative	TLDC1	19	1.6520931909	2.6698666713	0.2249673895	1.582984307	0.4685961793	2.0515804862
chr20	49046246	positive	CSE1L	186.5	0.8391686267	2.3706386312	0.4919052276	1.175866071	0.8739682019	2.0498342729
chr19	12401274	negative	CTD-3105H18.14	54.5	0.1735541731	1.2042549751	0	1.1402911159	0.9094066755	2.0496977914
chr7	149090782	negative	ZNF786	29.6666666667	0.2285652813	1.5314215004	0.2611799845	1.0051735678	1.0429732278	2.0481467955
chr16	28846600	positive	SH2B1	7.6666666667	0.3847577064	1.6467422734	0.2277413773	1.108211029	0.9345841519	2.0427951809
chr11	33257587	positive	HIPK3	6.1666666667	1.8325228403	3.6185175	0.8317733343	1.3341888409	0.7053422452	2.0395310861
chr1	28553085	positive	TRNAU1AP	58	0.3768408201	1.4531796764	0.0633608407	1.2060216601	0.8332911283	2.0393127885
chr5	88268848	negative	TMEM161B	35.1666666667	1.4180755518	5.9777925038	3.9056751227	0.5083190024	1.5289113755	2.0372303779
chr22	41091786	positive	EP300	38.5	1.321291443	5.351994617	3.2363784315	0.5843782203	1.4522820224	2.0366602427
chr13	43879833	positive	LACC1	95.1666666667	0.3969866578	2.133660332	0.7133673828	0.8710142803	1.1655305676	2.0365448479
chr13	108218379	positive	ABHD13	9.8333333333	0.7855678393	1.9348005192	0.1764995675	1.3187616553	0.716879498	2.0356411533
chr1	229342517	negative	CCSAP	5.9166666667	0.8096157764	3.4015419224	1.6125907238	0.7525278723	1.2823255967	2.034853469
chr5	176388747	positive	HIGD2A	53	0.3144260997	1.3298113862	0.0096698176	1.2063295841	0.8257801315	2.0321097155
chr2	46297764	positive	EPAS1	5.5	1.0291316836	4.3393182705	2.4428619938	0.6330471969	1.3957930549	2.0288402518
chr13	27450591	negative	MTIF3	53.3333333333	0.6956895363	1.6300778441	0	1.3951055005	0.6332334494	2.0283389499
chr10	27154392	negative	YME1L1	87.4166666667	0.5549364222	1.8882152571	0.3159120005	1.1341152551	0.8933226764	2.0274379316
chr2	178480468	positive	PLEKHA3	9.5	0.2826810413	2.1138014464	0.8547774168	0.7474308868	1.2795144866	2.0269453734
chr4	75673401	negative	G3BP2	43	1.2778993372	2.7480926934	0.513963567	1.3078261447	0.7184526382	2.0262787829
chr2	170770766	negative	AC007405.4	11	3.8310332393	7.9969317741	3.1138830046	1.1289323173	0.8971013036	2.0260336208
chr19	3721737	positive	TJP3	7.3333333333	0.8117368343	2.1023909329	0.3050301216	1.2492973859	0.7760070817	2.0253044675
chr3	131381475	negative	RP11-933H2.4	21.6666666667	0.2525426142	1.997712295	0.7665844565	0.7628992045	1.2590022396	2.0219014442
chr12	110468266	negative	GPN3	63.0833333333	0.2314760625	1.2359230075	0	1.1608705108	0.8604819259	2.0213524367
chr2	55617608	negative	PPP4R3B	153.3333333333	0.2346935612	2.119292872	0.9442325699	0.6820182094	1.3370659909	2.0190842003
chr18	54269519	positive	POLI	14.8333333333	0.2358444833	1.4160715343	0.1672970953	1.049491374	0.9671659619	2.016657336
chr12	6536605	positive	GAPDH	11.6666666667	0.1639674331	1.2531105517	0.0785787009	1.0627866532	0.9528674096	2.0156540628
chr1	151254703	positive	PSMD4	41.5	0.397011498	1.495783225	0.1033336802	1.1776234623	0.8371487374	2.0147721997
chr8	133573183	positive	RP11-629O1.2	16.5	0.6359026724	2.8588668863	1.2535054811	0.7760063191	1.2380903601	2.0140966793
chr10	68988750	positive	KIF1BP	11.6666666667	0.8344459768	0.5362740772	0.2574224163	0.0156013586	0.3368075094	0.8495760599	2.0136253991
chr8	124998506	positive	SQLE	66.0833333333	0.2487876742	1.7412223151	0.4929643755	0.8766395956	1.1342911337	2.0109307293
chr22	29268253	positive	EWSR1	160.1666666667	0.1142166659	1.9465593608	0.9337680895	0.6076165433	1.4030015303	2.0106180736
chr11	67303530	positive	SSH3	5.6666666667	0.8307634549	2.3738734266	0.5438431045	1.127879707	0.8819604521	2.0098401591
chr7	44848063	negative	H2AFV	20.8333333333	0.2490696323	1.4437545461	0.1886155468	1.03981723	0.9682454807	2.0080627106
chr20	47501902	positive	NCOA3	504.75	2.8878485596	3.4450421251	0.2652229295	1.8128054843	0.1932250675	2.0060305519
chr1	154983338	positive	FLAD1	198	0.4126339033	2.2842253568	0.9027355499	0.7874780615	1.2171654985	2.00464356
chr11	74493733	negative	LIPT2	73.6666666667	0.7348212277	1.7795008636	0.1100178719	1.3242429254	0.6800388287	2.0042817541
chrX	10015562	positive	WWC3	6	0.5189014052	1.7325353459	0.2277413774	1.1542334673	0.8472119328	2.0014454
chr22	46738261	negative	CERK	6	0.9131239522	3.6117362665	1.7832026221	0.728564068	1.2693796617	1.9979437297
chr7	152436005	negative	KMT2C	6.8333333333	1.7807665042	8.5902929442	7.2905219758	0.2101119469	1.786092275	1.9962042219
chr1	247007999	negative	ZNF695	9.8333333333	0.3948301317	2.0340286462	0.6551768226	0.8742493586	1.1211452718	1.9953946304
chr4	6674088	positive	AC093323.3	51.8333333333	0.0595222631	1.3083501016	0.2637578623	0.8691419828	1.123448148	1.9925901307
chr4	102827522	negative	UBE2D3	30.5	0.8739314052	5.300856204	4.3251198695	0.2427338843	1.7494797409	1.9922136251
chr2	71068647	positive	NAGK	34.3333333333	0.4144344792	1.7503803981	0.34692731	1.0299591733	0.9594058195	1.9893649929
chr6	42746096	negative	TBCC	190.6666666667	0.0316965804	1.1986341512	0.1812490929	0.8962943408	1.0915888224	1.9878831633
chr6	83193293	negative	PGM3	61.3333333333	0.5903618886	2.1052795596	0.5302171423	1.020986766	0.9653680664	1.9863548323
chr16	68236132	negative	ESRP2	50	0.7220350457	2.2881482464	0.5845802504	1.0531746182	0.9331608407	1.9863354589
chr17	74203653	positive	RPL38	56.8333333333	0.9152270452	2.5455227234	0.6572442802	1.097212069	0.8884829125	1.9856949814
chr2	113157325	positive	PSD4	6	0.7413497412	3.1857082684	1.5408704016	0.7201489716	1.2652657735	1.9854147451
chr5	140107777	positive	PURA	31.8333333333	0.5159121233	4.5791581721	4.1879389746	0.1048859438	1.8798613295	1.9847472733
chr3	184327286	positive	EIF4G1	13	0.0522893472	1.0401456181	0	1.0286721301	0.9551406742	1.9838128044
chr12	47079951	negative	AMIGO2	9.8333333333	1.1026104996	3.6070102516	1.5530476277	0.8516103564	1.1316491871	1.9832595435
chr12	69738862	positive	RAB3IP	22.5	1.4606263229	5.4809076454	3.3217622038	0.5845761824	1.3971702924	1.9817464748
chr18	70288901	positive	SOCS6	6.1666666667	1.9697531327	9.6083693359	8.6353163656	0.1387989678	1.8367879957	1.9755869635
chr3	150408335	positive	TSC22D2	8.6666666667	1.9883763473	6.4047927071	3.6741194758	0.6637647371	1.3090975003	1.9728622375
chr2	74483073	positive	TTC31	212.9166666667	0.1660785569	1.1513354884	0.0124323334	1.0874070346	0.8835675384	1.9709745729
chr1	154961748	negative	PYGO2	25.5	0.5965269069	2.2596328996	0.6994685343	0.9396258465	1.0297726296	1.9693984761
chr17	50095275	positive	PDK2	5.5	0.0698105615	1.3269884982	0.2933566705	0.8473438961	1.1211087282	1.9684526243
chr15	72474209	negative	RP11-1007O24.3	72.5833333333	1.8952425415	6.5299875315	4.0071393516	0.588660869	1.3789632647	1.9676241337
chr1	155562807	negative	ASH1L	12.5	2.7872016337	10.2335956627	7.5442657128	0.3947913629	1.5686156426	1.9634070055
chr19	12610918	positive	ZNF791	60.5	0.3574296638	1.7207747627	0.4007152047	0.9578538742	1.0031400834	1.9609939576
chr1	231337852	negative	EXOC8	45	0.2087819037	1.4007243796	0.2252360698	0.9704100371	0.9899158137	1.9603258507
chr7	17940501	negative	SNX13	12	0.2954884194	1.4250047403	0.1685912655	1.0532171562	0.9044914484	1.9577086046
chr1	51297990	negative	TTC39A	8	0.1900488165	1.2103542498	0.0580788524	1.0628304594	0.8932568515	1.956087311
chr2	172102900	negative	DLX2	12.6666666667	0.5342820207	4.104078224	3.3863937893	0.2186151037	1.7340867466	1.9527018503
chr11	75562253	positive	SERPINH1	64.1666666667	1.2192399587	2.5997505475	0.509177989	1.2541339713	0.6978312658	1.9519652371
chr2	15940564	positive	MYCN	12.8333333333	0.4489807512	2.3809127353	1.0481809955	0.723069569	1.2223743496	1.9454439186
chr13	19959859	positive	ZMYM2	5.8333333333	0.9431105004	2.8623592642	0.999135363	0.950106204	0.9911144192	1.9412206232
chr1	215567392	positive	KCTD3	28.3333333333	0.894315391	3.9430260303	2.3656036429	0.554529219	1.3837179538	1.9382471729
chr2	48440597	negative	RP11-191L17.1	94.8333333333	0.3674783141	2.204069834	0.9668763322	0.7039993415	1.2283876377	1.9323869792
chr1	153671028	negative	ILF2	187.5	0.0571166854	1.6605811654	0.7544429567	0.6007283747	1.3316067846	1.9323351593
chr11	117144344	positive	PAFAH1B2	8.5	0.2820587126	2.7434869302	1.8639065651	0.386398292	1.545920385	1.9323186771
chr12	52051442	positive	NR4A1	211	0.6724924529	2.2057761196	0.6105092253	0.9931567514	0.9386739754	1.9318307268
chr1	41361922	positive	FOXO6	7	0.5184881005	1.7062738537	0.2652229511	1.0969162045	0.8336722331	1.9305884376
chr10	74825582	positive	KAT6B	13.6666666667	2.0416076805	6.2331594204	3.5174302625	0.6791236196	1.2497918692	1.9289154888
chr7	130441056	negative	CEP41	23.5	0.8050783384	2.016454148	0.3246420838	1.1872510543	0.7407922028	1.9280432571
chr10	96832260	positive	LCOR	304.6666666667	0.6526481887	3.3922719967	2.0748868686	0.514434066	1.4101877575	1.9246218235
chr20	50510354	positive	PTPN1	68.1666666667	0.1750722558	1.6251214021	0.5456007602	0.7642164347	1.159634672	1.9238511067
chr11	74170868	negative	C2CD3	50.75	0.6807127746	2.7317830984	1.1839354918	0.772934892	1.1507919389	1.9237268309
chr20	31605283	positive	ID1	138.1666666667	0.8954973715	1.6815722182	0	1.4230791075	0.5005026516	1.9235817591
chr19	55339853	positive	KMT5C	10.5	0.1059057278	1.4990475015	0.4888354074	0.7471940532	1.176149915	1.9233439682
chr1	161725901	positive	FCRLB	29	3.227877332	6.8152026776	2.8097929202	1.0365707055	0.8863497694	1.9229204749
chr6	49550646	positive	C6orf141	55.6666666667	0.6171051189	2.3453469205	0.8264810283	0.8730890611	1.0487423662	1.9218314273
chr1	155308803	positive	FDPS	58	0.7043346345	2.1489088752	0.5359389882	1.0357310993	0.8856433819	1.9213744812
chr1	183472503	positive	SMG7	37.8333333333	1.7172978067	5.6593539546	3.3103645548	0.6275723313	1.2932095348	1.9207818661
chr22	35257452	positive	HMGXB4	15.8333333333	0.3499030842	1.9635823753	0.7218687902	0.7833669483	1.1344863258	1.9178532741
chr11	65014113	positive	ARL2	14.5	0.5092247692	1.6395288304	0.2229000965	1.1099738747	0.8064727412	1.916446616
chr11	66336529	negative	RIN1	8.6666666667	0.5294159187	1.8834274113	0.444775461	0.9969394093	0.9148039084	1.9117433178
chr2	148020763	negative	ORC4	43.6666666667	2.1138498786	7.6881792653	5.4483176303	0.4301310612	1.4803544784	1.9104855397
chr19	35900548	negative	NFKBID	11.6666666667	2.194438606	8.8492458697	7.0815216441	0.2853863065	1.6244508528	1.9098371593
chr11	72821888	positive	ATG16L2	6.1666666667	0.6843641936	1.5141755624	0	1.3300853952	0.5778812833	1.9079666785
chr8	94719875	positive	DPY19L4	37.1666666667	1.9077424076	3.8217353741	1.1342376685	1.1758316318	0.7296530065	1.9054846383
chr1	246931978	negative	AHCTF1	16.3333333333	1.2421944126	3.1543840809	1.0555465936	1.0151125281	0.8897232279	1.904835756
chr10	100987550	positive	C10orf2	112.3333333333	0.4659549803	1.3547363786	0.0104471342	1.2205717108	0.6837247551	1.9042964659
chr2	26345802	negative	ADGRF3	221.1666666667	0.4045043245	1.6257020644	0.31161398	1.0013600404	0.9026421579	1.9040021983
chr5	41904349	positive	C5orf51	34.6666666667	0.9873456831	2.8589015058	1.0028920395	0.9461055625	0.9573473813	1.9034529438
chr8	42541598	positive	SMIM19	19.8333333333	0.4923312778	1.7122713306	0.3202610678	1.0386782746	0.8619336799	1.9006119545
chr3	120094417	negative	GSK3B	15.6666666667	4.300453385	11.496027392	6.8928464043	0.6628519415	1.2372818472	1.9001337886
chr13	29850684	negative	UBL3	75.6666666667	1.5862661395	5.435486264	3.2915222262	0.584559692	1.3151784191	1.8997381111
chr8	133571940	negative	ST3GAL1	74.3333333333	2.8225633602	5.6108575673	2.0641666504	1.1093426687	0.7902970169	1.8996396856
chr16	10743844	positive	NUBP1	37.5833333333	0.3575034823	1.2490858453	0	1.1693387284	0.7283828295	1.8977215578
chr18	12308241	positive	TUBB6	658.5	0.9423346194	2.3656754755	0.5663344544	1.1035037765	0.7931043109	1.8966080874
chr11	64359148	positive	RPS6KA4	37.6666666667	0.7888491521	2.5987085705	0.9445715945	0.8880269228	1.0084475404	1.8964744632
chr10	32056431	negative	KIF5B	37.3333333333	2.4777415109	4.2976324653	1.1675793825	1.2892629274	0.6071970512	1.8964599786
chr19	2427894	negative	TIMM13	30	0.4882143597	1.3538461972	0	1.2350200562	0.6614377116	1.8964577679
chr12	69239537	positive	CPSF6	197.5	0.5262540577	2.3680815574	0.9992210188	0.752489099	1.1419319426	1.8944210416
chr19	54200858	positive	RPS9	323.5833333333	0.786289361	1.9290235453	0.2959942864	1.1763604327	0.713453989	1.8898144216
chr6	26956993	positive	LINC00240	8.6666666667	0.7397054713	1.7294817832	0.1556713213	1.2398959219	0.6497839871	1.8896799091
chr3	185825056	negative	IGF2BP2	5.6666666667	2.3949415387	5.7675923705	2.6451827844	0.8926515148	0.9952559425	1.8879074574
chr1	246507312	negative	SMYD3	21	0.3415012496	2.152802043	1.002144897	0.6550882024	1.232786191	1.8878743934
chr1	235161283	negative	RBM34	32.6666666667	0.3981607976	2.03620738	0.7818527898	0.768892182	1.118740044	1.8876322259
chr1	193122017	positive	CDC73	59.5833333333	0.9239915622	3.8583995938	2.3174543577	0.5504045369	1.3363786816	1.8867832185
chr2	98608492	negative	COA5	12.3333333333	0.2055399914	1.542123408	0.4504707101	0.8095129051	1.0763545577	1.8858674628
chr3	20186127	negative	SGO1	9.6666666667	0.0663973078	1.3404076772	0.3899165447	0.7517615945	1.1340148124	1.8857764069
chr19	15125716	negative	ILVBL	16.8333333333	0.3008006974	1.4255542003	0.2252361016	0.985254636	0.8989144817	1.8841691177
chr17	50346092	positive	XYLT2	8	2.0535820643	3.3299435965	0.6655575646	1.378343015	0.5038456142	1.8821886292
chr1	37808185	negative	YRDC	11	1.1851589425	1.8369697745	0	1.50435078	0.3766125588	1.8809633388
chr1	85708433	negative	ZNHIT6	40.6666666667	0.4125541103	1.3683783224	0.0784625491	1.134923476	0.7455934206	1.8805168965
chrX	153971807	negative	HCFC1	45.3333333333	0.2357346182	1.1316443866	0	1.0919667793	0.7865978307	1.87856461
chr14	58298385	positive	ARID4A	124.6666666667	0.4338913422	2.0768095628	0.7966198221	0.7761499954	1.1014994485	1.8776494439
chr6	26032060	negative	HIST1H3B	173.8333333333	0.219100157	1.1165429416	0	1.0817097592	0.7958931016	1.8776028607
chr17	64506975	positive	CEP95	12.5	0.4701182205	2.0779451379	0.7542967483	0.8110747092	1.0660353419	1.8771100512
chr7	139341132	positive	C7orf55	103.5	0.0394300371	1.1642915253	0.2277401233	0.8178896234	1.0581021849	1.8759918083
chr9	128947619	negative	DOLK	127.1666666667	0.2875189485	1.7418422917	0.5953281542	0.7812923784	1.0905519263	1.8718443047
chr5	61162474	negative	SMIM15	127	1.7194154823	3.2407971085	0.8087136488	1.22937144	0.6410388736	1.8704103136
chr14	24161053	positive	IRF9	41.5	0.1665864252	2.0815956429	1.2299832398	0.4666447013	1.4013843768	1.8680290781
chr7	108456385	negative	NRCAM	15.3333333333	2.7753219665	5.9945463575	2.5518939419	0.9776419881	0.8896308067	1.8672727948
chr3	120349339	negative	LRRC58	12	1.1367015015	1.7913523393	0	1.4809642405	0.3855788638	1.8665431043
chr19	39156702	positive	PAK4	7.5	0.6638095339	2.0755811366	0.5593627029	0.9799025026	0.8863687469	1.8662712495
chr20	50153734	negative	TMEM189	113.8333333333	0.3899282737	1.2509553087	0	1.1705374133	0.6955269777	1.866064391
chr22	41447023	negative	TOB2	24.6666666667	0.4151083213	2.7220247953	1.6866260566	0.4702921354	1.3951751761	1.8654673115
chr7	156893230	negative	LMBR1	36.1666666667	2.8892838222	12.6871572866	12.2837249503	0.0431630853	1.8152464164	1.8584095017
chr1	170532129	positive	GORAB	322.1666666667	0.3940351184	2.1989003845	1.0262253826	0.6587814089	1.1983091609	1.8570905698
chr2	158968634	positive	TANC1	24	0.9391511942	2.5117697598	0.7569545946	0.9991213535	0.8567729677	1.8558943211
chr6	31272130	negative	HLA-C	10.5	1.2888845245	2.1824931935	0.2252360007	1.3770977657	0.4755127486	1.8526105143
chr1	151059574	negative	CDC42SE1	99.8333333333	0.8875400783	2.0860555649	0.3985920272	1.141788852	0.7092567605	1.8510456124
chr2	9423547	negative	ITGB1BP1	9.8333333333	0.5090862978	1.4681907301	0.1193589929	1.140781082	0.709778574	1.850559656
chr1	26472519	positive	HMGN2	22.1666666667	0.4010099876	1.7110896652	0.4554825702	0.897375266	0.9524055884	1.8497808544
chr10	73168095	negative	ECD	55.5	1.1382434609	3.4154370295	1.5320537321	0.8022482193	1.0461301115	1.8483783308
chr13	72727687	negative	MZT1	39.6666666667	0.3530334938	1.6543947458	0.4511966484	0.8711399067	0.9721853826	1.8433252893
chr5	98929171	positive	CTD-2007H13.3	38.5833333333	0.6202397925	2.8685938007	1.5755050178	0.5869539041	1.2556019098	1.8425558138
chr13	41061274	positive	WBP4	226.1666666667	1.09561988	5.1623272054	4.0527490624	0.2864067559	1.556098235	1.8425049908
chr13	77027195	negative	FBXL3	8.1666666667	1.1415195268	3.7149557105	1.8970464492	0.7026614032	1.1386093871	1.8412707903
chr19	11089362	positive	LDLR	71	1.0715506996	2.2195211885	0.3973384781	1.2041646168	0.6361350152	1.840299632
chr12	30755074	positive	RP11-77I22.2	11.6666666667	0.3299335307	2.3395681856	1.343027458	0.5112877095	1.3283074283	1.8395951377
chr6	82363631	positive	TPBG	151.1666666667	2.133390384	3.7601268852	1.0205897694	1.2362235823	0.6032755064	1.8394990886
chr2	86563477	negative	CHMP3	103.5	1.0953334345	2.0929983685	0.275856373	1.2775401427	0.5618262314	1.8393663741
chr11	27506769	negative	LIN7C	22.3333333333	1.0313717707	3.4218653757	1.7034661011	0.7098448363	1.1222008047	1.832045641
chr6	42050522	positive	TAF8	67.6666666667	0.3477068501	1.4225629826	0.2239193962	0.9850256244	0.8460274546	1.831053079
chr2	70087454	positive	PCBP1	17.3333333333	0.4233356336	1.7214359631	0.4727511361	0.8858544231	0.9350921884	1.8209466115
chr1	35769928	negative	CLSPN	11.1666666667	0.542990775	2.0291763379	0.6865175574	0.8448782269	0.9731961278	1.8180743547
chr17	39202042	positive	RPL19	11	1.1325958886	2.8802081605	1.0031927155	0.9538328293	0.863523439	1.8173562683
chr1	161021175	negative	F11R	149.5	0.992311612	2.4697312366	0.7149680312	1.0166422335	0.8003806038	1.8170228373
chr1	156284279	positive	TMEM79	14.8333333333	0.3299362129	1.7199541953	0.5803169525	0.7833684182	1.0322253043	1.8155937225
chr11	27472775	negative	LGR4	24.5	0.5057956822	4.8997563746	5.5755119234	-0.1564478361	1.9701293534	1.8136815173
chr12	100267384	positive	SCYL2	17.1666666667	1.3324980185	3.0176518378	0.9692633089	1.0286965223	0.7844766928	1.813173215
chr17	39726495	positive	MIR4728	7.1666666667	4.9376667153	11.0127784149	5.9173262401	0.7962834635	1.0166018467	1.8128853102
chr17	73092712	negative	SLC39A11	91.8333333333	0.4051600936	1.5685280053	0.3407118289	0.9379426245	0.870207294	1.8081499185
chr9	128829821	negative	C9orf114	19.8333333333	0.4921674871	1.7442489483	0.4417551626	0.9285851751	0.8790018847	1.8075870598
chr4	173370943	positive	SAP30	11	0.1364266122	1.7498459492	0.9022485727	0.5316450189	1.2748462775	1.8064912964
chr4	140756120	negative	TBC1D9	67.5	0.9047392052	3.6607931797	2.2633491429	0.5142221471	1.2909820164	1.8052041635
chr1	27012836	negative	FAM46B	8.8333333333	1.2280282969	2.0653469843	0.2069242236	1.3447152904	0.4602828345	1.8049981249
chr3	141738277	positive	RNF7	33.8333333333	0.4494770349	1.2496671415	0	1.1697115575	0.6341790816	1.8038906391
chr17	39451286	negative	MED1	9.6666666667	4.3555550796	8.1673975139	3.4980594264	1.027209511	0.7754761209	1.8026856319
chr5	69167135	positive	CCNB1	45.1666666667	0.2170783439	1.1772144702	0.1172829274	0.9624889667	0.8390614917	1.8015504583
chr11	65333754	positive	DPF2	174.3333333333	0.9518222623	1.923479138	0.2581672359	1.2163625979	0.5828646127	1.7992272106
chr11	64770639	negative	SF1	42.8333333333	0.2749943767	1.3449620773	0.2394239534	0.9198948361	0.8790737075	1.7989685436
chr6	43171299	positive	SRF	16.5	1.3773427395	2.5112270928	0.4929644898	1.2337954559	0.5626253969	1.7964208528
chr2	27428640	positive	NRBP1	36.6666666667	0.28153782	1.4270606047	0.3237780486	0.8745488808	0.9213340784	1.7958829592
chr18	35344456	negative	ZNF24	99	0.5728047567	1.4018144961	0.0593785812	1.1809064837	0.6107851389	1.7916916226
chr19	43465660	negative	LYPD3	8.1666666667	1.4480789545	2.3098640292	0.2933043817	1.3557100955	0.4351218636	1.7908319591
chr15	75201877	positive	C15orf39	100.8333333333	0.14695439	1.6712959269	0.7991082834	0.5702577859	1.219731785	1.7899895709
chr12	123364953	positive	RP13-942N8.1	11.1666666667	0.8011522336	3.4271116237	2.1474483033	0.4921830676	1.2974456264	1.789628694
chr22	24555958	positive	SNRPD3	72.5833333333	0.5690825645	1.8433147307	0.4905291	0.9317492602	0.8576525336	1.7894017937
chr11	72103387	negative	LAMTOR1	145.5833333333	1.3929607886	2.1832449525	0.2252360935	1.3774384053	0.4117014206	1.7891398259
chr2	62196113	positive	B3GNT2	7	1.2983762207	3.2678584353	1.2937915664	0.8957780212	0.8928973511	1.7886753722
chr15	90234047	negative	CIB1	16	0.2711519041	1.3253195302	0.2313789046	0.9171542172	0.8712925312	1.7884467485
chr16	67192169	positive	E2F4	23	0.3222700964	1.1360632451	0	1.0949543633	0.6919374611	1.7868918245
chr5	179805385	negative	MGAT4B	5.8333333333	0.4781869206	1.4834125068	0.2092432732	1.0382194077	0.7484952064	1.7867146141
chr18	9708307	positive	RAB31	6.3333333333	2.0784785103	3.4058674783	0.8283448113	1.2688879248	0.517208604	1.7860965287
chr2	178451436	positive	DFNB59	10.1666666667	0.4765920322	2.4839621199	1.391706615	0.5426885096	1.2384576593	1.7811461689
chr1	151070804	positive	GABPB2	30.1666666667	1.3937364963	4.9873351566	3.3663604953	0.4554827841	1.3226496827	1.7781324668
chr8	58411359	positive	UBXN2B	26.1666666667	0.3200165731	1.4666799117	0.3460256587	0.873864605	0.9020144737	1.7758790787
chr11	65581899	positive	EHBP1L1	7.1666666667	0.5438740635	2.4206066693	1.2131235787	0.6281682081	1.1476971459	1.775865354
chr3	170870208	negative	RPL22L1	296.8333333333	0.4278107736	1.6085284163	0.3940631151	0.9039402701	0.8694313566	1.7733716266
chr12	64451880	positive	TBK1	33.5	0.6892980059	1.9704991019	0.5308790405	0.9563450568	0.8142814986	1.7706265555
chr4	173334432	negative	HMGB2	92.6666666667	1.1619262925	1.8739649718	0.1216285683	1.3574474773	0.4107251407	1.768172618
chr2	69829642	positive	GMCL1	31.3333333333	0.2141917806	1.3714482126	0.3603096265	0.8018332959	0.9657720513	1.7676053471
chr20	44885676	positive	YWHAB	7.5	3.5591035937	11.3123369619	8.7659731971	0.3342688972	1.4332825246	1.7675514217
chr16	23510494	negative	GGA2	46.6666666667	0.3110726898	1.5641696336	0.4734705982	0.7992734341	0.967744032	1.7670174661
chr20	54070545	negative	BCAS1	24.6666666667	1.3296239774	3.8918719879	2.0215871035	0.6950801201	1.0702895419	1.7653696621
chr16	29790719	positive	KIF22	34.1666666667	0.5816755398	1.5337456892	0.1968840408	1.0819883445	0.6798180492	1.7618063937
chr20	2470853	negative	SNRPB	168.8333333333	0.1326234524	0.959841008	0	0.9707366205	0.7910683125	1.761804933
chr10	100999476	positive	LZTS2	14	0.8281066287	1.673280135	0.153550223	1.2125302095	0.5482608051	1.7607910146
chr16	70251930	negative	EXOSC6	12.5	0.7249780043	1.4139499641	0	1.2713957725	0.4848178067	1.7562135792
chr14	54396955	positive	CDKN3	15.8333333333	0.5043638805	1.7041070924	0.4440807887	0.905000833	0.8459987156	1.7509995486
chr17	50662152	positive	ABCC3	17	1.9064855086	2.7018791455	0.4060238472	1.3966367328	0.3489820811	1.7456188139
chr17	36535020	positive	PIGW	47.5	0.5104784426	1.2485326587	0	1.1689838385	0.5739782443	1.7429620828
chr2	233854566	negative	HJURP	27.1666666667	0.753678559	2.1693959216	0.7134552169	0.8872994069	0.8538235599	1.7411229668
chr10	72216048	positive	ANAPC16	90.6666666667	0.54807144	3.24144063	2.477102094	0.28666894	1.4540823177	1.7407512576
chr2	60881521	positive	REL	30.3333333333	1.0138259508	3.3256104873	1.7810875204	0.6372546125	1.1029647586	1.7402193711
chr6	89829894	positive	CASP8AP2	36.8333333333	1.0101937281	5.686130494	5.6623407377	0.0051423716	1.7338369677	1.7389793394
chr2	88055729	negative	KRCC1	78	0.4120610113	1.9706790995	0.8726606703	0.6657032658	1.072990345	1.7386936108
chr8	86508780	negative	RMDN1	47.6666666667	0.2244053716	1.1018288451	0.081335259	0.9588313054	0.7795639141	1.7383952195
chr11	76445022	positive	EMSY	15.6666666667	0.6306246032	1.3458989452	0.0117381849	1.2133048661	0.5247161794	1.7380210456
chr2	9555788	negative	ADAM17	41	0.5845079171	1.9422941467	0.6383467821	0.8447007241	0.8929066145	1.7376073386
chr11	66371647	negative	SLC29A2	12.9166666667	0.6359339568	1.3342617637	0	1.2229663537	0.5128518463	1.7358182
chr11	118790948	negative	DDX6	99.8333333333	0.5941649066	1.7750666262	0.4504722029	0.9359997616	0.7997215343	1.7357212959
chr8	124474738	positive	RNF139	25	1.1654721328	3.4224040944	1.7142268959	0.7042895286	1.0301492499	1.7344387785
chr12	89524806	negative	GALNT4	24	0.5142388564	3.1395911459	2.4027867567	0.28277154	1.4508954901	1.7336670301
chr1	228149852	positive	GJC2	26.5	0.5460067807	1.3915648777	0.1124292876	1.1042412959	0.629408282	1.7336495779
chr19	11925068	positive	ZNF700	75.8333333333	0.7721185221	1.8706953807	0.4014766369	1.034452555	0.6959251525	1.7303777075
chr3	154121360	positive	ARHGEF26	19.3333333333	1.3960106489	2.1701109779	0.2652231124	1.3251415309	0.4038990264	1.7290405573
chr13	33818069	positive	RFC3	54.8333333333	0.1582399005	1.4026034622	0.5038886164	0.6759008388	1.0526644559	1.7285652947
chr3	112561963	negative	ATG3	92.1666666667	0.6956136458	1.9232186642	0.5221108969	0.9414842769	0.7857502685	1.7272345454
chr6	34888071	negative	TAF11	32	0.6787070377	1.4223937753	0.0564074222	1.1972670604	0.5290829253	1.7263499856
chr20	51023081	negative	KCNG1	8.6666666667	2.8343155162	3.0002155746	0.2614537493	1.6649904386	0.0611086924	1.7260991309
chr12	55818041	positive	ORMDL2	899.8333333333	0.9971805773	1.9428503233	0.3119765342	1.1654722507	0.5592493855	1.7247216362
chr13	43879691	negative	CCDC122	45.5	1.9234315983	4.2157754252	1.8169722746	0.8887363886	0.8352189171	1.7239553057
chr10	37857636	negative	ZNF248	8.5	0.5020230708	2.0419099967	0.8655561685	0.7053716699	1.018070495	1.7234421649
chr3	14947729	positive	NR2C2	10.8333333333	1.7257630976	3.7269691052	1.4861551043	0.9269991305	0.7942552559	1.7212543864
chr1	111449376	negative	WDR77	30.1666666667	0.0287048371	1.1225159235	0.3290705194	0.6753577223	1.0449462833	1.7203040056
chr9	122931500	negative	ZBTB26	12.8333333333	1.8618240067	4.6153557526	2.3502650804	0.745102176	0.9724424718	1.7175446478
chr6	12008762	positive	HIVEP1	9.5833333333	1.4227044506	2.6144268307	0.6423941438	1.1379664969	0.5771484664	1.7151149633
chr17	50543058	positive	SPATA20	30.6666666667	0.1750614468	1.2043745135	0.2617627451	0.8049286928	0.9076331515	1.7125618443
chr7	56051448	negative	PSPH	150.5	0.9728720399	1.905988711	0.3065618661	1.1532536602	0.5587317123	1.7119853725
chr9	95506610	negative	PTCH1	5.6666666667	0.3906405158	1.7501703501	0.6602277632	0.7281398088	0.9837714567	1.7119112655
chr11	66744771	positive	C11orf80	12.3333333333	1.4122421478	3.1521927509	1.1833637832	0.9273208909	0.7834986809	1.7108195718
chr11	67401931	negative	PPP1CA	20.8333333333	3.7656547529	3.5910954922	0.3513009177	1.7644894591	-0.0538359999	1.7106534593
chr5	132866630	positive	UQCRQ	326.6666666667	0.7624379964	1.9021967003	0.4606720346	0.9905130178	0.7195727998	1.7100858176
chr12	45729665	positive	ARID2	26	2.7235122375	9.4699074795	7.9981761096	0.2185441852	1.4915126894	1.7100568746
chr4	70688479	positive	UTP3	106.6666666667	0.0622830201	1.439462939	0.7169129486	0.5067466723	1.1993953764	1.7061420487
chr4	118278755	positive	SNHG8	322.6666666667	0.6162990603	3.5769185052	2.9816221687	0.2010202794	1.5016824426	1.702702722
chr1	156020959	negative	SSR2	111.5	0.4478188303	1.8082097552	0.6736422646	0.7466595101	0.9557696145	1.7024291246
chr11	77821109	positive	AAMDC	51.6666666667	0.4362235592	1.2677436329	0.1008641299	1.0426211331	0.6589772205	1.7015983536
chr22	31626294	negative	PISD	7.8333333333	0.1643282901	1.4666010233	0.6071353941	0.6180329014	1.0830264832	1.7010593846
chr6	4776435	positive	CDYL	8.8333333333	1.7411806987	5.0376096851	3.0947769028	0.5601926425	1.1391800598	1.6993727023
chr17	36544888	positive	GGNBP2	19.6666666667	2.4560065173	4.9650484015	2.1753200615	0.9096318263	0.7874279061	1.6970597324
chr16	28824451	positive	ATXN2L	9.6666666667	0.3802160381	2.4172383772	1.6118321353	0.3877687131	1.3079367874	1.6957055006
chr2	207529912	positive	CREB1	134	0.4681933374	2.0627438705	0.9735442793	0.6340358345	1.0607827627	1.6948185972
chr5	179698906	positive	CANX	181.6666666667	0.5872115435	1.2665402917	0	1.1804918079	0.5139973845	1.6944891924
chr8	73008864	positive	TERF1	18.1666666667	0.53341493	4.1179242148	4.28111867	-0.0452847756	1.7388106527	1.693525877
chr17	74748613	positive	SLC9A3R1	172.3333333333	0.2760324398	1.0838910195	0.0539822532	0.9834292562	0.7076148252	1.6910440813
chr18	11981465	positive	IMPA2	208.8333333333	3.4463913882	4.6315690131	1.2136434164	1.3471140829	0.3409019826	1.6880160655
chr17	65056839	negative	GNA13	21.5	4.6883385473	13.7446474933	10.8715977312	0.3126772195	1.3741120956	1.686789315
chr10	75111471	positive	SAMD8	26.5	0.8952591607	2.4701723479	0.9767568531	0.8118718905	0.8726121785	1.684484069
chr2	74465410	negative	MOGS	18	0.4856201869	1.352870438	0.1596127681	1.0207787564	0.6633565559	1.6841353123
chr5	1112035	negative	SLC12A7	14.5	1.3682252785	1.7579639481	0	1.4636035982	0.2197972737	1.6834008718
chr12	76031604	negative	PHLDA1	79.3333333333	1.6753640858	2.9516498278	0.8209485152	1.1177649767	0.5627198705	1.6804848472
chr7	7566996	negative	RP5-1159O4.1	22.6666666667	1.0266939105	2.0661426368	0.4473850434	1.082976044	0.5972965962	1.6802726401
chr3	101849514	positive	NFKBIZ	50.6666666667	0.7073738853	1.3370529772	0	1.224690438	0.4529114199	1.6776018579
chr15	43800423	positive	HYPK	67.1666666667	0.2794339294	1.2796084791	0.2711524993	0.8426489441	0.8332804162	1.6759293603
chr15	22838641	positive	NIPA2	11.5	0.101358364	0.8748186354	0	0.9067510402	0.7674670655	1.6742181057
chr12	120710435	positive	UNC119B	16	3.1029861579	9.4541684238	7.3579392971	0.3228591217	1.3493321152	1.672191237
chr12	27244233	positive	STK38L	85	0.354305552	1.8176917087	0.8410785747	0.6139625709	1.0569605014	1.6709230723
chr5	43313512	negative	HMGCS1	124	0.7433403602	1.5724057029	0.1943591281	1.1068814917	0.5612639322	1.6681454239
chr6	158168352	positive	GTF2H5	11.8333333333	0.7983740844	1.9691866424	0.5430378912	0.9442942942	0.7233746329	1.6676689271
chr1	111204409	negative	DENND2D	14.8333333333	1.8779141412	3.0767410478	0.8198505313	1.1635963573	0.5023927688	1.6659891261
chr9	111896766	positive	UGCG	22	2.700820796	5.6607495283	2.7791316585	0.8176297511	0.8478392536	1.6654690047
chr17	60600183	positive	PPM1D	113	2.1031613577	3.3373272439	0.911392718	1.1821820688	0.4830675803	1.6652496491
chr3	184338829	positive	FAM131A	6.8333333333	0.1194897185	0.8931971513	0.0104389654	0.9058424766	0.757983378	1.6638258546
chr2	98608579	positive	UNC50	202.3333333333	0.3590767775	1.0745249397	0	1.0527810012	0.6101540415	1.6629350428
chr8	94895254	negative	CCNE2	39.6666666667	1.4595783362	3.6194332232	1.7427358455	0.7521001704	0.9093048476	1.661405018
chr19	10502896	negative	KEAP1	58	0.3852993264	1.6851780775	0.646495379	0.7056193061	0.954820031	1.6604393371
chr22	37560447	positive	CDC42EP1	9	1.0272343813	1.7089696592	0.1457544815	1.2414463066	0.4182313378	1.6596776444
chr15	64387748	positive	TRIP4	86.8333333333	0.2985058634	1.0248076519	0	1.0177848646	0.6409323361	1.6587172007
chr19	53867883	positive	MYADM	229.6666666667	1.8018371441	7.4085527841	6.998085514	0.0722028099	1.5854844142	1.6576872241
chr18	46917492	positive	KATNAL2	22.5	0.5717191689	2.7484892475	1.8342658012	0.4033342013	1.2539658005	1.6573000019
chr15	82809628	positive	WHAMM	39.1666666667	0.3055436321	1.0280203964	0	1.020072162	0.6354214878	1.6554936498
chr7	5190196	positive	WIPI2	7.1666666667	0.3060793586	1.0278263819	0	1.0199341372	0.6346915782	1.6546257154
chr18	36129318	negative	SLC39A6	12	0.5414381489	1.4753467394	0.2645586008	0.9689967335	0.6833536263	1.6523503598
chr14	39170393	negative	TRAPPC6B	280	0.2057756477	0.9824365051	0.0378218147	0.9337158927	0.7173131614	1.6510290541
chr12	53501274	positive	TARBP2	17.3333333333	0.6865140091	1.7618431927	0.4409816037	0.9385794935	0.7115871088	1.6501666023
chr12	27710822	positive	MRPS35	87.1666666667	1.1821041009	1.6169317359	0	1.3878762914	0.2621563619	1.6500326533
chr15	40755253	negative	RMDN3	17.8333333333	0.3353055844	1.1530534063	0.1083413658	0.9579818103	0.6892141657	1.647195976
chr19	55654146	positive	U2AF2	127.3333333333	1.1154817992	1.8840579429	0.2554993807	1.1998388327	0.4471138764	1.6469527091
chr18	49813960	negative	ACAA2	8.1666666667	0.2910951969	2.0006536877	1.2273307526	0.4299610135	1.2166814444	1.6466424578
chr9	133348214	positive	RPL7A	81.1666666667	1.3598376835	3.5193703123	1.7666663534	0.7079731023	0.9374341445	1.6454072468
chr17	2303950	positive	SRR	14.5	0.7150542103	1.9772448776	0.6538487006	0.8481506296	0.7957237092	1.6438743388
chr13	42048753	positive	DGKH	17	6.3035077489	12.5352109124	7.0307352646	0.7531133818	0.8900559314	1.6431693132
chr17	48944810	negative	SNF8	6	2.2029080447	4.2170890843	1.7215395639	0.9388220591	0.7038626893	1.6426847484
chr10	70382650	negative	LRRC20	8	0.0960445364	0.8482787276	0	0.8861823372	0.7538759156	1.6400582527
chr5	6633343	positive	SRD5A1	10.3333333333	0.63704478	4.0006583798	3.9052087797	0.0278035077	1.6110242646	1.6388277722
chr1	213015826	negative	ANGEL2	47.5	0.6628185718	4.1714466074	4.1685130268	0.0008186226	1.6369371353	1.6377557579
chr2	159712457	positive	MARCH7	155.5	0.4947795791	2.0187036355	0.9591328016	0.6237139303	1.013996366	1.6377102964
chr8	123541206	negative	FBXO32	6.3333333333	1.7423602336	6.090285618	4.8948104132	0.2663983302	1.3704256502	1.6368239805
chr4	165327667	positive	MSMO1	63.6666666667	0.363732831	2.1098068897	1.2817522186	0.4466828617	1.1892639623	1.6359468239
chr2	131093460	negative	FAM168B	8	0.5359098241	1.1837643948	0	1.126817213	0.5077236976	1.6345409106
chr2	97664107	negative	ACTR1B	12.3333333333	0.7520354031	1.3319117378	0	1.221513184	0.4124812564	1.6339944404
chr17	28335704	positive	TNFAIP1	18	0.6255748175	2.141219797	0.9571009572	0.6826067152	0.9503749366	1.6329816518
chr1	161069803	negative	ARHGAP30	7.6666666667	0.8357919012	2.9813589862	1.7851574144	0.5155020908	1.1168584311	1.632360522
chr15	40807086	positive	ZFYVE19	6.1666666667	0.917999531	2.1641467024	0.6850481193	0.9090266999	0.7222141228	1.6312408228
chr1	212858088	negative	FLVCR1-AS1	8.1666666667	0.8209292207	2.9211713653	1.7321945657	0.5212244679	1.1066098467	1.6278343146
chr19	11346505	positive	CCDC159	26.8333333333	0.1981436011	2.3047512205	1.9502168307	0.1637206792	1.4637408409	1.6274615201
chr4	77157225	positive	CCNG2	25.6666666667	2.3759961818	3.3814059017	0.8409795449	1.2509202778	0.3760806025	1.6270008803
chr21	32771858	negative	PAXBP1	22.8333333333	0.6046915986	1.7639141977	0.54191949	0.8419853916	0.7844167735	1.6264021651
chr2	120346143	positive	INHBB	22.8333333333	0.4527697502	1.1174781067	0	1.0823470531	0.5435409851	1.6258880382
chr11	20387716	positive	PRMT3	18.8333333333	1.8637815239	3.454838655	1.2453909239	0.9884065404	0.6374517468	1.6258582872
chr6	32968444	negative	HLA-DMA	8.1666666667	1.181988401	4.6266949013	3.7015964701	0.2591370174	1.366644305	1.6257813224
chr15	29822502	negative	TJP1	25.1666666667	1.6325749825	3.3050426626	1.2814021559	0.9161067534	0.7095529112	1.6256596646
chr6	127266840	positive	RNF146	12	1.7387332251	2.5035619865	0.4551973817	1.2676075689	0.3553136786	1.6229212475
chr10	42782801	positive	BMS1	53.1666666667	0.3830903967	1.0613824867	0	1.0436122198	0.5757167679	1.6193289877
chr19	49665859	negative	IRF3	9.1666666667	0.126221212	1.0907158138	0.2645586013	0.7253630781	0.8925067441	1.6178698222
chr13	37059713	negative	SUPT20H	128	1.3187079783	3.5446437763	1.9024353822	0.6469032675	0.9708460796	1.6177493472
chr5	36151961	negative	LMBRD2	121.5	1.1183385989	2.0999642117	0.4798956244	1.0667561325	0.5493183494	1.6160744819
chr11	83072066	positive	RAB30-AS1	144.5833333333	0.5746605844	2.1087782719	1.0032871533	0.6339784893	0.9813068312	1.6152853205
chr4	56435615	negative	PPAT	48.8333333333	0.1382303261	0.9014513378	0.0371971438	0.8744108793	0.7403084947	1.614719374
chr5	40755975	negative	TTC33	16.3333333333	0.2336513985	1.2892457604	0.3872109948	0.7226851125	0.8919375711	1.6146226836
chr16	3157483	negative	RP11-473M20.16	452.3333333333	0.1512867799	1.7301060612	1.1145413045	0.3686122575	1.2457097526	1.6143220102
chr14	20455191	positive	APEX1	175	0.6501854085	1.4801083389	0.2197063529	1.023869286	0.5877750142	1.6116443001
chr16	85611409	positive	GSE1	23.8333333333	0.8592592546	2.7338301033	1.4541944933	0.6054066974	1.0059283303	1.6113350277
chr4	75724593	positive	USO1	799.6666666667	0.9890487985	2.6169340259	1.1568348304	0.7458515833	0.8626886119	1.6085401952
chr17	50534558	positive	EPN3	8.8333333333	0.7853897016	1.6230930317	0.2652230997	1.0518771746	0.5550299663	1.606907141
chr12	82358409	negative	CCDC59	100.1666666667	0.6355018883	3.8771287488	3.7800077481	0.0290191011	1.5762986327	1.6053177338
chr7	151080866	negative	FASTK	15.5	0.7455143686	1.5507582682	0.2252361018	1.0578664013	0.5472739504	1.6051403517
chr2	38602929	negative	HNRNPLL	17.6666666667	0.9187836402	3.2910174347	2.154693869	0.4438197498	1.1611277188	1.6049474685
chr4	82373986	negative	HNRNPD	46.5	0.4181797906	2.4723892131	1.7957927278	0.3126712583	1.2918882229	1.6045594812
chr19	9827892	positive	UBL5	34.3333333333	0.2646740243	0.9605217118	0	0.9712376191	0.6324720477	1.6037096668
chr19	47113441	positive	SAE1	140.1666666667	1.1124230766	2.0553927144	0.454755724	1.0705809012	0.5324590169	1.603039918
chr21	37366934	positive	DYRK1A	5.8333333333	2.723568624	6.2775345018	3.6875259268	0.6346231039	0.9667638279	1.6013869317
chr3	133573730	positive	CDV3	8.6666666667	2.3001367686	6.1926629621	4.1716474484	0.4759020732	1.1240001873	1.5999022605
chr10	67884669	positive	SIRT1	10.1666666667	2.0148526853	3.7739509565	1.4973180703	0.934804164	0.663096236	1.5979004
chr12	8697900	positive	RIMKLB	32.6666666667	2.4344013655	4.2311858448	1.6372941988	0.988079507	0.6070793731	1.5951588801
chr6	26216975	positive	HIST1H2AE	33.1666666667	0.7918165843	1.3222000696	0	1.2154922732	0.3740693069	1.5895615801
chr4	47463719	negative	COMMD8	6.6666666667	0.6223666914	2.4506661776	1.4391190089	0.5005147607	1.0887749742	1.5892897348
chr7	76047983	negative	STYXL1	54.5	0.2372561416	1.4693314271	0.6381186407	0.5920806363	0.9969762806	1.5890569168
chr3	170222365	positive	PRKCI	19.3333333333	1.7673824522	5.5025168489	4.093067371	0.3524634311	1.2324761942	1.5849396253
chr11	62573860	negative	EEF1G	13	0.3092032652	1.1433856224	0.1705153012	0.8727476388	0.711202327	1.5839499658
chr17	50478800	positive	RSAD1	5.5	0.8463419125	2.1537422456	0.7970725847	0.8114160727	0.7723950125	1.5838110852
chr8	56211279	negative	PLAG1	5.8333333333	0.6044258714	1.8913567143	0.7384019521	0.7339849092	0.8496894739	1.5836743832
chr17	59707465	positive	VMP1	72.6666666667	3.5849797912	4.3544253099	1.0862005184	1.3598539075	0.2238163639	1.5836702715
chr3	113746249	negative	NAA50	11.3333333333	0.5583041857	1.3904938317	0.2252361018	0.9642489011	0.6173318037	1.5815807048
chr16	84648525	positive	KLHL36	9.8333333333	0.674823095	1.9873877779	0.7803810675	0.7466984544	0.8348758015	1.5815742559
chr8	26291491	positive	PPP2R2A	5.6666666667	0.7109774384	5.3601584282	6.9008013078	-0.3129362777	1.8942419667	1.581305689
chr16	28845007	negative	TUFM	13.1666666667	0.8896614094	1.9942268956	0.5858784462	0.9169013535	0.6640557949	1.5809571484
chr1	109283186	negative	PSRC1	20.3333333333	0.1506979547	1.5297013583	0.8595983028	0.4439760646	1.136457887	1.5804339516
chr8	70608339	negative	TRAM1	8.5	1.2238286175	3.6507286072	2.2530321349	0.51567168	1.064411145	1.5800828249
chr13	106568164	negative	ARGLU1	64.1666666667	1.6993646115	3.2658653163	1.2566004848	0.9186873949	0.6602185578	1.5789059527
chr8	103021102	positive	ATP6V1C1	41.3333333333	0.4551049958	1.427214569	0.3565335849	0.8393768842	0.7381783931	1.5775552772
chr1	160285154	negative	PEX19	223.3333333333	0.1072479394	1.4786885165	0.8614510847	0.4131492816	1.1625986747	1.5757479563
chr6	33297993	negative	RGL2	56.5	1.2547211384	7.0735037598	8.7017162014	-0.265045064	1.8402459004	1.5752008365
chr5	160119422	negative	PWWP2A	9.4166666667	0.4833097661	1.8060595454	0.7815675332	0.6553984515	0.9197257101	1.5751241616
chr17	60677872	positive	BCAS3	331.5	2.9758626156	5.4990355447	2.5786333645	0.860816893	0.7089577324	1.5697746255
chr13	19863858	positive	RP11-61K9.3	12	2.2737061917	2.8067424333	0.4925465443	1.3507810376	0.2176321108	1.5684131484
chr17	41521019	negative	KRT15	17	0.2414111381	1.4945756097	0.6903164137	0.5615010648	1.0068134024	1.5683144673
chr19	17226204	positive	OCEL1	22.6666666667	0.5318464278	1.9043624796	0.8577939985	0.6446309831	0.9229498504	1.5675808335
chr15	40412612	positive	IVD	10.8333333333	0.0279171276	1.076250077	0.4175602666	0.55057015	1.014256265	1.564826415
chr17	39688107	negative	PGAP3	25.5	0.7607657697	1.3202253781	0.033717954	1.1664223447	0.3980619464	1.5644842911
chr1	15847864	positive	SPEN	7.75	0.114937916	0.8385194597	0.0253045975	0.8424918775	0.7215810691	1.5640729466
chr6	30617244	negative	PPP1R10	1061.3333333333	0.4334163695	1.0586274584	0	1.0416827748	0.5222250396	1.5639078145
chr15	58749770	negative	ADAM10	7.5833333333	0.9785483387	2.3108842624	0.8789017314	0.8173269655	0.742774267	1.5601012325
chr1	100896254	positive	SLC30A7	10.1666666667	0.2940260388	1.4143286953	0.5304583495	0.6576583198	0.8997554551	1.5574137749
chr1	6199612	negative	RPL22	17.3333333333	0.2896693413	1.0211166193	0.0775775276	0.9073608988	0.6481513482	1.555512247
chr19	12679914	negative	DHPS	6.6666666667	0.177668328	1.4917023768	0.7977561686	0.4709343949	1.0811984712	1.5521328661
chr1	100038097	positive	MFSD14A	75.3333333333	1.129044593	2.3648813466	0.8157117305	0.8900204601	0.6603494655	1.5503699257
chr6	158818227	negative	EZR	49.3333333333	1.1349283115	3.5464445405	2.3093378183	0.4581961844	1.0905511278	1.5487473121
chr12	65169571	positive	LEMD3	46	0.9826506752	1.9634687569	0.5148136478	0.9681465232	0.5798563372	1.5480028604
chr10	92848468	positive	EXOC6	10.3333333333	0.9621457705	1.7048210487	0.2773232378	1.0824094905	0.463100923	1.5455104135
chr1	151294473	negative	PI4KB	5.6666666667	0.3975716522	1.376762628	0.3860367127	0.7780323542	0.7660755751	1.5441079293
chr2	101252802	positive	CNOT11	6.6666666667	0.8980184285	3.7700200938	3.1136633844	0.2135715987	1.3295013436	1.5430729423
chr20	19212646	positive	SLC24A3	7.3333333333	1.3070799255	4.5977935963	3.6620358471	0.2638981948	1.2787903074	1.5426885021
chr7	40134659	negative	MPLKIP	157.6666666667	1.4192236982	2.581193788	0.8203009945	0.976263563	0.5658964118	1.5421599748
chr13	21377874	negative	ZDHHC20-IT1	31.6666666667	0.4089311983	1.0589606357	0.0334399997	0.994461618	0.5473150851	1.5417767031
chr14	24435457	positive	KHNYN	45	0.4074778165	1.1308202897	0.109791058	0.9411208396	0.5982967395	1.5394175791
chr15	41402444	negative	NDUFAF1	34	0.1529638959	1.0226587113	0.2208879457	0.7283221161	0.8109055737	1.5392276898
chr2	20225112	negative	SDC1	13.6666666667	0.5580366985	1.7221892053	0.6365141136	0.7341413001	0.8050381291	1.5391794292
chr19	12775572	negative	HOOK2	33	0.5399998997	1.1143242212	0	1.0801966239	0.4572663669	1.5374629908
chr9	136949551	positive	LCN12	13	0.7101423508	2.5632426648	1.5626743166	0.4755405955	1.0590743188	1.5346149143
chr2	44361964	positive	CAMKMT	13.8333333333	0.6100699563	1.8144884249	0.698449505	0.7286543874	0.8057493412	1.5344037286
chr14	73490964	positive	C14orf169	45.1666666667	0.3038673078	0.9430650672	0	0.9583342131	0.5755371565	1.5338713696
chr4	37891087	positive	TBC1D1	11	2.0414541901	8.0023539081	8.2227663297	-0.0348972636	1.5655410075	1.530643744
chr1	45340080	negative	MUTYH	48.8333333333	0.3602626775	1.1886173234	0.2212252548	0.8416903937	0.6861344492	1.5278248429
chr15	79923754	negative	ST20-MTHFS	27	1.7375932208	3.2467517441	1.288545734	0.8919286515	0.633451682	1.5253803334
chr3	186570678	positive	DNAJB11	44.6666666667	0.4321373858	1.2492878655	0.2277413774	0.8734616198	0.6512984123	1.524760032
chr19	36916021	negative	ZNF829	6.5	0.3569672315	1.2368062027	0.281832527	0.8032324821	0.721054384	1.524286866
chrX	15790472	positive	ZRSR2	93.6666666667	0.6695613448	1.9616385902	0.8305538945	0.6941153492	0.8269264954	1.5210418446
chr17	51260163	negative	MBTD1	19.1666666667	1.9101657826	6.3825195762	5.5356526898	0.1757819575	1.3430119359	1.5187938934
chr17	59707626	negative	PTRH2	463	2.4114484287	4.6975907562	2.3237443127	0.7775425967	0.7399675931	1.5175101898
chr8	116766509	positive	UTP23	30.5833333333	0.6890421899	1.3327602737	0.1282397467	1.0479643887	0.4658326912	1.5137970799
chr11	72110245	negative	ANAPC15	13.1666666667	0.2141605344	1.559499649	0.8903925966	0.4371759241	1.0759026234	1.5130785475
chr5	177303774	positive	PRELID1	57.5	0.2367028939	1.2764989281	0.4696367613	0.6313571607	0.8803178319	1.5116749925
chr2	14632686	positive	FAM84A	19.3333333333	0.9693889599	3.7110744205	2.9560010977	0.2520132959	1.2583080466	1.5103213425
chr17	59565558	positive	DHX40	11.3333333333	4.5204643141	5.7581372699	1.9083527714	1.2164233816	0.2918360405	1.5082594221
chr14	73721624	negative	ELMSAN1	34.5	0.3957927713	2.2556100237	1.6795441559	0.2809403051	1.2218431301	1.5027834352
chr1	171742247	negative	VAMP4	7.3333333333	0.6540235442	1.6074487708	0.450472201	0.8461162622	0.6566591373	1.5027753995
chr12	120469883	positive	DYNLL1	6.8333333333	3.2824324588	7.8458874001	5.4679751695	0.4516927379	1.0465763854	1.4982691233
chr11	1947278	positive	MRPL23	15.3333333333	0.6543455377	1.3420446038	0.1741510682	0.9961505121	0.501507955	1.4976584671
chr10	73730487	negative	BMS1P4	69.6666666667	1.0166921762	2.3492747944	0.9721932485	0.7640478248	0.7318578575	1.4959056822
chr2	165953843	negative	TTC21B	11.3333333333	1.0092984874	2.6945787479	1.4177973901	0.6117165264	0.8787179824	1.4904345088
chr3	129316277	negative	H1FX	54.6666666667	0.3738530922	2.488873319	2.1558638783	0.1447262352	1.344533471	1.4892597062
chr7	56106431	negative	CHCHD2	25.3333333333	0.5612741116	1.3106516625	0.2181610627	0.9235948897	0.5655759334	1.4891708231
chr20	57266628	negative	BMP7	10.8333333333	7.1753846836	13.7081346176	8.426193871	0.6418670271	0.8472557644	1.4891227915
chr20	36574672	positive	TGIF2	19	1.806121592	2.1763824415	0.2822234429	1.3087369348	0.178807102	1.4875440369
chr1	66930243	positive	MIER1	28.1666666667	1.0158825473	3.3616448708	2.3666195669	0.3735716055	1.1134607246	1.4870323301
chr1	181022911	negative	STX6	7.1666666667	0.8445263003	2.0030938703	0.7466799962	0.7818342504	0.7031992112	1.4850334616
chr16	69424595	positive	CYB5B	80	0.1249613896	0.7868418166	0.0147346173	0.8163094529	0.6675364361	1.483845889
chr10	102714407	negative	ARL3	33	1.4592814095	5.3019526536	4.7744158212	0.1261239143	1.3575620871	1.4836860014
chr10	26860986	negative	ABI1	52.5	0.7170589518	2.8901025174	2.1553375223	0.302013839	1.1798686034	1.4818824423
chr5	150449756	negative	RPS14	135.3333333333	0.3648576323	0.9510434415	0	0.964245901	0.5154954289	1.47974133
chr9	34612104	negative	RPP25L	14.8333333333	0.4433468743	1.3901202442	0.4198627117	0.7513317599	0.7276651412	1.4789969011
chr16	4937135	negative	PPL	7	0.3447416482	1.142860439	0.2252361018	0.8064781108	0.6722088639	1.4786869747
chr14	91836447	negative	TC2N	13.8333333333	2.5579953863	4.87271831	2.4782074854	0.7556844431	0.7229637995	1.4786482427
chr9	128552587	positive	SPTAN1	14.5	2.9177219115	5.1613710857	2.4792221107	0.8244866462	0.653236433	1.4777230792
chr1	153545802	negative	S100A4	5.6666666667	1.9449453035	2.7166880799	0.6873473199	1.1392606508	0.3357767771	1.475037428
chr15	74843197	negative	ULK3	38.8333333333	0.5504124734	1.7490021878	0.7543337327	0.6479848325	0.8262559723	1.4742408048
chr17	4833388	positive	MINK1	6	0.4946821713	1.0376466199	0	1.0269038729	0.4470651301	1.473969003
chr20	3209513	positive	ITPA	29.1666666667	0.3958694245	1.2903396166	0.3530257748	0.7593722176	0.7143975481	1.4737697657
chr10	73096850	negative	P4HA1	27.3333333333	1.593363409	1.9306154761	0.1934294066	1.2960904544	0.1763792997	1.4724697542
chr22	41589871	negative	PMM1	23.3333333333	0.179019025	1.783390661	1.3691441504	0.2324774295	1.2392564132	1.4717338426
chr19	24087184	positive	ZNF254	35.3333333333	0.678240122	1.3904120636	0.2277413774	0.9612526437	0.5103101832	1.4715628269
chr17	51120865	negative	SPAG9	13	0.817996075	3.9379936588	3.845616945	0.0272446222	1.441575899	1.4688205213
chr17	82009486	positive	ASPSCR1	7.3333333333	0.070092389	0.7189080531	0	0.781492375	0.6837570145	1.4652493895
chr17	67993552	negative	C17orf58	26.6666666667	1.6301190811	5.318979569	4.501974572	0.1997421291	1.2645634808	1.4643056099
chr14	20461465	negative	TMEM55B	15.1666666667	0.2091428613	1.4266870687	0.7652251263	0.459135891	1.0050033687	1.4641392597
chr12	45992120	negative	SCAF11	48.1666666667	0.3899230238	1.5437387054	0.6875786976	0.591995702	0.8719454972	1.4639411993
chr5	90409786	negative	CETN3	172.75	0.5858866878	2.0338368599	1.1065411299	0.5262674243	0.9358538153	1.4621212395
chr15	50686815	negative	TRPM7	136.8333333333	0.5359425553	1.5054313664	0.4841540996	0.7554181226	0.7059347574	1.46135288
chr12	27780020	positive	KLHL42	12.5	1.41172029	3.781687765	2.4431604481	0.4737865172	0.987457334	1.4612438511
chr14	21269445	negative	HNRNPC	242.5	0.1142391179	1.1330692314	0.483282973	0.524136937	0.9368719198	1.4610088568
chr19	4182604	negative	SIRT6	20.5	0.1105079317	0.7474346155	0	0.8052384747	0.6540187774	1.4592572521
chr2	25878466	negative	ASXL2	22.3333333333	0.4361889367	2.0823103579	1.4083620443	0.3559598483	1.1017665799	1.4577264282
chr7	56064254	positive	SUMF2	18.6666666667	0.3535897516	1.100902621	0.1878603986	0.8226439975	0.6342187426	1.4568627401
chr10	7411486	negative	SFMBT2	6.6666666667	0.9319946616	2.4552935552	1.2517899664	0.6177360168	0.8387171767	1.4564531935
chr10	24208791	positive	KIAA1217	13.6666666667	0.7878317027	3.8351966115	3.771525298	0.019124033	1.4353636196	1.4544876525
chr3	53882202	negative	ACTR8	37.3333333333	0.3239317672	1.3492459661	0.5234003096	0.6249026774	0.827369001	1.4522716785
chr9	110256640	negative	TXN	179.8333333333	1.0324505106	1.7370932998	0.3479128748	1.0219173651	0.4294243893	1.4513417544
chr12	103841197	negative	NT5DC3	14.8333333333	0.6797828851	3.313133591	3.0540094892	0.0893869357	1.3604616273	1.449848563
chr19	12669401	negative	WDR83OS	75.3333333333	1.0881903011	1.3997548572	0.010123597	1.2483552079	0.2006338437	1.4489890515
chr4	99088801	negative	ADH5	28.1666666667	0.2113200006	1.7814735977	1.341318174	0.2485284081	1.1992693718	1.4477977799
chr21	25734972	negative	ATP5J	158.6666666667	2.0762949637	7.3530570678	7.3155647866	0.006490041	1.441110455	1.447600496
chr19	53538079	positive	ZNF331	9.3333333333	0.2154086715	0.8202415739	0	0.8641299308	0.5826884407	1.4468183715
chr17	60392429	positive	C17orf64	255	13.979876685	39.533357022	39.2413931641	0.0104294137	1.4360839186	1.4465133323
chr4	143513463	positive	SMARCA5	43	0.2659339156	1.1026203809	0.2830567277	0.7126034436	0.7319863061	1.4445897497
chr12	74537827	positive	ATXN7L3B	324.1666666667	0.3161203048	1.5292629023	0.7873749783	0.5008746715	0.9424256347	1.4433003062
chr7	151227230	negative	ABCF2	38.8333333333	0.6493161791	1.6706326624	0.5909022476	0.7473363587	0.6953135567	1.4426499154
chr20	57391407	positive	RBM38	13.3333333333	6.768172615	13.5260898842	8.9937107659	0.5395540424	0.9029992482	1.4425532906
chr8	127736231	positive	MYC	224.8333333333	2.1617722087	2.3608118757	0.3146390239	1.3541430729	0.088076357	1.4422194299
chr1	200669507	positive	RP11-92G12.3	103.5	2.0691998594	4.0456274627	2.0553933563	0.7236755638	0.7171710968	1.4408466607
chr10	18659405	positive	ARL5B	17.5833333333	0.7376787222	1.8264999957	0.6956811089	0.7371518137	0.7018553265	1.4390071403
chr6	98834592	positive	POU3F2	6.5	0.5620052387	2.6002993721	2.0626673744	0.2333281851	1.2047175825	1.4380457676
chr16	22297375	positive	POLR3E	46.1666666667	0.6766267189	2.926433919	2.4019835251	0.2068434626	1.2276580914	1.434501554
chr7	43758680	positive	BLVRA	6	2.018652238	8.3096453984	9.6308894926	-0.1914641909	1.6248216554	1.4333574645
chr5	16936259	negative	MYO10	9.75	2.1584775912	4.3757030965	2.3892603726	0.6654829863	0.7672241227	1.4327071091
chrX	16870344	negative	RBBP7	24.6666666667	1.2893727394	5.9683802056	6.8595185146	-0.1736175919	1.6058709704	1.4322533785
chr1	154974653	positive	CKS1B	213.5	0.0073512025	0.8053962929	0.200854133	0.5882546317	0.8417487985	1.4300034303
chr16	71845991	positive	ATXN1L	49	0.8867954216	1.2522252439	0	1.1713511178	0.2554131126	1.4267642304
chr1	46616884	negative	MOB3C	24.3333333333	1.0319518081	2.6559015914	1.4498117536	0.5775563417	0.8473610508	1.4249173925
chr17	2392760	negative	MNT	39	0.634716035	1.0947202394	0	1.0667575775	0.3577175292	1.4244751067
chr10	68721144	positive	CCAR1	271.6666666667	0.6823156644	1.6874285132	0.5997930238	0.748341113	0.6757779451	1.4241190582
chr7	105014179	positive	KMT2E	32.3333333333	2.093923107	4.6808118327	2.8906414939	0.5460890687	0.8766597749	1.4227488436
chr5	115296693	negative	CCDC112	25.6666666667	1.4309734967	7.2372433374	9.4221031783	-0.3394129293	1.7606274435	1.4212145142
chr1	200669969	negative	DDX59	16.1666666667	0.7407850107	2.7380653107	1.9976142443	0.3184770375	1.1025537366	1.421030774
chr8	125091819	negative	KIAA0196	35.8333333333	0.9645370304	1.8564381998	0.5510443998	0.8809773318	0.5400279549	1.4210052867
chr1	8026738	positive	RP11-431K24.1	19.3333333333	1.917538178	2.2945263345	0.3899583424	1.2450294134	0.1753195241	1.4203489376
chr17	42609716	positive	TUBG1	26.75	0.306464164	1.1029795246	0.2652231124	0.7330429879	0.6867672511	1.419810239
chr15	41116153	negative	INO80	16.5	0.4017104828	1.22020051	0.3181447356	0.7521811841	0.6635015769	1.415682761
chr19	6737603	negative	GPR108	14.6666666667	0.3151151368	2.1414195422	1.8130843655	0.1592638101	1.256227519	1.4154913291
chr11	73876969	positive	PAAF1	46.3333333333	0.492610358	1.151569122	0.1636078394	0.8867842683	0.5275515866	1.4143358549
chr11	117232095	negative	PCSK7	10.5	1.988243568	4.5531916537	2.8741464355	0.5194387014	0.8940194424	1.4134581438
chr2	8837630	negative	KIDINS220	47.1666666667	2.5595494984	6.9735200004	5.7064625006	0.2496647791	1.1635220956	1.4131868747
chr2	152717914	positive	ARL6IP6	64.6666666667	2.9488674251	5.7857132487	3.3816682459	0.6310202097	0.7810615326	1.4120817423
chr12	110048555	negative	C12orf76	16.3333333333	0.392887597	2.3116254302	1.9605460334	0.161676216	1.2494606621	1.4111368781
chr5	34008028	negative	AMACR	7.5	0.9687572961	1.9325466756	0.6425262008	0.836237687	0.5748688009	1.4111064879
chrX	134797187	negative	FAM122B	31.3333333333	1.4714968965	7.1503447611	9.1080450444	-0.3105710065	1.721475992	1.4109049856
chr15	92639244	negative	FAM174B	184.3333333333	0.2955967913	1.187817742	0.3898784367	0.6545338526	0.755875758	1.4104096105
chr12	12725917	positive	APOLD1	24.3333333333	0.7714572664	1.8917484035	0.7761981571	0.7031494948	0.707005373	1.4101548677
chr9	129482538	negative	RP11-65J3.14	7.1666666667	0.9438350613	2.8221078899	1.8352604499	0.4308872344	0.9754626948	1.4063499292
chr13	20902774	negative	XPO4	259.3333333333	0.2321099102	1.3377844047	0.6756842791	0.4803915357	0.9240109305	1.4044024662
chr3	120094895	positive	RP11-18H7.1	84	1.5361397387	4.6296262022	3.7225945086	0.2534594648	1.1504048943	1.4038643591
chr11	65096214	positive	VPS51	74	2.2897799323	2.2727823437	0.2309218069	1.4107785402	-0.0074734199	1.4033051204
chr16	54934913	positive	CTD-3032H12.2	30	0.7718688307	1.1636426496	0	1.1134622412	0.2881904343	1.4016526755
chr4	39639090	negative	SMIM14	66.1666666667	1.6228316223	2.6694265414	0.9451775709	0.9156527544	0.4844294221	1.4000821765
chr10	27100498	negative	ANKRD26	13.6666666667	0.311449555	1.4155719037	0.6877703283	0.5172462022	0.8812024824	1.3984486846
chr15	88638941	positive	ISG20	5.9166666667	0.4769631029	1.3917294828	0.4697722117	0.7024616418	0.6954204368	1.3978820786
chr5	139341832	positive	PAIP2	172.8333333333	0.739895679	1.7850707228	0.6927615737	0.7183351799	0.6787131559	1.3970483358
chr16	29815952	positive	PAGR1	23.8333333333	1.8100356511	2.1569810256	0.3467531182	1.2290601841	0.1679571555	1.3970173397
chr20	34677085	negative	PIGU	39.3333333333	3.4318007639	6.8123173715	4.2303657319	0.5788387291	0.8178575342	1.3966962633
chr3	184017889	negative	ABCC5	90.5833333333	0.2209897404	0.9541813707	0.188754198	0.7171139365	0.6785132945	1.395627231
chr8	80030271	negative	MRPS28	74.1666666667	0.3564337492	2.4645143807	2.3639862667	0.0424813288	1.3528345593	1.3953158881
chr14	63852983	positive	SYNE2	10.0833333333	1.5442391099	3.5619631902	2.1114402604	0.552072259	0.842420543	1.3944928021
chr1	25800176	positive	SEPN1	58.5	1.9010793109	3.1434118177	1.2510035308	0.8802508986	0.5142294812	1.3944803798
chr1	202967280	negative	CYB5R1	43	1.3515048551	4.8570830892	4.5502477223	0.0776301966	1.3165980499	1.3942282465
chr22	46053869	positive	MIRLET7BHG	8.8333333333	0.586049601	2.4411836567	1.8476115757	0.2731525201	1.1174670015	1.3906195215
chr3	158571163	positive	MLF1	7.5	2.3263644625	4.4018560761	2.3484769274	0.6899501748	0.6995089518	1.3894591266
chr7	100428679	negative	ZCWPW1	55.5	1.9213569078	6.3084866165	6.000877928	0.0620368442	1.3229340695	1.3849709137
chr11	64207817	positive	FERMT3	6.3333333333	0.5556668774	1.4324156097	0.4582660544	0.7381357958	0.644856591	1.3829923867
chr1	75724691	positive	ACADM	18.5	1.0035704173	4.3403520785	4.4582852553	-0.0315129342	1.4143616435	1.3828487093
chr17	82293716	positive	RP13-516M14.1	25.1666666667	0.4263493568	1.2825893909	0.4011314942	0.7040790032	0.6783439748	1.382422978
chr12	53938765	positive	HOXC13	27.6666666667	0.2731937005	1.0183368681	0.2282564041	0.7165552245	0.6647150619	1.3812702864
chr9	129028214	negative	SH3GLB2	5.5	1.1288118885	2.7915546318	1.5974500949	0.5456934799	0.8327410383	1.3784345181
chr10	3172841	negative	PITRM1	137.1666666667	0.6714762235	1.3185007919	0.2370037871	0.9063423023	0.4720693865	1.3784116888
chr4	39698109	positive	UBE2K	54	0.1465707645	1.2288309264	0.6673485101	0.4187314927	0.958961783	1.3776932757
chr1	200410056	negative	ZNF281	26.6666666667	0.3939545168	2.1832303536	1.7983266477	0.1859271834	1.1913080726	1.3772352559
chr22	41621096	negative	DESI1	9.8333333333	1.3959141103	1.9259117785	0.3757123086	1.0887074676	0.2883100795	1.3770175472
chr14	75294407	positive	LINC01220	28.5	0.1346273924	1.4514485382	1.0424008644	0.2633684229	1.1114158769	1.3747842998
chr1	36307117	positive	SH3D21	11.5	0.8395054013	1.4038628248	0.2141184553	0.9854453869	0.3860366593	1.3714820462
chr3	113747019	positive	ATP6V1A	11.3333333333	0.864438491	3.2921738906	2.8196412173	0.1682713949	1.2029673233	1.3712387182
chr3	4979437	positive	BHLHE40	50.3333333333	1.9110275492	5.4859765569	4.5885719333	0.2148441359	1.1557953165	1.3706394523
chr12	12267012	negative	LRP6	6.5	3.6935135079	9.0400792697	7.3078650874	0.2732209665	1.0970304434	1.3702514099
chr17	61863521	negative	BRIP1	138.1666666667	0.4052734039	1.9319326468	1.366268171	0.3092383772	1.0610011196	1.3702394968
chr2	169694454	positive	PHOSPHO2	42.1666666667	0.877476911	3.8231265991	3.7988500049	0.0072799587	1.3611735132	1.368453472
chr4	76689571	positive	SHROOM3	30.8333333333	0.8370359748	2.7996325645	2.0452021555	0.319321908	1.0484800334	1.3678019414
chr16	67227103	positive	TMEM208	26.3333333333	0.5879978433	1.024216687	0	1.017363735	0.3501547818	1.3675185168
chr11	111602391	positive	SIK2	7.1666666667	0.5680449729	1.2083744206	0.2060491335	0.872696113	0.4940178579	1.366713971
chr11	86800521	positive	PRSS23	28.6666666667	1.3545776177	1.9360901408	0.4209890673	1.0470008061	0.3184279797	1.3654287858
chr11	93784391	negative	TAF1D	98	0.4222439491	1.1251302682	0.2348723761	0.7831893324	0.5793823365	1.3625716689
chr7	43583065	positive	STK17A	37	2.6186540475	3.2969104365	0.9859284979	1.1134860258	0.2478465173	1.3613325432
chr19	55069540	negative	RDH13	7.5	0.4946904551	4.1145222685	5.8125174932	-0.4135885407	1.7747527501	1.3611642094
chr3	190514051	positive	IL1RAP	10.3333333333	1.0271501837	3.1154315491	2.2561699142	0.3378677367	1.0215907449	1.3594584816
chr5	34915548	negative	RAD1	21.3333333333	0.8691900796	1.5823357013	0.3910788069	0.8924724086	0.4662632764	1.358735685
chr9	120793412	negative	FBXW2	58	0.847345919	1.5848100634	0.4104636617	0.8738887748	0.4846042336	1.3584930084
chr1	154220533	negative	C1orf43	31.6666666667	5.1769868878	7.3032403394	3.3591946363	0.9296128372	0.4267711898	1.356384027
chr9	129328261	positive	RP11-65J3.15	9.5	0.5797904255	1.4663430364	0.5052728052	0.7123484992	0.6426402903	1.3549887895
chr1	156054752	positive	LAMTOR2	15.6666666667	1.0746138945	2.2460343455	0.9894472405	0.706310625	0.6458354027	1.3521460277
chr5	154858625	positive	CNOT8	8.5	2.5358984365	4.334181934	2.1589556633	0.7558193434	0.593190196	1.3490095393
chr1	227735411	negative	JMJD4	5.5	2.7217185708	3.9225652884	1.5603584895	0.943064517	0.4034413751	1.3465058922
chr8	18084148	negative	ASAH1	2.6666666667	2.2902883196	0.396718711	0.2252361018	0	0.4304461449	0.2538844498	1.3427486645
chr3	52410657	positive	PHF7	5.8333333333	1.0386937757	1.273239988	0	1.1847499988	0.1571049088	1.3418549076
chr2	10043555	positive	KLF11	6.1666666667	2.025014415	2.6982833965	0.788869806	1.0478073897	0.2899137643	1.337721154
chr16	30394903	negative	SEPT1	8	0.198455321	1.0874423823	0.4398682139	0.5357996039	0.8005602512	1.3363598551
chr3	121835183	positive	EAF2	106.8333333333	0.5926901872	1.1776645966	0.1797362376	0.884317426	0.4513161089	1.335633535
chr2	65227833	positive	ACTR2	120.0833333333	0.3577560384	1.2137866535	0.430392603	0.6301050127	0.7052919143	1.3353969271
chr1	34859717	negative	SMIM12	26.8333333333	1.0643415316	1.6417360061	0.3397376602	0.9795357744	0.3558046276	1.335340402
chr5	62306458	positive	KIF2A	12	1.7545777618	7.2839791931	8.875334714	-0.2535057177	1.5884927391	1.3349870215
chr5	126423472	positive	GRAMD3	13.3333333333	0.6297484861	1.411186791	0.4167709833	0.7671368488	0.5650940836	1.3322309324
chr21	33641759	negative	CRYZL1	23.1666666667	0.7953264013	2.3068103624	1.4193563479	0.4508170328	0.8811941542	1.3320111869
chr3	25783498	negative	NGLY1	40.5	1.4048091022	4.7500913407	4.4637056492	0.0737051114	1.2576624986	1.33136761
chr19	34734246	positive	ZNF181	18.8333333333	0.5902799034	0.9998408326	0	0.9998851804	0.3306044654	1.3304896458
chr13	49247925	positive	CDADC1	26.8333333333	0.2169572783	0.9156328893	0.1999523311	0.6748440154	0.6545425877	1.3293866032
chr20	46364458	negative	SLC35C2	11.1666666667	0.6992513738	1.0659271771	0	1.0467894008	0.2818901116	1.3286795124
chr8	19013686	negative	PSD3	7	1.6008702	3.8444968314	2.5955912285	0.4301178147	0.897352428	1.3274702427
chr2	218402646	positive	MIR26B	6	0.3315629463	1.0219697788	0.2250575493	0.7229119102	0.6026408043	1.3255527146
chr6	44139712	positive	TMEM63B	32	0.6113863894	2.4931297269	2.0233729064	0.2083612885	1.1162177472	1.3245790357
chr22	33920414	negative	LARGE1	7.8333333333	2.1744988262	4.4116082256	2.6834583866	0.5549964549	0.7695285544	1.3245250093
chr9	33025211	positive	DNAJA1	58.5	1.0135043255	1.9256230476	0.6983780339	0.7845862799	0.5390353256	1.3236216055
chr17	82022892	negative	STRA13	31.5	0.8734138913	1.6010941835	0.4438295114	0.8492182414	0.4734489712	1.3226672126
chr12	49828425	negative	NCKAP5L	27	1.9430378055	2.7191113805	0.8811505047	0.9833426759	0.3376518798	1.3209945556
chr1	185317779	positive	GS1-279B7.2	16.1666666667	0.5131833119	2.1686312631	1.6564232506	0.2543747505	1.0662730107	1.3206477612
chr11	108222642	negative	NPAT	43	0.3702066636	1.7426975522	1.2010638931	0.3173945146	1.0012020331	1.3185965477
chr3	169773427	positive	MYNN	44	1.243300502	2.357595299	1.0188362753	0.7339044335	0.5818054584	1.3157098919
chr1	168225950	positive	SFT2D2	59.6666666667	0.5062032419	1.5672175605	0.7601148958	0.5445359558	0.7692891077	1.3138250636
chr2	46385	negative	FAM110C	5.3333333333	1.0593193031	1.6302197352	0.351502707	0.9606189294	0.3530157898	1.3136347192
chr14	89417112	negative	FOXN3	7.3333333333	0.9148743202	2.2531518083	1.2247937049	0.5481665796	0.7645884411	1.3127550207
chr15	68277994	negative	RP11-315D16.4	12.5	1.42153839	1.8688345476	0.3683585254	1.0680184847	0.2445408919	1.3125593767
chr19	52138825	negative	ZNF616	7.8333333333	0.2950309975	0.9114135168	0.136750272	0.7497245766	0.5616532957	1.3113778723
chr14	22871613	positive	LRP10	23.0833333333	1.4274788865	2.2971160088	0.8056439222	0.8686912315	0.4417459015	1.3104371329
chr3	170181749	negative	PHC3	97.6666666667	0.2208374369	1.8479307563	1.6819307837	0.0866420654	1.2220429614	1.3086850268
chr15	43185328	positive	CCNDBP1	52.5	1.8530327848	2.2338176912	0.4812940855	1.1263802567	0.1807420228	1.3071222796
chr2	182716296	positive	DNAJC10	7.1666666667	0.6796433397	1.6720125078	0.7207058672	0.6349262531	0.6697718416	1.3046980947
chr1	21622568	negative	RAP1GAP	8.1666666667	0.3123409378	1.165233819	0.4467177599	0.5817393329	0.7223802553	1.3041195882
chr12	122227421	negative	DIABLO	7.1666666667	0.3039895733	0.8618439598	0.0784625491	0.7877560884	0.5137998326	1.301555921
chr6	42142619	negative	C6orf132	58.5	1.3934464696	2.5995755438	1.1972519324	0.7121265006	0.5887372563	1.3008637569
chr3	88059274	positive	ZNF654	21.8333333333	0.7055108496	3.6618543224	4.174697665	-0.1505706521	1.4506999899	1.3001293378
chr20	52191779	negative	ZFP64	8.6666666667	1.9708592481	2.5746533263	0.749837334	1.0305825201	0.2669230791	1.2975055992
chr8	143018397	negative	RP11-273G15.2	14.6666666667	0.6226864375	1.2437782206	0.2645538957	0.8273015578	0.467545839	1.2948473967
chr6	149717621	positive	AL358852.1	81.1666666667	1.3627161143	1.4048230429	0	1.2659307383	0.0254844416	1.2914151799
chr1	153627048	negative	S100A13	54.3333333333	0.2558248139	0.7963790804	0.0511388244	0.7731386072	0.5164566025	1.2895952098
chr8	60516780	negative	LINC01301	15.1666666667	0.4425714759	1.2121105154	0.3885466389	0.6718478277	0.6167806607	1.2886284884
chr2	131492387	negative	MZT2A	22.5	0.6469262675	1.2821621351	0.2953095557	0.8171043735	0.4706253234	1.287729697
chr16	4272894	negative	TFAP4	10.8333333333	1.549916047	2.9665826406	1.5318535455	0.6477026519	0.6374468579	1.2851495098
chr1	167937040	negative	MPC2	26.8333333333	3.5853872855	7.4392620513	5.3777761653	0.4040633862	0.8800732617	1.2841366479
chr12	67269281	positive	CAND1	32.9166666667	2.0863817258	4.4842246463	3.001873661	0.4546120463	0.8293711619	1.2839832082
chr5	90529584	negative	LYSMD3	33.1666666667	1.3792681485	3.2503144092	2.1182411412	0.4468370664	0.8370516902	1.2838887567
chr17	28662198	positive	SUPT6H	32.1666666667	0.7362846937	1.3114886376	0.2639901048	0.8708371015	0.412818749	1.2836558505
chr17	39728386	positive	ERBB2	13.1666666667	1.991433685	3.2366782049	1.4646971939	0.7815231417	0.5020964723	1.2836196141
chr11	59144862	positive	FAM111A	8.6666666667	2.1693634117	4.8797239742	3.4807184222	0.3920183615	0.8915553345	1.283573696
chr20	44966479	positive	STK4	50.6666666667	6.0166870793	8.151503715	3.9078935936	0.8989048463	0.3832187926	1.2821236389
chr8	96493351	positive	SDC2	13.3333333333	0.8574646697	2.5243333443	1.7519072758	0.3569185261	0.9240156161	1.2809341423
chr15	74906837	negative	FAM219B	15.8333333333	1.3889462176	1.9919271724	0.542309799	0.9559824744	0.3247006837	1.2806831582
chr19	3761699	negative	APBA3	14.1666666667	0.346285264	0.9116625028	0.1180089997	0.7738960416	0.5058437086	1.2797397501
chr13	48233158	positive	ITM2B	8.8333333333	1.3690404564	2.8209388085	1.5408459834	0.5886182262	0.6896243176	1.2782425437
chr6	132513135	negative	STX7	25.3333333333	0.8316936578	2.3450985369	1.5191278919	0.409124342	0.8688704695	1.2779948115
chr17	67825665	positive	BPTF	48.6666666667	2.848380781	8.4793888078	8.6575837055	-0.0268682338	1.3005424883	1.2736742545
chr4	75514430	negative	RCHY1	43	1.5701597723	2.1945153728	0.6476384679	0.9551973675	0.3137390359	1.2689364034
chr17	7217188	negative	DLG4	8.1666666667	1.0942167654	1.5212122467	0.2604336415	1.0001974096	0.2677067971	1.2679042067
chr11	62665309	positive	METTL12	627.5	0.6961732806	1.6131377155	0.6725846753	0.6437039087	0.6234995957	1.2672035043
chr7	32495426	positive	AVL9	128	7.255944796	14.4952578899	11.0853905583	0.3585626693	0.9083215369	1.2668842062
chr20	25058182	negative	ACSS1	17.8333333333	1.4513445116	2.190163758	0.7269597245	0.8853960453	0.3800572279	1.2654532732
chr7	65982215	negative	GUSB	34.5	0.4685379226	1.0782690282	0.2240269517	0.7637470957	0.5010018992	1.2647489949
chr6	34696859	negative	C6orf106	26.6666666667	0.7479900081	1.492013166	0.4796970466	0.7520098621	0.5116147524	1.2636246145
chr17	69327090	negative	ABCA5	9.5	2.4819796913	4.8366225837	3.0771770589	0.5175631717	0.7452259931	1.2627891648
chr12	131929200	positive	PUS1	23.3333333333	1.2843469677	1.4526900631	0.0982877398	1.1591088629	0.1025831405	1.2616920034
chr12	62603690	negative	LINC01465	12.1666666667	1.980713636	2.2651976181	0.4922205888	1.129709491	0.131512531	1.261222022
chr12	46383679	positive	RP11-96H19.1	19.75	1.263602895	3.3846286025	2.5437558853	0.3071754192	0.9538337575	1.2610091767
chr1	10474887	positive	PEX14	10	1.0227767139	2.8124410837	2.002009024	0.3447867291	0.9143779673	1.2591646964
chr1	84298366	positive	SAMD13	10.3333333333	1.2774916049	1.8195450874	0.4602255208	0.9492712136	0.3080166772	1.2572878908
chr7	139777718	negative	HIPK2	9.3333333333	0.434828374	3.498241611	4.8995307098	-0.3912390432	1.6484829734	1.2572439302
chr7	7567053	positive	MIOS	9.5	1.4732581811	1.8221517728	0.3492678856	1.0646187654	0.1903827277	1.2550014931
chr19	49677173	positive	PRMT1	37.8333333333	0.5657469495	1.5918815338	0.8006364802	0.5254928255	0.7271487108	1.2526415363
chr11	18394388	positive	LDHA	39.1666666667	1.1170909976	1.2446712229	0	1.1665041488	0.0844208677	1.2509250165
chr12	67648721	positive	DYRK2	16.5	2.7776340232	5.9166915843	4.3244925813	0.3774380835	0.8725991876	1.2500372711
chr12	53452102	positive	PCBP2	11.8333333333	0.1497561987	1.5912622868	1.4571869466	0.0766474277	1.1723270763	1.248974504
chr8	89757817	positive	RIPK2	51.25	1.4130525435	1.9190186718	0.4865991351	0.9734677654	0.2746241091	1.2480918745
chr8	124539103	positive	NDUFB9	50	0.9603825701	1.7923749938	0.6750334681	0.7373027753	0.5103574722	1.2476602476
chrX	135520659	positive	INTS6L	47.3333333333	0.317949088	1.8086841689	1.5209819892	0.1559085942	1.0915997648	1.247508359
chr11	68030617	positive	NDUFS8	32.5	0.4436005009	0.850381489	0	0.8878227386	0.3581511897	1.2459739283
chr17	28357522	negative	POLDIP2	32.5	0.3316572941	0.7766815413	0	0.8291851108	0.4159622624	1.2451473731
chr17	51260528	positive	UTP18	104.75	2.5458200628	2.6897011921	0.6242149658	1.1837613987	0.0573846587	1.2411460573
chr2	109614334	positive	SOWAHC	5.8333333333	0.7229700383	1.4658789711	0.4929644898	0.7239221406	0.517204378	1.2411265186
chr5	32174471	positive	CTD-2186M15.3	34.1666666667	2.5595581882	3.0356327464	0.9377327501	1.0584252816	0.181096706	1.2395219876
chr16	21300849	positive	CRYM-AS1	174.8333333333	0.2543816486	0.7538534091	0.0386041789	0.7558822339	0.4835518109	1.2394340448
chr4	113761068	negative	CAMK2D	5.6666666667	1.8984929041	4.2418509944	3.01779831	0.3836712001	0.8547733903	1.2384445904
chr4	77074910	negative	CCNI	33.6666666667	1.2004594621	4.8050718602	5.5130097649	-0.1660104636	1.3995091322	1.2334986686
chr12	49323236	positive	TROAP	28.6666666667	0.1048491176	1.1632354651	0.802177117	0.2634499037	0.969341346	1.2327912497
chr13	26254104	positive	CDK8	100	1.2348701648	6.1987421555	8.8700416265	-0.4553113244	1.6875538246	1.2322425002
chr21	17819386	negative	C21orf91	46.6666666667	0.4347036315	1.2272488209	0.4721832352	0.5973054927	0.6345099919	1.2318154846
chr19	13747779	positive	CCDC130	35.3333333333	0.9172966926	1.9319748709	0.9109654713	0.6175710277	0.6127991341	1.2303701618
chr7	27096124	positive	HOTAIRM1_1	52.5	0.4511422332	2.5883014627	2.7822846928	-0.0759568591	1.3061121684	1.2301553092
chr19	40803140	positive	EGLN2	11.8333333333	1.9503347874	2.4863631592	0.7591891038	0.9868122831	0.2408441838	1.2276564669
chr15	60398043	negative	ANXA2	35.6666666667	2.2230565413	4.2199634397	2.6113354224	0.5315072776	0.6956102048	1.2271174824
chr18	58044378	positive	NEDD4L	17.1666666667	5.5593262421	5.7533664118	1.9723307699	1.1840121625	0.0420592024	1.2260713649
chr17	28949857	negative	PHF12	74.8333333333	1.4436807771	4.0913185702	3.5350833025	0.1669102886	1.0589835043	1.2258937929
chr7	44748581	positive	ZMIZ2	6.6666666667	1.0116063722	2.9375285454	2.2952886555	0.2568855368	0.9689423539	1.2258278906
chr12	40106089	negative	SLC2A13	13.1666666667	0.5765054928	1.4460128366	0.622734102	0.592005353	0.6337017785	1.2257071315
chr14	37197913	positive	MIPOL1	29	0.7516265561	1.3417439672	0.3390820477	0.8063389889	0.418888121	1.2252271099
chr16	30875323	negative	MIR4519	26.3333333333	1.087712434	1.2086858963	0	1.1431882634	0.0812652577	1.2244535211
chr11	47270148	positive	MADD	26	4.1752753267	5.7502673887	2.7782437565	0.8372288693	0.3833090341	1.2205379034
chr14	73458617	negative	NUMB	40.3333333333	0.6144303699	0.9388169183	0	0.9551765768	0.2641513577	1.2193279344
chr22	42644509	negative	CYB5R3	5.6666666667	0.11798636	0.8915516311	0.3747359697	0.4604155934	0.7586675695	1.2190831629
chr14	52552506	negative	TXNDC16	33	1.9692310493	4.375062622	3.1933176305	0.358189449	0.8561922026	1.2143816515
chr5	172924103	positive	ERGIC1	29.1666666667	0.5751511537	1.2775356083	0.4208350723	0.680734511	0.5319833318	1.2127178428
chr4	153222945	positive	TRIM2	37	1.0547079782	2.8528649841	2.118175438	0.3052295298	0.9069982626	1.2122277924
chr12	2890891	positive	TULP3	15.5	0.5369515397	1.0901374963	0.227741341	0.7675912032	0.4435261734	1.2111173766
chr3	196082189	negative	TFRC	367.6666666667	0.593131037	1.0659298016	0.1574102371	0.8358909239	0.3749262984	1.2108172223
chr12	56244727	negative	ANKRD52	10.3333333333	0.3867104324	1.3368789022	0.7017856022	0.4575336832	0.7529164141	1.2104500973
chr1	109100193	positive	SCARNA2	155	0.8308445141	2.3159149796	1.5952212537	0.3535494767	0.8568977421	1.2104472188
chr12	6967575	negative	PHB2	15.3333333333	1.6136366126	2.9317081342	1.5567518601	0.6208440791	0.5890976591	1.2099417382
chr11	66002160	negative	EIF1AD	313.5	0.5830278451	0.946747875	0.0357974012	0.9103242076	0.2983794191	1.2087036267
chr4	139556238	negative	SETD7	7.6666666667	1.241050498	2.3639656513	1.1851276435	0.6224454179	0.5859878169	1.2084332348
chr14	74290499	negative	ABCD4	6	0.2853300478	0.7998612672	0.0908402843	0.7224458238	0.4857468452	1.2081926691
chr6	43773172	positive	VEGFA	26	1.583615086	1.764995911	0.2821447702	1.1087181774	0.0978861975	1.206604375
chr3	113947901	positive	ZDHHC23	9.5	1.3477570335	1.807990791	0.4554443398	0.9480785363	0.2582550908	1.2063336272
chr15	34101948	negative	EMC7	25.8333333333	0.8156424436	1.8401025273	0.9255689123	0.5606582565	0.6454628926	1.2061211491
chr11	95790461	positive	CEP57	34.5833333333	1.4267583609	4.0880393177	3.6282714882	0.1366363256	1.0680793566	1.2047156822
chr19	12156714	negative	ZNF625	44.3333333333	1.115121128	1.3585320304	0.1413443272	1.0471550961	0.1571489083	1.2043040043
chr11	6234765	positive	CNGA4	12.8333333333	0.4140139603	1.5527632955	1.0008545642	0.3514434642	0.8522634066	1.2037068708
chr8	27614700	negative	CLU	12.8333333333	0.343603794	1.1368896074	0.4817579468	0.5282025849	0.6694046052	1.1976071901
chr16	56730105	positive	NUP93	63.1666666667	0.2552679761	1.1041617717	0.5389708537	0.4512797169	0.7452502405	1.1965299574
chr3	172039628	positive	FNDC3B	13.1666666667	0.4983188292	2.6836072496	2.9520724144	-0.101490134	1.2977745984	1.1962844644
chr2	203014925	positive	NBEAL1	36.1666666667	0.8652108563	2.2707375264	1.5033971156	0.3857288243	0.8102772573	1.1960060815
chr1	153634075	positive	CHTOP	443.6666666667	0.8009693858	1.1202881198	0.089850774	0.9601297118	0.2354866643	1.1956163761
chr5	173888280	positive	CPEB4	12.3333333333	0.8282449093	2.7726323873	2.4018293715	0.1492607476	1.0451121831	1.1943729307
chr16	30585771	negative	ZNF785	10.5	0.3925014339	1.0064249092	0.2645586013	0.6659932691	0.5269483509	1.19294162
chr10	102714601	positive	SFXN2	95.5	1.0501734407	1.19522456	0.0285910442	1.09369903	0.0986225634	1.1923215933
chr8	119208371	positive	MAL2	12.8333333333	1.6660836223	2.9215039321	1.5270337424	0.6339621189	0.5566850154	1.1906471343
chr1	117929720	positive	WDR3	169.8333333333	0.4652113531	1.3757624911	0.6898647538	0.4914828279	0.6972818299	1.1887646578
chr1	46198443	negative	POMGNT1	15.5	0.4270461887	1.2359019164	0.5375313193	0.5402411038	0.6478248713	1.188065975
chr11	45918055	negative	PEX16	71.8333333333	0.3679201632	1.3291424596	0.7408394665	0.4200157139	0.7678148515	1.1878305653
chr2	96266159	positive	CIAO1	13.1666666667	0.2121643577	1.2480253274	0.8307398229	0.2962315139	0.8910729623	1.1873044762
chr19	39971170	positive	PSMC4	16	0.5008116237	1.0191056501	0.1931734842	0.7589125797	0.4279734953	1.186886075
chr20	62938119	positive	GID8	9	0.5458887241	1.8550453855	1.3186981312	0.3001986704	0.8850772045	1.1852758749
chr7	149126346	negative	ZNF425	266.6666666667	0.7485767446	1.1908527487	0.2072971751	0.8597116835	0.3253114044	1.1850230879
chr1	179954738	positive	CEP350	40.5	0.7325570411	1.0852060645	0.1041795663	0.9172151526	0.2672871098	1.1845022624
chr4	155666848	positive	GUCY1A3	10.5	0.50533993	1.8380710887	1.3577911153	0.2674748161	0.9148214193	1.1822962354
chr2	9423568	positive	CPSF3	28.5	0.2493503435	1.0914275166	0.5437681829	0.4380318696	0.7433099038	1.1813417734
chr2	201451669	positive	STRADB	7.6666666667	0.821545441	1.7233973013	0.7963966412	0.6003015347	0.5802444789	1.1805460137
chr14	49693105	positive	KLHDC1	34.3333333333	0.5314305311	1.976065018	1.5525103486	0.2214892351	0.9585261206	1.1800153556
chr1	145962955	negative	ANKRD34A	9	0.8702613039	2.1983562819	1.4153495718	0.4050986529	0.7740908066	1.1791894595
chr4	56467617	positive	SRP72	44	1.3088601713	1.5209425735	0.2163543085	1.0513997256	0.1267824507	1.1781821764
chr12	29149200	positive	FAR2	9.8333333333	1.2849855043	3.4903836006	2.9000606766	0.2033421261	0.9746536825	1.1779958087
chr19	8209303	positive	CERS4	5.6666666667	0.4608952542	1.737325631	1.26773113	0.2715174677	0.9059143263	1.177431794
chr17	35243089	positive	SLFN5	15.3333333333	0.5933591735	1.2107627777	0.3569701932	0.7041551961	0.472472713	1.1766279091
chr11	83157143	positive	PCF11	786.25	1.4330695471	4.4442579916	4.3916063843	0.0140202586	1.1619578757	1.1759781343
chr1	95234155	positive	RWDD3	6.5	0.380150238	1.3784926717	0.8159966715	0.3892860219	0.7852222583	1.1745082802
chr22	29314306	negative	RASL10A	9.5	0.831126476	1.3866745297	0.381270497	0.7890059667	0.3822703982	1.1712763649
chr16	25257952	positive	CTD-2547G23.4	31.1666666667	1.4297469849	2.11043778	0.7692837704	0.8139521911	0.3563115569	1.170263748
chr11	66052365	positive	SF3B2	21.1666666667	0.3215498799	1.1123138464	0.5011825945	0.4927247374	0.6765933271	1.1693180645
chr19	12365633	negative	ZNF442	59	0.6799212916	1.632618155	0.834598716	0.5210337474	0.6481046417	1.1691383892
chr5	115169961	negative	TRIM36	6.6666666667	0.8120452437	1.4376680543	0.4606046794	0.7389359248	0.4278827051	1.1668186299
chr7	101241177	negative	FIS1	6	0.1991559624	1.4383553264	1.208484253	0.1428518306	1.0238890682	1.1667408988
chr2	132416574	positive	GPR39	7.3333333333	0.4002193394	1.0341310569	0.31840163	0.6256227022	0.5387597956	1.1643824977
chr19	40444705	negative	SERTAD3	189.6666666667	0.5632140109	1.1041031642	0.2645586013	0.7345715468	0.4286901385	1.1632616853
chr12	57520517	negative	DDIT3	481.5	2.5504096496	3.6788357473	1.7542560143	0.7644869156	0.3981640894	1.162651005
chr12	110742900	negative	PPP1CC	21.1666666667	0.5393965306	2.3654005078	2.2878374163	0.0336392471	1.1284133056	1.1620525527
chr2	75646783	positive	MRPL19	13.1666666667	0.4041887412	1.1303181206	0.4453326414	0.559667319	0.6013320187	1.1609993377
chr15	97960698	positive	ARRDC4	6	1.3470529793	1.719661632	0.4101013035	0.9476283576	0.2125767613	1.1602051189
chr6	33454543	positive	ZBTB9	136.8333333333	1.1961773889	2.0279380365	0.8683957441	0.6965356184	0.4633410945	1.1598767129
chr2	135985684	negative	DARS	11.6666666667	2.7858555409	5.568873448	4.1011232679	0.364831008	0.7950266094	1.1598576174
chr11	6603708	positive	ILK	7.3333333333	0.9391908797	2.0502125885	1.1489429708	0.5052826	0.6534549779	1.1587375779
chr19	12484829	negative	ZNF709	33.8333333333	3.0081223591	8.9999094039	10.1804615777	-0.1609928204	1.3189884731	1.1579956527
chr3	184361651	negative	CLCN2	12.1666666667	1.0396346043	3.0334013886	2.5810476068	0.1716152862	0.9836862644	1.1553015506
chr3	167735723	positive	SERPINI1	16.1666666667	1.1121177997	1.9544805639	0.8557517821	0.6709007539	0.4842142074	1.1551149613
chr11	65860405	positive	MUS81	34.6666666667	2.6977797842	2.5057402379	0.4929593291	1.2315442374	-0.0769402079	1.1546040295
chr10	21174187	negative	NEBL	7.3333333333	1.7707824707	3.3978710406	2.1391641933	0.4864248097	0.6665118487	1.1529366584
chr3	179562886	positive	ACTL6A	29.6666666667	1.0350862786	3.4896461987	3.4543453675	0.0113883378	1.1415117999	1.1529001377
chr1	85259672	negative	C1orf52	123.8333333333	0.2752799419	1.4267118413	1.0787709457	0.2232720064	0.9281888328	1.1514608392
chr19	36008793	negative	SYNE4	26	1.2193508188	2.1851352606	1.0592216873	0.6292554866	0.5212169033	1.1504723899
chr1	67833467	negative	GNG12	6.3333333333	1.2830720655	3.3606017943	2.7573204543	0.2148230852	0.9335508518	1.1483739371
chr19	40280832	negative	AKT2	12.8333333333	0.1846557484	1.2933321013	1.0030892445	0.1952185896	0.9529774049	1.1481959945
chr5	43483893	negative	TMEM267	57.3333333333	1.1088973381	2.146833549	1.1202740867	0.5696500964	0.5774120037	1.1470621001
chr1	32351521	positive	TSSK3	7.1666666667	0.3602232955	2.1743853669	2.3462599461	-0.0760722416	1.2226337753	1.1465615337
chr5	171387799	positive	NPM1	154	2.3352358584	2.0804580686	0.2861532589	1.2600823323	-0.1146438906	1.1454384417
chr18	26657401	negative	KCTD1	9.5833333333	0.8119984313	1.5891183428	0.6729754738	0.6300446138	0.5148792027	1.1449238165
chr12	120903370	negative	SPPL3	23	1.2968023239	2.1220951059	0.9213801232	0.7003715176	0.4428877903	1.1432593079
chr15	75647906	positive	SNX33	21	2.1955826668	5.1268151539	4.3209775364	0.2034460129	0.9390583168	1.1425043297
chr10	102644496	positive	TRIM8	40	3.1813092374	5.7767777784	3.9806931043	0.4442529448	0.6966447191	1.1408976639
chr15	90265705	positive	NGRN	47.25	0.4502035396	0.9938965575	0.243600887	0.6810670145	0.4593351651	1.1404021795
chr2	9474530	positive	IAH1	5.6666666667	1.1595880762	1.8288079444	0.6832241322	0.7489669378	0.3894380752	1.138405013
chr2	99141180	negative	TSGA10	57.1666666667	0.8203410179	1.9358726902	1.1520169436	0.4480999724	0.6895806628	1.1376806351
chrX	23783173	positive	SAT1	64.3333333333	0.711247734	1.3272535641	0.4406177964	0.6919407754	0.4435797759	1.1355205514
chr6	157381133	positive	ZDHHC14	6.5	1.099976399	1.7603235798	0.6528829568	0.7398528285	0.3944642833	1.1343171118
chr2	23927285	positive	UBXN2A	27	0.7639294134	1.1803385133	0.2277413772	0.8285454511	0.305759311	1.1343047622
chr5	111512590	negative	STARD4	37.1666666667	0.2667514418	2.0097065132	2.2605527925	-0.1154937673	1.2484893408	1.1329955735
chr7	139778136	positive	TBXAS1	14.3333333333	1.5947455183	2.0552440698	0.6406836913	0.8969905078	0.235694583	1.1326850908
chr9	14314582	negative	NFIB	83.8333333333	0.3380830752	1.5857949201	1.2800103849	0.1815674637	0.9504401704	1.1320076342
chrX	70452305	positive	DLG3	9.1666666667	0.5201522151	1.2175064546	0.4765037718	0.5867532619	0.5447225138	1.1314757757
chr10	102743970	positive	WBP1L	25.1666666667	0.5774605327	1.7874641596	1.2515450059	0.3080379396	0.8213493453	1.1293872848
chr1	203795706	positive	ZC3H11A	18.1666666667	1.9284676636	5.5394386402	5.6774686757	-0.0301345062	1.1590208328	1.1288863265
chr14	57390588	positive	NAA30	13	0.8686877658	1.5778614131	0.6267455615	0.6641860885	0.4641491729	1.1283352613
chr17	68291491	positive	ARSG	17.1666666667	1.9703035198	1.8969740244	0.2966967762	1.1597055943	-0.0360636112	1.1236419831
chr19	12035741	negative	ZNF433	34	1.2272293501	1.4174258563	0.2051655501	1.0042403033	0.1182215141	1.1224618174
chr14	68977566	negative	ACTN1	33.5	0.8879540993	1.4657892841	0.4794723461	0.7369667881	0.3852258287	1.1221926168
chr4	101347792	positive	FLJ20021	21.3333333333	2.1550073588	7.267328581	8.9649975286	-0.2694482201	1.389777857	1.1203296369
chr19	41439936	negative	ATP5SL	46.5	0.1530605791	0.72117876	0.1820138233	0.5421500346	0.5779286313	1.1200786659
chr17	49414905	negative	PHB	104.5	3.7536651578	5.2618741588	2.7964952961	0.7219262951	0.3975542305	1.1194805257
chr20	31607186	positive	MIR3193	244.8333333333	0.9485526012	1.5880786885	0.582556514	0.709624462	0.4094786044	1.1191030664
chr9	33025168	negative	APTX	43.5	1.3562657787	3.2211707741	2.4829714107	0.2773245661	0.8411409176	1.1184654837
chr3	49412097	negative	RHOA	24.6666666667	0.2986907481	0.9129480756	0.2984076547	0.5590543038	0.5587397856	1.1177940894
chr12	14803540	negative	WBP11	17	0.5228002668	1.0065497626	0.2197810237	0.7180947585	0.3979902077	1.1160849663
chr15	75579289	negative	PTPN9	20.25	1.7087531253	2.9827924204	1.7023829028	0.5595481839	0.5561513768	1.1156995607
chr19	20565735	negative	ZNF737	18.6666666667	0.248220522	1.1475219912	0.7088782323	0.3296233049	0.7828000687	1.1124233736
chr12	4321205	positive	TIGAR	117.1666666667	0.8873166869	1.1958243216	0.1832401887	0.8920196757	0.2184261114	1.1104457871
chr1	183635726	negative	ARPC5	213.25	0.2450788942	2.0406502004	2.446561076	-0.1807777246	1.2881426955	1.1073649709
chr17	64781707	negative	RP13-104F24.2	5.6666666667	2.7590084243	4.1049441207	2.2180955773	0.6656879946	0.4415430207	1.1072310153
chr1	185156981	negative	TRMT1L	39.9166666667	0.7347527543	1.5940322478	0.8009578692	0.5264319827	0.5804663573	1.1068983401
chr20	23350736	positive	NXT1	5.5	0.4158310347	2.080508108	2.113392906	-0.0153193216	1.1215192284	1.1061999068
chr3	167734939	negative	PDCD10	191	1.903976875	6.7846606838	8.6937330704	-0.3164181998	1.4226041919	1.1061859921
chr3	25664939	negative	TOP2B	54	1.010868297	2.1913948175	1.3532758735	0.439516643	0.6663685054	1.1058851484
chr6	122471822	negative	SERINC1	9.5	0.7212971412	1.5626655096	0.7752027732	0.5296613576	0.574149018	1.1038103756
chr1	235328570	positive	GGPS1	163.6666666667	1.0439687106	4.1297836532	4.9960056646	-0.2251037643	1.3275248705	1.1024211063
chr19	40056205	negative	ZNF780B	19.5	0.2370433954	0.8511267743	0.292580128	0.5181499844	0.5815075906	1.099657575
chr6	53545088	negative	GCLC	14.9166666667	0.8820803245	2.4888687772	2.0232758508	0.2066467163	0.8904311346	1.0970778508
chr4	13545050	negative	NKX3-2	8.5	0.2934203787	1.3382651833	0.9763594232	0.2425932145	0.8542473093	1.0968405238
chr9	83623049	positive	IDNK	19.1666666667	0.6580415093	1.9410758987	1.4398108336	0.2695747202	0.8268638902	1.0964386104
chr6	81752774	negative	FAM46A	19.3333333333	0.8210248461	1.3345680983	0.4005448062	0.7371675331	0.3584050653	1.0955725985
chr17	80214722	negative	SGSH	7.3333333333	0.1273032622	0.5826253879	0.0413660558	0.603842519	0.4894441305	1.0932866494
chr5	133026604	negative	ZCCHC10	41.3333333333	1.0952610722	4.2922067514	5.2678730761	-0.244106541	1.3367394079	1.092632867
chr8	126558393	negative	FAM84B	61.5833333333	4.2538577469	5.522177685	2.8015679754	0.7787591573	0.3119766066	1.0907357639
chr11	65536265	positive	SCYL1	6.1666666667	0.2709420171	0.9231097317	0.3677441852	0.4916426622	0.5975428713	1.0891855335
chr5	16465792	negative	ZNF622	160	0.5269134734	1.1148074361	0.3772000574	0.6187881585	0.4699079943	1.0886961528
chr19	52297177	positive	ZNF480	12.6666666667	1.2572330173	1.9707058811	0.8398343894	0.6912298666	0.3962504186	1.0874802852
chr18	21741320	positive	MIB1	5.3333333333	2.8750185428	4.3085772601	2.4238501394	0.6327057025	0.4541220454	1.0868277478
chr6	145964423	negative	SHPRH	7	0.4236973066	0.9595342475	0.2698028371	0.6259062812	0.4608683413	1.0867746225
chr12	47817966	negative	RP5-1057I20.6	13.3333333333	0.4950558306	1.7516192639	1.3860940798	0.2056299337	0.8800815003	1.085711434
chr2	218270485	positive	PNKD	22.1666666667	1.0719522624	1.3227526624	0.2269710812	0.9207342912	0.1648447736	1.0855790648
chr9	128191777	negative	CIZ1	7	0.9884540785	1.4258882541	0.395825801	0.7973941913	0.286865851	1.0842600423
chr19	50329692	positive	NR1H2	18.8333333333	0.2248498763	0.8045344086	0.2549654417	0.5239790157	0.5590217164	1.0830007322
chr1	204494701	negative	PIK3C2B	37.5	4.0006348664	3.2583007532	0.7150304599	1.3120436477	-0.2318334196	1.080210228
chr6	36678658	positive	CDKN1A	69	0.1004094333	0.8603511487	0.4878700449	0.3223264389	0.7575345491	1.079860988
chr2	152717407	negative	PRPF40A	50.1666666667	5.0086247551	10.247726351	8.9611596449	0.1752477893	0.9045266682	1.0797744576
chr1	58784327	negative	JUN	165	0.8686588387	3.1556891867	3.3749905531	-0.0741921459	1.1530845558	1.0788924099
chr5	36152122	positive	SKP2	16.8333333333	0.45510652	1.2946173904	0.7160678273	0.4191470393	0.6571288471	1.0762758864
chr12	26125127	negative	BHLHE41	12.1666666667	5.031298746	13.8453959888	16.3442649556	-0.2244431244	1.299474974	1.0750318496
chr7	21946084	negative	CDCA7L	6	1.5752183269	2.5183852757	1.2846169913	0.6229611493	0.4502187226	1.0731798719
chr12	56688300	negative	PTGES3	18.6666666667	0.9044767165	1.4175725271	0.4588881775	0.728689865	0.3441645211	1.072854386
chr9	126914786	positive	RALGPS1	7.8333333333	5.6909050382	3.8664761261	0.6832241322	1.5316501839	-0.4593238912	1.0723262927
chr2	32063611	positive	SPAST	23.1666666667	0.33791219	1.513390252	1.2463746087	0.1620361609	0.9096512627	1.0716874236
chr1	156114707	positive	LMNA	13.5	4.3500522697	3.4200700904	0.7402896035	1.3447418405	-0.2754837396	1.069258101
chr2	168456249	positive	CERS6	66.8333333333	0.4606999796	1.16710807	0.5327479567	0.4996506186	0.5691112137	1.0687618323
chr15	80059635	positive	ZFAND6	17.8333333333	0.8785851588	2.1758994538	1.5607516062	0.3105979209	0.757518722	1.0681166429
chr12	120469793	negative	SRSF9	21.3333333333	5.7485175917	8.0722415959	4.8226848394	0.639774527	0.4268884317	1.0666629587
chr17	7484366	positive	POLR2A	37.1666666667	0.1681945692	0.8923018061	0.4642886599	0.3699422199	0.6958616217	1.0658038416
chr1	156750610	positive	PRCC	10.6666666667	1.4175751922	2.0503614922	0.8387998453	0.7302157738	0.3354194621	1.0656352359
chr8	79768142	positive	LINC01607	9.3333333333	3.873346653	7.6916814456	6.4144109489	0.2293032203	0.8347224514	1.0640256717
chr6	32109221	negative	TNXB	42.1666666667	0.4939920969	1.5726798167	1.1195884253	0.2794877632	0.784099401	1.0635871642
chr14	23301539	negative	PPP1R3E	106.75	2.7577515937	2.545976071	0.6018951299	1.1464030977	-0.0836868998	1.0627161978
chr2	200811910	positive	BZW1	85.8333333333	2.1444996278	2.5872846477	0.96049659	0.8716730938	0.1900617615	1.0617348554
chr3	140941887	positive	SLC25A36	11.8333333333	9.9733937091	9.1597380705	3.5188274911	1.1688428208	-0.1111465645	1.0576962563
chr6	87155549	positive	ZNF292	29.5	0.6614449141	3.4728765161	4.7852008413	-0.3711641153	1.4287644694	1.057600354
chr12	32679290	positive	DNM1L	14.3333333333	0.8178447336	1.0347359961	0.0945201141	0.8945431518	0.1626126383	1.0571557902
chr11	45804406	positive	SLC35C1	9	0.4574529656	1.7438046541	1.4858131881	0.1424598919	0.9127284461	1.055188338
chr16	79600714	negative	MAF	9.5	1.4360722476	2.5174142487	1.445977894	0.524103887	0.5299583318	1.0540622189
chr7	107168961	positive	HBP1	37.5	1.8091687161	5.0864224756	5.3516709043	-0.061541686	1.1154512048	1.0539095188
chr1	20484645	negative	CAMK2N1	10.1666666667	0.9519452882	2.7293434611	2.4334976681	0.1192426872	0.9340090554	1.0532517426
chr13	30465965	negative	HMGB1	23.6666666667	0.8178983826	2.0072709517	1.3981635654	0.3265247986	0.7261833013	1.0527081
chr17	58692573	positive	RAD51C	66.8333333333	0.4206202889	0.7163652457	0	0.7793565937	0.2728355989	1.0521921926
chr10	100535859	positive	HIF1AN	39.5	0.3591719181	0.9398818695	0.335755387	0.5383129657	0.5132408508	1.0515538165
chr5	14664664	positive	OTULIN	11.8333333333	1.2602911409	1.611058017	0.4554737826	0.8431456618	0.2081259007	1.0512715626
chr3	64445476	negative	PRICKLE2	7.8333333333	2.1518698877	2.3031632961	0.6704737602	0.9835909719	0.0676403127	1.0512312846
chr17	21043039	negative	USP22	9.5	1.1785885557	2.6514741547	1.9557665325	0.3049466995	0.7450852617	1.0500319612
chr6	125153793	positive	TPD52L1	33.5	0.6730657329	0.9552589011	0.1048808975	0.8234687911	0.2248655229	1.048334314
chr18	23586898	negative	NPC1	19.6666666667	0.7223582474	1.0177393369	0.1437481838	0.8189703584	0.228354559	1.0473249174
chr9	113376999	negative	HDHD3	9.6666666667	1.0920065916	1.6917047908	0.6766483275	0.6829400737	0.3636327956	1.0465728694
chr16	29808093	positive	MAZ	27.8333333333	1.3202638406	2.0607547199	0.9550994543	0.6466454379	0.3995985704	1.0462440084
chr14	60724348	negative	SIX4	8.3333333333	4.2814011401	10.0848729705	10.293224057	-0.0268651767	1.0695996092	1.0427344325
chr7	151059570	positive	SLC4A2	11.1666666667	1.7132828583	3.3168023042	2.3354435033	0.3720844187	0.6699235678	1.0420079866
chr19	45792437	negative	DMWD	19.5	0.2156725068	0.8332584348	0.3443775849	0.4474717836	0.5926555475	1.0401273311
chr22	31346777	positive	LINC01521	7.3333333333	2.6991440727	3.0328325461	1.1382098531	0.9153900502	0.1246020114	1.0399920616
chr17	47821834	negative	OSBPL7	15.1666666667	0.3884710334	1.1165516723	0.5695573672	0.43135795	0.6082186306	1.0395765805
chr14	34714690	negative	CFL2	6.6666666667	0.9657781769	1.6699090877	0.7658027462	0.5964664261	0.4416900842	1.0381565104
chr5	139384553	negative	SLC23A1	14.6666666667	0.5440135959	1.6959685684	1.2934705002	0.2332713258	0.8041182202	1.037389546
chr3	184155388	positive	DVL3	6.1666666667	0.5631501308	1.2674916291	0.6045924863	0.498890278	0.5366408779	1.0355311559
chr5	56815574	positive	MAP3K1	25.5	1.0392297118	2.5157121147	1.9615885058	0.2474457386	0.7857926409	1.0332383795
chr7	77416400	negative	GSAP	12.3333333333	2.3952974345	2.4657236687	0.7326936625	1.0001400184	0.0296186664	1.0297586847
chr17	48908369	positive	UBE2Z	59	7.7428171318	9.2668580943	4.9054987116	0.7978639462	0.2318246213	1.0296885675
chr1	156572604	negative	IQGAP3	14.6666666667	0.1974004287	1.4470825176	1.4555502903	-0.0049836185	1.0311570592	1.0261734407
chr8	100952129	negative	YWHAZ	73.25	3.5791374852	4.6330746357	2.410322884	0.724014249	0.2988467053	1.0228609542
chr1	154261628	positive	UBAP2L	44.6666666667	0.9101219475	1.1821530349	0.2270217703	0.8305914357	0.1920875349	1.0226789705
chr20	16573433	negative	KIF16B	18	0.8290535094	1.4874123686	0.6657600547	0.5784650986	0.4435484184	1.022013517
chr11	34052981	positive	CAPRIN1	20.1666666667	1.4669114018	1.9005985177	0.680612408	0.78736358	0.233644718	1.021008298
chr6	159727353	negative	SOD2	45.8333333333	1.2646338433	2.2627202499	1.3168435608	0.4939146611	0.5267974867	1.0207121478
chr11	94128928	positive	PANX1	18.6666666667	0.6714009252	1.9185526198	1.5122687268	0.2162622879	0.8041952398	1.0204575277
chr4	3074681	positive	HTT	19.25	1.0209603573	1.9568627675	1.1382571762	0.4676319055	0.5490262649	1.0166581704
chr8	54022448	negative	TCEA1	7.5	2.5428066865	5.5553753228	4.9974204168	0.1283362745	0.8877856363	1.0161219108
chr5	173329503	negative	STC2	12.6666666667	0.7557858705	1.3892923199	0.6080568209	0.571264987	0.4444664627	1.0157314498
chr11	65659743	negative	RELA	21.3333333333	0.9278119798	0.9736265981	0	0.9808490637	0.0338847119	1.0147337756
chr8	125091844	positive	NSMCE2	22.6666666667	0.5208286787	1.1825010538	0.55051547	0.4932344302	0.5211247078	1.014359138
chr6	44223565	positive	SLC29A1	36.6666666667	1.3219336075	1.1651909404	0	1.1144942566	-0.1008324643	1.0136617924
chr1	153977688	negative	JTB	39.3333333333	3.0815906717	2.1766072089	0.2252361018	1.3744269283	-0.3616447966	1.0127821316
chr5	40835212	negative	RPL37	302	1.0460278947	1.5711419941	0.6028365606	0.6817819637	0.3295834724	1.0113654362
chr17	50056110	positive	ITGA3	6.1666666667	1.6908454662	2.2288811295	0.9223785727	0.7481418564	0.2629747893	1.0111166457
chr12	55927319	positive	DGKA	50.8333333333	0.719426845	1.4156038058	0.684520344	0.520045999	0.490456115	1.0105021141
chr6	30075887	negative	RNF39	24.1666666667	0.4707270287	1.8579354168	1.7571349514	0.0518034314	0.958443812	1.0102472434
chr11	64306227	positive	ESRRA	23	2.6746847026	3.0359071229	1.2035804779	0.8730433877	0.1352725062	1.0083158939
chr9	92670265	negative	IPPK	7.3333333333	0.8228207606	2.0142309476	1.4803263441	0.2812600062	0.7256172521	1.0068772584
chr20	49982999	positive	SNAI1	6.75	0.4058590929	0.8992991911	0.2774507802	0.5721994813	0.4340151844	1.0062146658
chr8	37695751	positive	ZNF703	30.1666666667	0.5908704985	2.6373659545	3.140835734	-0.1870278902	1.1930776814	1.0060497913
chr7	35037525	negative	DPY19L1	0.3333333333	1.4845048668	3.6197792916	4.1860593728	6.7136240048	-0.2591597382	1.3282339359	1.0043670353
chr8	124539109	negative	TATDN1	91	0.3679997728	1.1342851515	0.6603411263	0.3622732588	0.6416849499	1.0039582087
chr5	73498408	positive	BTF3	14.8333333333	1.4431878405	2.1009356108	0.963185436	0.6595071181	0.3439387824	1.0034459004
chr1	197902647	positive	C1orf53	6.3333333333	2.1333546614	3.0471398207	1.6127237211	0.6313481152	0.3691946159	1.0005427312
chr2	118088474	positive	INSIG2	171.3333333333	1.0026869515	1.5415580798	0.6174966306	0.6519504927	0.3437762747	0.9957267675
chr15	72272571	negative	PARP6	18.3333333333	3.6108753044	5.468664731	3.554983466	0.506022123	0.4884272899	0.9944494129
chr9	71910931	negative	ABHD17B	7.5	1.3321066967	2.0001821128	0.9373417512	0.6309716049	0.3634162807	0.9943878857
chr12	22046174	positive	CMAS	21	1.830140996	3.6776197908	2.8822424576	0.268884379	0.7249006713	0.9937850503
chr8	25459199	positive	CDCA2	13.25	0.667804066	1.2513695084	0.5262523447	0.5608093485	0.4328530495	0.993662398
chr11	9138114	negative	SCUBE2	7.1666666667	1.0831745655	1.8302505165	0.9313414093	0.5513265407	0.4421460181	0.9934725588
chr14	21477176	positive	TOX4	118.3333333333	9.0284867495	8.30429371	3.3367679434	1.1012763914	-0.1081353822	0.9931410091
chr6	83067666	positive	DOPEY1	8.6666666667	1.4855893623	2.2040745843	1.0778493317	0.6248166853	0.3663197589	0.9911364442
chr17	38746628	negative	PCGF2	8.1666666667	3.2880977654	2.9494709084	0.8304513475	1.1094599673	-0.1186784032	0.9907815641
chr11	82901689	negative	PRCP	25.1666666667	0.3590381828	1.2812747945	0.9271440834	0.2433758001	0.7472542493	0.9906300494
chr15	44536923	negative	EIF3J-AS1	31.5	2.0561426621	3.3023708404	2.0481754583	0.4971859331	0.4934199918	0.9906059249
chr14	24232355	negative	NEDD8	134.0833333333	0.2441258207	0.8266641478	0.3497713639	0.4364963514	0.5540790079	0.9905753593
chr15	73994622	negative	STOML1	7	0.2971429758	1.1041863661	0.7181324901	0.2924211975	0.6979249812	0.9903461787
chr15	92882862	positive	LINC01578	12.8333333333	2.7099288599	3.7155849785	2.0200711559	0.6428542101	0.3460452289	0.988899439
chr14	90331910	negative	NRDE2	22.3333333333	0.6075962882	1.6331658205	1.1744074555	0.2761760684	0.7118932248	0.9880692932
chr11	71787510	positive	FAM86C1	17	1.4517605707	1.9427024448	0.7816499395	0.7239277672	0.2633235717	0.9872513389
chr1	109042105	negative	WDR47	159.4166666667	1.9615967475	3.6374304275	2.665606812	0.3392735932	0.6469504221	0.9862240154
chr2	119759631	positive	PTPN4	40.5	1.2122761666	2.2830512944	1.4602334064	0.4162420978	0.569505797	0.9857478948
chr17	37609472	negative	SYNRG	12.6666666667	2.442558211	4.7742985624	3.8937984965	0.2386910053	0.7461646552	0.9848556605
chr17	28725920	positive	NEK8	14.6666666667	1.3133435217	1.9693092749	0.9293214931	0.6220338008	0.3601478522	0.9821816531
chr11	64237127	positive	VEGFB	12.5	0.6064665801	1.5551843844	1.0578560436	0.3122853384	0.6695364329	0.9818217713
chr12	131796118	positive	SFSWAP	18	0.921083283	2.0489876032	1.4522924798	0.314199228	0.6664102203	0.9806094483
chr1	8026308	negative	ERRFI1	9.8333333333	0.9752852443	1.1834959972	0.2252359329	0.8335803033	0.1445788833	0.9781591866
chr1	202144741	negative	ARL8A	32.8333333333	0.4746970512	1.1823856678	0.641576844	0.4108237894	0.5654874647	0.9763112541
chr19	12333688	negative	ZNF563	15.6666666667	0.5169763658	1.0505893074	0.4094214298	0.5409355223	0.4348399685	0.9757754909
chr17	2023664	negative	CTD-2545H1.1	5.3333333333	0.3317794278	0.9049324365	0.3861598299	0.4586462139	0.5163846697	0.9750308836
chr14	49586579	positive	RN7SL1	42.8333333333	0.0522662533	0.8771954187	0.70602054	0.1379438282	0.8350790509	0.9730228791
chr5	119071389	positive	DMXL1	7.5	0.5155883265	1.0159121924	0.3673993367	0.5599981698	0.4115548674	0.9715530372
chr10	3067520	positive	PFKP	13.3333333333	1.7352894721	3.0648326224	2.0835842105	0.3985877018	0.5715024281	0.9700901299
chr8	80171573	negative	TPD52	51.6666666667	0.7367740642	1.0435172683	0.22936983	0.7331354492	0.2346443476	0.9677797968
chr17	2303771	negative	SMG6	15.9166666667	0.8676092762	1.5870936737	0.8328493889	0.4972440523	0.4701396328	0.9673836851
chr11	46371725	positive	DGKZ	7.5	0.4839328401	1.2551365106	0.7569486006	0.360142781	0.6037889672	0.9639317482
chr22	21002118	negative	THAP7	124.6666666667	0.5808036864	0.7559542179	0	0.8122552307	0.1515970143	0.963852245
chr5	80256019	negative	SERINC5	9.8333333333	0.2954092707	0.9393383321	0.4891322783	0.3810926014	0.5821565404	0.9632491418
chr12	109097574	positive	UNG	25.6666666667	1.3047387166	1.8221265113	0.773018694	0.6705749155	0.2921794584	0.9627543739
chr17	7572824	positive	EIF4A1	54.6666666667	0.9622219238	1.4859218681	0.6162500568	0.6211305328	0.3412927365	0.9624232694
chr8	63168553	positive	YTHDF3	28.3333333333	1.074617297	1.271952224	0.2768746717	0.8313155693	0.1310872691	0.9624028384
chr1	12616696	negative	DHRS3	8.8333333333	0.1044713716	1.4516172987	1.7974478777	-0.1903774614	1.1503777658	0.9600003044
chr2	173964219	negative	SP3	6.8333333333	8.0119593211	19.638620761	23.3268176636	-0.2372010436	1.1954338549	0.9582328113
chr2	175181663	negative	ATP5G3	8.8333333333	1.1165747267	1.1842515005	0.1604324381	0.912476452	0.0454075569	0.957884009
chr3	9649433	positive	MTMR14	54.5	0.2782208105	0.7893442227	0.2946343999	0.4668862071	0.4852938697	0.9521800767
chr1	164559635	positive	PBX1	26	2.9034853237	8.7047794851	11.4719306999	-0.3619174798	1.3139325865	0.9520151067
chr2	26034107	positive	RAB10	127.6666666667	0.1789141932	1.1070839238	0.9484471857	0.1129229503	0.8377890608	0.9507120111
chr15	90935285	positive	UNC45A	13.6666666667	1.0635893924	1.127349383	0.1363960571	0.9045912613	0.0439010566	0.9484923179
chr17	82292814	negative	RP13-516M14.4	36.3333333333	2.4031898545	2.6885289046	1.0737161398	0.8308271165	0.1161579037	0.9469850202
chr1	19799917	negative	TMCO4	5.5	0.8304636341	1.471781028	0.7324486978	0.5127383112	0.4333418305	0.9460801417
chr7	4775622	positive	AP5Z1	37.8333333333	1.0631154137	1.1541404467	0.1683305833	0.8826637668	0.0622877845	0.9449515513
chr17	79837881	negative	CBX4	45.6666666667	1.222019264	1.5560477315	0.5317599469	0.7387245575	0.202043453	0.9407680105
chr22	31292534	negative	PIK3IP1	35.1666666667	0.100664525	0.6641952651	0.3125434562	0.3424595303	0.5964499069	0.9389094372
chr16	71809103	negative	AP1G1	16.8333333333	1.5623640396	2.9043935747	2.1040115867	0.3309645454	0.6076230318	0.9385875772
chr11	10857637	negative	ZBED5	6.8333333333	0.3253818374	1.492572738	1.4459265697	0.0272545131	0.9112275514	0.9384820645
chr8	124450820	positive	TRMT12	153	0.47461148	0.965006869	0.3669695926	0.5235532042	0.414199462	0.9377526662
chr8	67343677	negative	ARFGEF1	56	6.8919691658	8.4071982492	4.8671881613	0.6810958482	0.2533797889	0.9344756371
chr9	35061630	negative	VCP	16.8333333333	0.2026578204	1.0846026336	0.8910199119	0.1406078492	0.7935461777	0.9341540269
chr6	27388992	positive	ZNF391	18.1666666667	0.1887873323	0.8174005255	0.4554827357	0.3203786742	0.6123857534	0.9327644276
chr20	58309696	positive	RAB22A	25	12.6969662234	15.7186432706	9.6932213267	0.6447612469	0.2876013942	0.9323626411
chr1	203067445	positive	PPFIA4	7.3333333333	0.5420862395	0.9164889831	0.2488416888	0.6178751016	0.3135822562	0.9314573578
chr15	40929340	positive	DLL4	8.3333333333	0.2869102681	1.3714583241	1.2921406526	0.0490789399	0.881863052	0.9309419919
chr11	101129727	negative	PGR	18.8333333333	1.3664556938	3.2569453209	3.0233915344	0.0814064193	0.847090648	0.9284970673
chr2	28392858	positive	FOSL2	81.5833333333	2.2119560768	4.1965322938	3.4174108942	0.2343481835	0.6940970529	0.9284452364
chr18	41955256	positive	PIK3C3	30.3333333333	0.1396894228	1.0180861123	0.8789603803	0.1030530895	0.8243470074	0.9274000969
chr2	69437475	negative	NFU1	70.8333333333	1.924192029	3.2612972361	2.2667956038	0.3834164952	0.5432546317	0.926671127
chr3	23916545	positive	RPL15	81	0.8569155902	1.1126159923	0.2652231124	0.7396387386	0.186122318	0.9257610565
chr10	97426160	positive	PGAM1	9.8333333333	0.5376781774	2.1366246705	2.370623854	-0.1038027321	1.0284593147	0.9246565827
chr6	43014213	positive	KLHDC3	63	1.3739001156	2.227920952	1.3124714653	0.4811696855	0.4433460158	0.9245157013
chr1	114511160	negative	TRIM33	26.75	1.6670172951	1.2483940772	0	1.1688949196	-0.2463322609	0.9225626587
chr3	49689538	positive	RNF123	31.1666666667	0.3075038734	0.5741469578	0	0.654570233	0.2677550126	0.9223252456
chr14	100238985	positive	YY1	6.3333333333	0.4865130995	1.6177915767	1.4346292773	0.1046481285	0.8164180607	0.9210661892
chr21	42496354	negative	RSPH1	16.6666666667	0.9604263373	0.9255412702	0	0.9452640448	-0.025903389	0.9193606558
chr10	8053484	negative	GATA3-AS1	14.6666666667	1.1092439058	0.9971295328	0	0.9979279083	-0.0787980249	0.9191298834
chr8	56211686	positive	CHCHD7	418.3333333333	1.43582489	5.1519186195	7.2192854712	-0.4179765625	1.3366259963	0.9186494338
chr1	153967712	negative	SLC39A1	57	1.8549443597	1.8014971742	0.4548128758	0.9453644378	-0.0272645917	0.9180998462
chr15	43777100	positive	SERF2	8.1666666667	0.4624047638	1.1026039294	0.6000978546	0.3940169767	0.523834438	0.9178514147
chr6	43205172	positive	CUL9	6.1666666667	0.3687228672	0.6773667369	0.0892408824	0.6228751149	0.2933677862	0.9162429012
chr5	91380151	negative	ARRDC3	16.6666666667	0.4307138416	1.0782758872	0.6014557176	0.3760032758	0.5386520359	0.9146553116
chr8	47960183	negative	PRKDC	24.1666666667	0.4218952916	0.8115607982	0.2252361018	0.5641734433	0.3494179964	0.9135914397
chr3	126475919	negative	ZXDC	17.8333333333	3.2098090119	4.794642296	3.2373567354	0.4515550145	0.4609648228	0.9125198373
chr3	121546006	negative	POLQ	85.8333333333	0.1666528262	0.6172669295	0.1938045568	0.4379911492	0.4711825087	0.9091736579
chr17	34980494	positive	LIG3	9.3333333333	0.7270434632	1.4137933429	0.796780333	0.4258881233	0.4829977744	0.9088858977
chr17	17819234	negative	SREBF1	67.3333333333	1.7279563137	2.8779929578	1.937456946	0.4007424772	0.5074896428	0.90823212
chr19	49591643	positive	PRR12	20.1666666667	0.3234833135	1.0981992074	0.7724867817	0.2433767883	0.6648116515	0.9081884397
chr15	85794918	negative	KLHL25	26.1666666667	1.9606787982	3.8865193883	3.302433857	0.1836542025	0.7228792337	0.9065334363
chr6	25279078	positive	LRRC16A	7.6666666667	2.0654467798	4.9881568387	5.2450390436	-0.0605985833	0.9660146504	0.9054160671
chr11	67056860	positive	RHOD	5.5	0.6093547053	1.1575176917	0.5450312723	0.4817363502	0.4228900553	0.9046264055
chr6	136250335	negative	MTFR2	29.5	0.2101046603	0.8287594663	0.4771190371	0.3080792385	0.5957335027	0.9038127412
chr8	17247123	positive	VPS37A	5.8333333333	0.9060386101	1.3995151708	0.6165462785	0.5698281249	0.3321655906	0.9019937155
chr17	59155269	negative	SKA2	90.5	1.0969278216	2.3444429621	1.8546494407	0.2284523517	0.6734887377	0.9019410894
chr7	6009125	negative	PMS2	22.5	0.3050244832	0.7301175381	0.2277633925	0.4948374932	0.4067931798	0.901630673
chr3	69080408	negative	UBA3	21	0.3759381786	3.3482586307	6.3681549039	-0.760865639	1.6600221025	0.8991564635
chr19	38335996	positive	CATSPERG	21.3333333333	1.6628258578	2.2348835033	1.1087409104	0.617331908	0.2807556749	0.898087583
chr5	134005147	positive	CTB-113I20.2	17	0.6814368859	1.1923758524	0.5367682596	0.5125955225	0.3828005224	0.8953960449
chr3	101574194	positive	PCNP	16.8333333333	0.762626722	1.3851504258	0.7351750421	0.4589990492	0.4363532743	0.8953523235
chr4	56907909	positive	REST	12.6666666667	1.013526718	2.1468883574	1.6494931596	0.2482095942	0.644201381	0.8924109751
chr5	146203550	positive	RP11-449H3.3	27	3.1854906597	5.7159094147	4.8054777411	0.2101679777	0.6821860131	0.8923539908
chr22	31944522	positive	YWHAH	17.6666666667	2.3560129623	2.7656419035	1.2780995248	0.725065036	0.1661475243	0.8912125602
chr7	32957404	positive	FKBP9	7	2.522507254	1.9546106263	0.3376919773	1.1432220641	-0.2536346603	0.8895874038
chr15	72118296	positive	SENP8	73.6666666667	0.2307301556	0.6984492587	0.2652231124	0.4248263027	0.4647036406	0.8895299433
chr14	100306533	negative	SLC25A29	5.6666666667	0.6147144072	1.1107944162	0.4897947031	0.5026725343	0.3865070526	0.8891795869
chr3	9792747	negative	TADA3	89.6666666667	0.6178181348	0.8376647033	0.1279667992	0.7041489555	0.1838241214	0.8879730769
chr17	7579467	positive	CD68	47	0.1659651498	1.4704948871	1.8289883731	-0.1954861774	1.0832754024	0.887789225
chr1	173868355	positive	ZBTB37	17.8333333333	2.6496168911	5.6287211857	5.518458343	0.0241997739	0.8609855433	0.8851853172
chr17	40072091	positive	THRA	5.6666666667	12.4951603231	13.3167467964	7.2338946742	0.798056806	0.0852615891	0.8833183951
chr10	99621055	positive	RP11-85A1.3	19.8333333333	1.1915615376	1.4597199225	0.4974317932	0.7160037606	0.1665348622	0.8825386229
chr10	73168166	positive	FAM149B1	15.6666666667	5.3163983055	6.2399540823	3.5018322473	0.685468249	0.1968783985	0.8823466475
chr1	175192943	negative	KIAA0040	14.8333333333	3.1817640177	4.0566776688	2.3183511063	0.6077232765	0.2740781676	0.8818014441
chr10	17454330	negative	ST8SIA6	6.5	1.093528299	1.6608323734	0.8369475545	0.534567189	0.3459412069	0.880508396
chr1	169485931	negative	SLC19A2	54.5	1.5481519025	2.5174495031	1.6392697753	0.4143908876	0.4650784289	0.8794693164
chr16	53704069	positive	FTO	0.1666666667	0.9309259739	0.4002986932	0.2856389237	1.6946702147	0.5342545207	0.8118510994	0.8790487563
chr3	112562037	positive	SLC35A5	40.3333333333	0.8636582661	1.2432793629	0.4682964848	0.6114659823	0.2674719539	0.8789379362
chr22	40636702	negative	MKL1	10.5	0.4015404668	0.8068895446	0.2667269627	0.5124027252	0.3664949167	0.8788976419
chr11	561450	positive	RASSF7	17.1666666667	0.7060646751	0.9905378658	0.2635388168	0.6556883304	0.2224859772	0.8781743076
chr5	32174350	negative	GOLPH3	35.8333333333	2.5914375499	2.1346318382	0.489794598	1.0731825726	-0.1962654205	0.8769171521
chr19	6767588	negative	SH2D3A	9.5	0.3273388258	0.560708166	0	0.6422007956	0.2336641054	0.875864901
chr14	75578617	positive	FLVCR2	25.1666666667	0.7267147169	1.8949529441	1.6503235069	0.1273714278	0.7455101538	0.8728815816
chr14	31026401	negative	STRN3	37.5	4.9402144186	8.3522004795	7.0401662414	0.2180805253	0.6547908491	0.8728713744
chr5	134524312	positive	JADE2	20.6666666667	2.0004650045	3.7340672239	3.0826996712	0.2135567476	0.6578940892	0.8714508369
chr6	143677983	positive	PHACTR2	12.8333333333	6.3539071921	12.6984852556	12.9668823197	-0.0279936467	0.8974334977	0.8694398511
chr6	71420267	negative	LINC00472	7.1666666667	0.921657137	1.3499980214	0.5730874988	0.579060623	0.2903085894	0.8693692124
chr7	6484242	negative	KDELR2	19	1.5664639626	1.2861883609	0.1152722418	1.0355483533	-0.1668377296	0.8687106237
chr14	103715486	negative	XRCC3	6.6666666667	0.4714896384	0.8324887989	0.2497649056	0.5521476462	0.3165269964	0.8686746426
chr6	89081836	positive	PNRC1	32.6666666667	1.7825569169	3.1485761376	2.3954294542	0.2890222056	0.5762050657	0.8652272713
chr6	157981887	positive	SYNJ2	24.3333333333	0.650630487	1.6765939154	1.3836295291	0.1672382491	0.6973810821	0.8646193313
chr12	55729660	negative	CD63	11.6666666667	0.8035327816	2.0376331891	1.8142925578	0.1101753563	0.7521220207	0.862297377
chr15	42737126	negative	CDAN1	11.8333333333	0.9192821067	1.1261138168	0.295621005	0.7145750676	0.147652048	0.8622271156
chr12	53180646	negative	CSAD	111.6666666667	1.9429941693	3.9409946719	3.5642760128	0.1144154625	0.7475168161	0.8619322786
chr19	50658496	positive	C19orf81	191.8333333333	0.7229603683	1.2740062769	0.6518958851	0.4611134763	0.4003467195	0.8614601959
chr2	96844034	negative	ANKRD23	15.1666666667	1.8779884622	1.5236259483	0.2181489112	1.0508075854	-0.1895627184	0.861244867
chr1	26945135	positive	NUDC	8.8333333333	0.38223081	0.7592726443	0.2336254692	0.5120746264	0.3479805403	0.8600551666
chr1	226186730	negative	ACBD3	21.5	0.9621471378	1.2591783302	0.4334790913	0.656277294	0.203364925	0.859642219
chr5	177133600	positive	NSD1	19.6666666667	3.7788686225	2.3082068135	0.2630273926	1.3891634991	-0.5306196787	0.8585438204
chr1	43368074	negative	ELOVL1	17.1666666667	2.7325950504	2.9599809419	1.3177652921	0.7727590075	0.0853144881	0.8580734956
chr10	68075348	negative	HERC4	10.5	3.7691910251	4.1208278805	2.034520655	0.7549084279	0.102632499	0.8575409269
chr15	68817615	negative	ANP32A	18.6666666667	2.1635683832	2.515694943	1.1566161082	0.705040503	0.1522571119	0.857297615
chr12	11650011	positive	ETV6	24.3333333333	1.3921561434	2.6607969544	2.0944889862	0.2424565698	0.6138461952	0.856302765
chr7	66628943	positive	KCTD7	5.5	2.4707523241	3.5824228729	2.3424192574	0.4552178892	0.400862182	0.8560800712
chr1	109656081	positive	GSTM4	14.1666666667	0.4354685728	0.7673192521	0.2021204724	0.5559811895	0.3000409293	0.8560221188
chr2	156436389	positive	GPD2	13.1666666667	2.3373159529	4.3147784471	3.6776969169	0.1842111647	0.6713212756	0.8555324403
chr11	6612667	negative	TAF10	8.6666666667	1.8602635624	1.9649521173	0.6988563658	0.8034449248	0.0518607141	0.8553056388
chr1	198156998	positive	NEK7	33.5	2.540166529	2.9211499886	1.4017842659	0.7071702572	0.1474596016	0.8546298588
chr11	47586693	positive	FAM180B	6.1666666667	0.6013251571	1.4323954973	1.0435196367	0.2513217174	0.60311154	0.8544332573
chr7	135211534	negative	WDR91	24.8333333333	0.886641359	1.7108249701	1.1555621245	0.3306678233	0.5229117657	0.853579589
chr8	94641174	positive	ESRP1	15.5	2.9930917056	4.9387781488	3.8883201399	0.2808273683	0.5726599344	0.8534873027
chr10	110919547	positive	SHOC2	97.5	2.0144468456	2.5863114134	1.3649433738	0.6006951284	0.2506074782	0.8513026066
chr9	93451562	negative	FAM120AOS	16	0.7381902689	1.0610987717	0.3555505701	0.6045347079	0.2458276295	0.8503623374
chr10	46023455	negative	NCOA4	10.3333333333	0.102607348	1.1304152352	1.2848701559	-0.1009775316	0.9502155298	0.8492379982
chr4	48906828	negative	OCIAD2	9.1666666667	0.4304030163	1.3520462083	1.151820906	0.1283583949	0.7174947198	0.8458531147
chr1	205504659	positive	CDK18	12.1666666667	5.3836206919	7.6861679624	5.5849754033	0.3995417985	0.4443449194	0.8438867179
chr7	73522278	negative	BAZ1B	12.3333333333	0.4711156287	1.5155464892	1.3978256478	0.0691450915	0.7739612061	0.8431062976
chr14	39103140	positive	RP11-545M17.1	71.6666666667	3.5759158899	7.3382889984	7.4724923744	-0.0230350576	0.8656908415	0.842655784
chr14	52791510	negative	GNPNAT1	37	0.9583364228	2.1008183445	1.7380268981	0.1795123913	0.663020384	0.8425327753
chr9	35096548	negative	PIGO	14	4.051228604	2.4835092714	0.3401101941	1.3781897681	-0.5360929324	0.8420968357
chr17	49362382	positive	RP11-1079K10.3	13.3333333333	4.2628799957	7.8944546678	7.385848723	0.0849493496	0.7570536556	0.8420030052
chr9	123930126	negative	DENND1A	5.3333333333	0.9913796205	2.0373987991	1.5861504022	0.2320301613	0.6090680704	0.8410982317
chrX	16786427	positive	TXLNG	14.6666666667	1.3399851518	1.9681046489	1.1025434552	0.4974063408	0.3430425838	0.8404489247
chr9	124862130	positive	ARPC5L	40.3333333333	1.5988711911	1.1854962278	0.0264499358	1.090297625	-0.2499242427	0.8403733823
chr10	43396817	negative	HNRNPF	35.5	3.0986752665	4.1345936726	2.5995585862	0.5124301133	0.3250924216	0.8375225349
chr1	244970327	positive	EFCAB2	22.3333333333	6.6324672036	10.1706633292	8.1554213984	0.2870166617	0.5494934672	0.8365101289
chr17	59965096	positive	RP11-178C3.2	190.6666666667	1.0126967897	2.2789097856	1.9957574629	0.130295381	0.7040863602	0.8343817412
chr8	94553722	positive	RP11-267M23.4	12	0.2273261053	0.9611213518	0.7582328895	0.1575526329	0.6761601809	0.8337128138
chr10	96999666	negative	SLIT1	6	0.734703564	1.8192748832	1.5723995054	0.1322094323	0.7006350016	0.8328444339
chr11	65787022	positive	OVOL1	9.5	0.1970039895	0.4986071033	0.0533562375	0.5086287669	0.3241942342	0.8328230011
chr8	109334381	positive	ENY2	26.5	1.322100927	1.2520554657	0.2277413774	0.8752356696	-0.0441883185	0.8310473511
chr9	125707234	negative	MAPKAP1	27.6666666667	1.1820066046	2.0753161311	1.4377648592	0.3351757479	0.4950792533	0.8302550012
chr3	184174689	positive	AP2M1	59	0.1160961666	0.7616187536	0.5641333137	0.1715382513	0.6584403926	0.8299786439
chr6	30647126	positive	C6orf136	19.0833333333	2.8207386707	4.7836102995	3.9291914295	0.2306193361	0.5981187624	0.8287380985
chr13	73058792	positive	KLF5	10.5	3.3555073625	4.8289212394	3.3957505311	0.4071193957	0.4203881234	0.827507519
chrX	2691313	positive	CD99	14.8333333333	3.2204178946	3.4026412167	1.5898033646	0.765526717	0.060983422	0.826510139
chr10	110871893	positive	PDCD4	28.5	2.2464590742	3.0977062647	1.9185870026	0.4895464962	0.3359495491	0.8254960453
chr8	100150623	positive	POLR2K	265.6666666667	0.4564891422	0.7489623287	0.185473105	0.5610362825	0.2640042685	0.825040551
chr19	42284665	positive	CIC	10.1666666667	0.7769073178	1.9962608161	1.8520147608	0.0711817633	0.7537947784	0.8249765417
chr16	30526589	negative	ZNF768	21.4166666667	2.2084022915	2.3652221897	0.9926251309	0.7560314383	0.0688467142	0.8248781525
chr8	28889978	negative	INTS9	7.3333333333	1.8203936705	3.6550344233	3.3375560012	0.1019094522	0.7228952883	0.8248047405
chr20	57709902	negative	PMEPA1	7.8333333333	7.8157750678	7.6265617183	3.7698212655	0.8548504535	-0.0313017542	0.8235486993
chr17	38297023	positive	MRPL45	16.5	5.4719086954	3.6252244903	0.871438258	1.3053759381	-0.4846678645	0.8207080736
chr11	22829865	negative	SVIP	11.5	3.668782113	4.0109688716	2.0484575848	0.7170101027	0.1020433146	0.8190534173
chr21	26169429	negative	APP	10.6666666667	2.3097645756	3.0332206505	1.7872903212	0.5330690554	0.2852037338	0.8182727892
chr1	156597173	positive	AL365181.1	17.5833333333	0.048210921	0.4474280906	0.1355872144	0.3500531648	0.4655626306	0.8156157954
chrX	48802034	positive	HDAC6	19	1.4181931047	1.3198563578	0.2652226307	0.8746442122	-0.059893977	0.8147502352
chr8	102654375	negative	KLF10	20.5	4.6540011987	2.8307259454	0.4775554503	1.3744055439	-0.5616543717	0.8127511722
chr7	23014130	negative	FAM126A	8.6666666667	0.6681686586	1.5744374872	1.2642403487	0.1852301308	0.6259920804	0.8112222112
chr2	157875862	negative	ACVR1	9.3333333333	4.5167617368	10.9695092005	13.809067506	-0.3071168032	1.1174704186	0.8103536154
chr4	41214518	negative	APBB2	26.6666666667	3.1324686337	3.2078371027	1.4464854336	0.7823681619	0.0260749857	0.8084431476
chr4	76898147	negative	SOWAHB	9.75	4.9446339154	5.4571981702	3.0106703037	0.6870649292	0.1193203357	0.8063852649
chr8	97869111	positive	MATN2	6.5	1.6979769809	3.4703313163	3.2462758548	0.0741836625	0.7285037207	0.8026873832
chr11	59755059	positive	STX3	8.6666666667	5.1669161526	3.2955693717	0.7178979612	1.3222050247	-0.5216998599	0.8005051648
chr7	139359908	positive	LUC7L2	36.5	1.4833464209	2.0068419222	1.0915320521	0.5236889165	0.2759634955	0.799652412
chr15	65792447	positive	RAB11A	5.8333333333	0.2068519252	0.4790971333	0.0414925507	0.5060642778	0.2934681229	0.7995324007
chr8	38468616	negative	FGFR1	15.3333333333	0.5873143907	1.0073246016	0.4588242512	0.4604678437	0.3386860285	0.7991538722
chr1	42658425	positive	PPIH	28.75	0.2589797212	1.1951203286	1.2057615751	-0.0069768305	0.80204498	0.7950681495
chr8	86343314	negative	CTD-2284J15.1	67.3333333333	2.3229525599	5.2728053322	5.8451767691	-0.1259770067	0.9166450948	0.7906680881
chr17	64145970	positive	SNHG25	520.8333333333	1.8378465005	1.8483193456	0.6550881253	0.7832028708	0.0053143504	0.7885172212
chr7	32891897	negative	KBTBD2	24.5	2.6168824041	2.3040396294	0.7528047207	0.9145657159	-0.1305157015	0.7840500145
chr17	4796161	positive	PSMB6	55.1666666667	0.3847352141	0.8804079071	0.4831569493	0.3423743787	0.4414355184	0.7838098971
chr16	69565868	negative	MIR1538	6.8333333333	4.0603018831	4.2189824955	2.1267011237	0.7391272422	0.0445451086	0.7836723508
chr4	77819368	negative	CNOT6L	19.9166666667	0.5805922761	2.0830008665	2.4965549067	-0.1815988652	0.9638700317	0.7822711665
chr4	48341322	positive	SLAIN2	16.8333333333	1.6273386668	2.0198108071	1.0184270326	0.5812267333	0.2008559893	0.7820827226
chr1	243256056	positive	SDCCAG8	44.6666666667	2.8299368045	6.0848342591	6.6249343523	-0.1059908131	0.8874135162	0.7814227031
chr19	41397808	positive	BCKDHA	35.3333333333	1.7352073605	2.0477238475	0.9768246297	0.6245472962	0.1560819768	0.780629273
chr14	31025647	positive	AP4S1	15.6666666667	2.7269149604	4.2447285233	3.2975861188	0.2873415482	0.4928861977	0.780227746
chr6	34757525	positive	SNRPC	9.8333333333	0.1753318507	1.3454194042	1.7310921169	-0.2196320493	0.9967777722	0.777145723
chr21	37267329	negative	DSCR3	29.0833333333	1.4581823648	1.0513951523	0	1.0366054193	-0.2609865293	0.77561889
chr3	150703951	negative	ERICH6	10	4.3046495761	10.1442658366	12.6791345818	-0.2956753825	1.0709722224	0.7752968399
chr8	143739396	positive	FAM83H-AS1	8	1.1395515163	1.119713171	0.2277413774	0.7878623694	-0.013439357	0.7744230124
chr1	183023460	positive	LAMC1	20.8333333333	5.5703538176	10.7270918033	11.2430569515	-0.0621185431	0.8358023166	0.7736837735
chr7	148884245	negative	EZH2	6.3333333333	1.8185482323	1.6071169215	0.4110558858	0.885680157	-0.1124969708	0.7731831862
chr17	5282265	positive	RABEP1	20.3333333333	2.4266027529	2.2441862314	0.7973014155	0.8520242638	-0.0789223101	0.7731019537
chr12	53994895	positive	HOXC9	61.1666666667	0.9131559798	1.8741872238	1.5309766037	0.1834598704	0.5871995401	0.7706594104
chr3	18425337	negative	SATB1	10	11.2697775389	22.8758328526	26.2620855142	-0.1913448716	0.9604419671	0.7690970955
chr12	55716030	negative	ITGA7	26	0.4881952935	0.7920757251	0.2701391296	0.4966450637	0.2680677391	0.7647128028
chr17	58517905	negative	MTMR4	6.8333333333	0.9629382024	1.1219620001	0.3503614626	0.6520531836	0.1123840665	0.7644372501
chr8	58659844	negative	NSMAF	9.8333333333	5.3501334404	4.6059009929	1.9138866204	0.9440015217	-0.1798406439	0.7641608779
chr2	113889750	negative	RP11-141B14.1	14.5	0.5765712981	1.913113622	2.1730878797	-0.1233255048	0.8857715577	0.7624460529
chr11	72752403	negative	ARAP1	18.5	1.3892077728	1.504075578	0.5479436387	0.6939251631	0.0677457859	0.761670949
chr17	60392134	negative	USP32	37.3333333333	11.704439709	10.0220476241	4.6415048285	0.9662403189	-0.2049404852	0.7612998337
chr3	150763377	negative	SIAH2	18.8333333333	2.1286476752	1.5481580165	0.225235842	1.0563952688	-0.2960844574	0.7603108114
chr1	56645322	positive	PRKAA2	7.6666666667	1.1936439031	2.9690253076	3.2423213477	-0.096069145	0.8554554111	0.7593862661
chr1	153775292	positive	SLC27A3	34.6666666667	2.5585544492	2.9335723098	1.5703026771	0.6139018443	0.1445487938	0.7584506381
chr15	56918625	positive	TCF12	9.1666666667	2.7061917974	4.3778648961	3.6142196077	0.2209468431	0.5370959684	0.7580428116
chr19	11814284	positive	ZNF440	20.1666666667	0.6856244906	1.2173184828	0.724689062	0.3624797184	0.395532825	0.7580125434
chr11	73761137	negative	RAB6A	104.8333333333	2.8168704677	4.4357885235	3.577895397	0.2478048316	0.5100991029	0.7579039346
chr7	10973872	positive	PHF14	81.75	1.6429031549	1.3418256242	0.2273910875	0.9320386419	-0.174489906	0.7575487359
chr10	22714555	negative	PIP4K2A	11.3333333333	3.6858855465	2.6535017561	0.690291938	1.1120074583	-0.3590418158	0.7529656426
chr1	43530903	positive	PTPRF	27.3333333333	0.570127779	1.7443639426	1.8476476907	-0.0532988514	0.8055898443	0.7522909929
chr22	31346232	negative	PATZ1	8	1.8407806284	2.1680720486	1.0989752133	0.5939200157	0.1573177181	0.7512377338
chr17	29930228	negative	SSH2	7.5	1.8513177087	3.3921615946	3.0196140405	0.1278741525	0.6233023335	0.751176486
chr7	2844324	negative	GNA12	14.1666666667	0.5170018423	0.9069648746	0.4289779633	0.4162946018	0.3300554325	0.7463500342
chr17	48729178	negative	HOXB13	9.1666666667	6.1051581513	11.3251476315	11.7604948756	-0.0500793532	0.79466626	0.7445869069
chr3	56683237	negative	FAM208A	25.8333333333	0.9615183283	2.1181396577	1.9605674072	0.0748118441	0.6687147301	0.7435265743
chr8	120445426	positive	MTBP	31	1.3156340872	2.324153965	1.8560085895	0.2189868867	0.5215799061	0.7405667928
chr13	30617783	positive	USPL1	189.6666666667	0.4843408926	0.7253763991	0.2007093807	0.5230241232	0.2170886688	0.740112792
chr12	79690057	negative	PAWR	8.6666666667	7.7303473054	14.0406141616	14.5327179904	-0.046446823	0.784752526	0.738305703
chr17	59964761	negative	RNFT1	243.8333333333	4.4820881133	6.7298059655	5.5400623438	0.2411278115	0.4957066832	0.7368344947
chr19	11435619	positive	PRKCSH	49.8333333333	0.218134267	0.8282350412	0.646943355	0.150660622	0.5857783969	0.7364390189
chr17	37359121	negative	ACACA	25.8333333333	5.8637911473	3.9232900804	1.1200160057	1.2155475888	-0.4793829092	0.7361646796
chr17	55750979	positive	PCTP	14.5	7.1442909503	7.1712205957	3.9222766338	0.7312258604	0.0047624987	0.7359883591
chr2	9951693	positive	GRHL1	6.8333333333	0.7219078639	1.0402511554	0.4527672546	0.4899431695	0.2447388104	0.7346819799
chr19	46787342	negative	SLC1A5	22.1666666667	1.0872148192	1.4667329242	0.7531065695	0.4926878233	0.2410224295	0.7337102528
chr19	45780747	negative	DMPK	10	1.537782902	1.9892859205	1.1179073162	0.4971614396	0.2362322379	0.7333936775
chr16	25257931	negative	ZKSCAN2	6.1666666667	1.0779092065	1.6683939134	1.0628104311	0.3713604096	0.3608390381	0.7321994477
chr10	32958845	positive	RP11-462L8.1	23	0.5260042363	1.1159096417	0.7670667685	0.2599214665	0.4715190524	0.7314405189
chr3	182793503	positive	ATP11B	44	1.712040422	2.1939971387	1.2667675789	0.4947265472	0.2359843388	0.730710886
chr3	9397856	positive	SETD5	11	4.4679540775	5.8900551671	4.2352688413	0.39625191	0.3335144078	0.7297663178
chr21	14383187	negative	HSPA13	49.6666666667	1.1316937896	1.1560118016	0.3166354959	0.7115090773	0.0163648603	0.7278739376
chr16	20900411	positive	LYRM1	97.5	1.1691044134	2.8258245354	3.0746088631	-0.0908908677	0.8186712074	0.7277803397
chr11	18013036	negative	SERGEF	5.6666666667	2.2796725959	3.3789426693	2.5323530296	0.3099530259	0.4170307614	0.7269837873
chr17	59619714	negative	RP11-758H9.2	535.1666666667	8.3851407104	10.4934297191	7.5043300844	0.4345398731	0.2923590919	0.726898965
chr1	112396181	positive	CTTNBP2NL	20.3333333333	0.1580626348	1.0598307827	1.2141264624	-0.1042118023	0.8308125385	0.7266007362
chr1	84078144	positive	PRKACB	6.8333333333	0.9676295317	1.6067613212	1.0931453319	0.316586009	0.4057998803	0.7223858893
chr14	24240598	negative	TINF2	8.8333333333	0.2712402567	0.7709187456	0.4953186289	0.2440450862	0.4782613022	0.7223063884
chr4	6269849	positive	WFS1	8.5	0.1953408356	0.828177915	0.695777204	0.1084598407	0.6129844355	0.7214442762
chr12	43806375	negative	TWF1	30.6666666667	0.8758256099	1.4738295989	0.9792586077	0.3217860031	0.3992204178	0.721006421
chr5	95731175	positive	RHOBTB3	18.1666666667	1.2942600284	2.7579414282	2.7345769395	0.0089977601	0.7119136671	0.7209114272
chr17	39461761	positive	CDK12	17.1666666667	17.8405043178	19.8731184069	13.0344110947	0.5726776252	0.1478085695	0.7204861948
chr8	96261589	negative	MTERF3	20.8333333333	1.1719085168	1.9995123278	1.5144474583	0.2544865536	0.4657646244	0.720251178
chr7	92245943	negative	KRIT1	40.6666666667	0.6900087469	2.6395785912	3.760878481	-0.3874563877	1.1067407042	0.7192843164
chr12	53180700	positive	ZNF740	7.5	0.9046454285	2.0228480652	1.9216493474	0.0491254297	0.6663860193	0.715511449
chr6	18155329	positive	KDM1B	5.6666666667	4.6613576856	6.6344248897	5.2710353927	0.2838158192	0.4313714049	0.7151872242
chr1	150975004	negative	CERS2	13	1.396187869	1.4384392009	0.5115224156	0.6899556272	0.0252169766	0.7151726038
chr2	84972201	positive	KCMF1	18.1666666667	0.5022782451	1.1831461689	0.9332122594	0.1754086781	0.5392566798	0.7146653579
chr12	28190427	positive	CCDC91	10	1.3569537385	1.8121009199	1.0473414464	0.4578966418	0.2547249283	0.71262157
chr8	86514427	positive	CPNE3	10.5	5.4654261192	4.8187487231	2.1961873018	0.864356991	-0.1520365113	0.7123204797
chr4	74794686	negative	BTC	12.3333333333	0.4649854173	0.8323226254	0.3990551203	0.3892207444	0.3227872438	0.7120079882
chr3	195909084	negative	TNK2	9.1666666667	3.5298685275	2.3516231131	0.5156121502	1.1449593178	-0.4346092504	0.7103500674
chr6	93419547	negative	EPHA7	7.5	0.3437307082	0.744876186	0.3849643394	0.3332758387	0.3768806262	0.7101564649
chr19	35270494	positive	USF2	10.3333333333	2.3133316486	3.5984801969	2.9013014145	0.2372016623	0.47287451	0.7100761723
chr4	127965411	positive	ABHD18	21.1666666667	0.7559600603	1.2582526012	0.7808514289	0.3426397088	0.3629468397	0.7055865486
chr15	68229743	negative	CLN6	6.6666666667	3.5578367705	3.1955232591	1.3712839663	0.8231823136	-0.1194985058	0.7036838078
chr15	78438189	positive	IREB2	12.8333333333	1.9161450218	2.0765558648	0.9940996981	0.6255786483	0.0772537219	0.7028323702
chr1	212950520	positive	VASH2	11.6666666667	0.2073364827	0.5768101714	0.2652231124	0.3176171722	0.3851811789	0.7027983512
chr5	172006659	negative	FBXW11	8.6666666667	2.5292623414	3.1260169391	1.9649020209	0.4767653143	0.2253830699	0.7021483842
chr15	22980335	negative	CYFIP1	12	2.2745518529	4.0722906168	3.82948552	0.0707678986	0.6313399306	0.7021078291
chr6	107028213	positive	C6orf203	45	0.8211792831	1.489897805	1.0929072432	0.2505781564	0.4512135766	0.701791733
chr4	40056826	positive	N4BP2	86	1.2071279942	1.2659416549	0.4312529298	0.6628320676	0.0379404183	0.7007724859
chr1	224434912	positive	CNIH3	23.1666666667	9.4033765754	8.5265982859	4.3683060357	0.8274942363	-0.1270187929	0.7004754434
chrX	41334162	positive	DDX3X	167.3333333333	0.7268488888	1.253358886	0.810820284	0.3154337336	0.3839352632	0.6993689967
chr1	109483939	positive	ATXN7L2	37.1666666667	0.8409160433	1.9514209475	1.9195609662	0.0156582626	0.6809858676	0.6966441302
chr17	76103746	negative	EXOC7	27.1666666667	0.7375918574	0.9792566034	0.3915234302	0.508293464	0.1878694171	0.696162881
chr17	18039292	positive	GID4	6.6666666667	1.0841165499	2.331698425	2.2881533435	0.0189802375	0.6768218587	0.6958020962
chr4	90127535	positive	CCSER1	37.6666666667	7.6020747954	11.7515460198	10.6764764106	0.1270671922	0.5679155918	0.694982784
chr11	14499895	negative	COPB1	335	1.6867837962	3.5589070974	3.7873519853	-0.0705398728	0.7628077766	0.6922679038
chr11	6603620	negative	RRP8	32.1666666667	0.9116817291	1.4087024214	0.8804850679	0.3571513189	0.3334138168	0.6905651357
chr5	39074408	negative	RICTOR	30	3.5112136988	4.3157727879	2.8817575729	0.4535694205	0.2367638118	0.6903332323
chr18	9102630	positive	NDUFV2	26.5	0.975212168	1.7807330846	1.4274785079	0.1960067482	0.4934576416	0.6894643898
chr3	125375313	negative	ZNF148	11.8333333333	5.5491871429	4.4169669326	1.7868984822	0.9588248334	-0.2738305726	0.6849942608
chr21	42836477	negative	AP001628.6	130.6666666667	0.1527261202	0.4431441707	0.1246060449	0.3597957262	0.3241656536	0.6839613798
chr11	17207983	negative	PIK3C2A	154.0833333333	0.5630872186	1.1588939909	0.8612123512	0.2140497377	0.4658941224	0.6799438601
chr10	17201682	negative	TRDMT1	9	0.8431093976	1.2496641041	0.7150295458	0.3914761789	0.2875679051	0.679044084
chr2	55049198	negative	RTN4	11.6666666667	3.1031168542	4.5862323217	3.7562133175	0.2320621522	0.4451553322	0.6772174844
chr1	45303910	positive	LINC01144	31.4166666667	0.7145465566	1.7740403702	1.8096764997	-0.018415248	0.6941617036	0.6757464556
chr8	81842304	negative	SNX16	5.5	2.664064683	8.2534402095	13.6325743752	-0.6611218814	1.3365448531	0.6754229716
chr15	80404351	positive	ARNT2	15.1666666667	2.2340691224	3.7084759547	3.3037022948	0.129681878	0.5419096479	0.671591526
chr11	85811159	negative	SYTL2	15.1666666667	3.0964830764	3.7373035594	2.4436553563	0.4601253567	0.2096802659	0.6698056227
chr18	63319786	negative	BCL2	73.5	1.0672174612	1.6056638849	1.0668997498	0.334182581	0.3339608356	0.6681434166
chr13	77026767	positive	MYCBP2-AS1	0	0.334304452	2.8090858092	2.1720373478	2.4384510503	1.05213793	0.1441265901	0.6672639891
chr17	48590235	negative	HOXB3	30	0.9961548714	1.0406389463	0.3137937634	0.6352821243	0.0317972902	0.6670794145
chr2	173075836	positive	AC013461.1	23.5	0.8749926501	2.3237464349	2.7194171803	-0.1622662491	0.8259253843	0.6636591352
chr8	143580740	negative	EEF1D	21.5	0.5267061606	0.9520571253	0.5767536404	0.3080380087	0.354572854	0.6626108627
chr12	122527246	positive	KNTC1	91.6666666667	0.5586557435	1.0025432865	0.6276738376	0.2990217947	0.3615311092	0.6605529039
chr9	130043194	negative	FNBP1	12.5	3.5006805657	2.2048297513	0.4451467886	1.1490316795	-0.4898954543	0.6591362252
chr3	15332629	negative	SH3BP5	69	1.0357690367	1.2779519989	0.6144671607	0.4966792509	0.1621634536	0.6588427046
chr11	17389331	negative	KCNJ11	7.3333333333	3.5724431677	4.322332606	2.932704014	0.4365370616	0.2190934324	0.6556304941
chr9	128128462	negative	PTGES2	69.6666666667	0.7789358767	1.824084593	1.8476789845	-0.0120032182	0.6667687956	0.6547655774
chr3	124584659	positive	KALRN	5.75	1.5304354378	1.6407533957	0.7511332915	0.5926606811	0.0615639175	0.6542245986
chr1	151190213	negative	VPS72	126.5	0.4940518965	1.4390965409	1.533512158	-0.0547918902	0.7071166004	0.6523247102
chr5	135034634	negative	PITX1	5.6666666667	0.797973239	1.5791705785	1.3583433725	0.1291334031	0.5205356438	0.6496690469
chr6	44297688	negative	TCTE1	10.1666666667	1.5797621604	1.5132528699	0.5607595023	0.6873075854	-0.0376822287	0.6496253567
chr6	30556088	negative	GNL1	6.1666666667	2.2058736817	2.4264904826	1.3348841839	0.5533806894	0.0960140985	0.6493947878
chr18	68715035	negative	TMX3	6	1.3142228906	1.3182927511	0.4816257409	0.6458816911	0.0025349376	0.6484166287
chr1	2401951	positive	RER1	8	0.1498949694	0.4026087466	0.0915706453	0.3617071267	0.2866105373	0.648317664
chr12	57752333	negative	CDK4	91.8333333333	2.7340223869	4.6149400351	4.4015773974	0.0558898431	0.5885400383	0.6444298814
chr8	80485619	positive	ZBTB10	10.5	1.7706872903	4.4125702041	5.7717080101	-0.3232059343	0.9660699403	0.6428640059
chr15	74782057	positive	CSK	7.8333333333	1.1931728752	1.4989537259	0.8243854418	0.4539136238	0.1883046509	0.6422182746
chr6	30721574	positive	TUBB	23.6666666667	0.9363682945	0.9941216453	0.3161186283	0.5994638874	0.0424000424	0.6418639298
chr16	77191192	positive	MON1B	46	0.0848044925	0.6245496995	0.5600835269	0.0584166073	0.5826048222	0.6410214295
chr7	77538029	positive	PTPN12	19.3333333333	1.2869162052	1.4323050119	0.6592651204	0.5517797334	0.0889206496	0.640700383
chr3	185153014	negative	C3orf70	8	1.5785471252	1.4140288319	0.4504722037	0.7349202585	-0.0951155053	0.6398047532
chr4	109730077	negative	PLA2G12A	13.8333333333	4.1151249755	8.1550353431	9.5481807629	-0.2043568391	0.8397959665	0.6354391273
chr6	30326134	negative	HCG17	23.6666666667	2.4341331356	2.4412820499	1.2201145663	0.6323120142	0.0030001699	0.6353121841
chr12	57089094	positive	NAB2	44.8333333333	1.6385261088	2.7424908865	2.4179485679	0.1308681151	0.5042665437	0.6351346588
chr14	64338096	negative	ESR2	10	0.8235364597	1.618080261	1.4240530031	0.1110880815	0.5217702807	0.6328583622
chr8	118621995	negative	SAMD12	57.6666666667	1.5636970721	2.2952758545	1.7377243823	0.2674220293	0.362173439	0.6295954683
chr20	36050960	negative	NORAD	63.6666666667	1.7415152133	2.1665943104	1.3645390563	0.421373076	0.2079585682	0.6293316442
chr4	110198653	negative	ELOVL6	37.8333333333	0.9399177902	2.230925393	2.4864715375	-0.109820267	0.7359519218	0.6261316548
chr3	156826300	positive	LEKR1	16	0.8386578345	1.0129498645	0.4305032164	0.4927884988	0.1306582142	0.623446713
chr13	33350630	negative	STARD13	17	4.5356299341	5.3163260179	3.6790207086	0.4328790241	0.1903381383	0.6232171625
chr6	17706387	negative	NUP153	5.8333333333	2.6451349408	3.2742217621	2.2567661596	0.3922216263	0.2296895389	0.6219111652
chr2	178072755	negative	PDE11A	5.5	0.3905315335	0.9532493654	0.7872212129	0.1281579308	0.490239684	0.6183976148
chr20	25585517	negative	NINL	9.5	0.8052881402	1.1858088092	0.7245522998	0.3419453338	0.2759380927	0.6178834264
chr3	128153914	negative	RUVBL1	21.1666666667	2.7311292097	4.0174181645	3.4005448228	0.189263029	0.4273328592	0.6165958882
chr1	235328196	negative	ARID4B	13.1666666667	2.2608464398	3.3777210203	2.8371567084	0.1901423332	0.4249335155	0.6150758487
chr1	159945604	negative	IGSF9	20.6666666667	1.3888104366	1.1427902306	0.2550427884	0.7717540726	-0.15680175	0.6149523226
chr6	47477572	negative	RP11-385F7.1	19.1666666667	0.3489763542	0.8351405102	0.6369523956	0.1648781621	0.4440254694	0.6089036315
chr17	28747730	positive	TRAF4	10	0.837369933	0.8842140988	0.2672671617	0.5722422028	0.0363207788	0.6085629816
chr14	96039324	positive	C14orf132	17.1666666667	0.6602292594	1.3051040394	1.1029182916	0.1324390717	0.4734493916	0.6058884633
chr14	24146621	negative	PSME2	28.8333333333	1.0835376631	2.2387529162	2.3100197736	-0.0314014261	0.6364032302	0.6050018041
chr8	28890394	positive	HMBOX1	14.5	2.4514162181	5.4209726745	6.8620981599	-0.2921225171	0.8956033953	0.6034808782
chr22	39241130	negative	PDGFB	39.1666666667	0.6922114646	1.4358710083	1.3088611493	0.0772563226	0.5255278734	0.602784196
chr1	153967903	positive	CREB3L4	125	1.4854145162	0.952004831	0.011480858	0.9484876059	-0.3485298604	0.5999577455
chr15	63042632	positive	TPM1	19.1666666667	1.4913086992	2.0918401242	1.5336499779	0.2872484901	0.3115619233	0.5988104134
chr5	129460265	positive	ADAMTS19	22.1666666667	0.9841661143	2.9027993088	4.0873321151	-0.3824000025	0.9759764647	0.5935764622
chr14	58200080	positive	ACTR10	18.5	0.5663822272	1.0164580086	0.7207058643	0.2288228573	0.3643870621	0.5932099194
chr6	33289595	positive	PFDN6	19.1666666667	1.5009302727	2.9500697467	3.1367237656	-0.0666104959	0.6594132923	0.5928027964
chr12	27524142	positive	PPFIBP1	126	0.5982135584	1.4168161079	1.4269547926	-0.0060395307	0.596647506	0.5906079753
chr6	154733378	positive	SCAF8	18	1.9466204691	2.9690405203	2.5510769422	0.160533671	0.4297290407	0.5902627118
chr17	60526219	negative	APPBP2	498.0833333333	8.0819786727	12.9843015127	13.325648511	-0.0347922542	0.622729642	0.5879373878
chr12	114684164	negative	TBX3	19.6666666667	2.7173972918	3.5925304685	2.7764838278	0.2822456839	0.3049964102	0.5872420942
chr7	76302544	positive	HSPB1	45.8333333333	2.4883022558	2.4474397767	1.2689232684	0.6035175295	-0.0169997032	0.5865178263
chrX	129540275	positive	OCRL	6.1666666667	4.9590810741	5.8205676328	4.20084191	0.3911466257	0.194801935	0.5859485607
chr11	64935888	negative	GPHA2	8.3333333333	0.7830616916	1.1880347037	0.7888765071	0.2905818243	0.2952790012	0.5858608255
chr6	137219449	negative	IFNGR1	22.1666666667	1.7992519525	1.6821387728	0.7125313902	0.6472534512	-0.0616574619	0.5855959893
chr14	35122570	positive	KIAA0391	35.1666666667	1.5440194258	3.0694951832	3.3413907141	-0.0933074266	0.6777401538	0.5844327272
chr19	11381238	negative	EPOR	8.6666666667	0.6918908646	1.062448825	0.6773357059	0.2981868604	0.2857218122	0.5839086726
chr4	152536264	positive	MIR4453	23.8333333333	1.7090000465	3.5123907296	4.0255626938	-0.155393142	0.7361315783	0.5807384364
chr14	31207804	negative	HECTD1	25.1666666667	2.2103768544	2.7501161609	1.9307010459	0.3556894747	0.2241926242	0.5798820989
chr14	71320449	positive	SIPA1L1	6.3333333333	0.9907319033	2.2423245517	2.5367641215	-0.1254014945	0.7037295667	0.5783280722
chr20	8132138	positive	PLCB1	7.1666666667	1.1961066421	1.7162954822	1.2520460071	0.2704041258	0.3066923136	0.5770964394
chr10	125158716	negative	CTBP2	80	1.9242730026	3.5343325158	3.7184149653	-0.0574121113	0.6328121881	0.5754000768
chr20	34825630	negative	NCOA6	41.3333333333	30.3533186882	26.557871544	15.2589668168	0.7612288809	-0.186153693	0.5750751879
chr17	38709080	positive	MLLT6	5.5	3.3684476726	3.9554202676	2.7770616998	0.3917430661	0.1818867078	0.573629774
chr11	66480013	positive	DPP3	18	1.4490732198	0.9086692941	0	0.9325671556	-0.3596687511	0.5728984045
chr7	134316897	negative	SLC35B4	22.6666666667	1.0310439091	1.7152250456	1.4454330101	0.1509818335	0.4188503481	0.5698321816
chr3	122564427	positive	DTX3L	6.5	1.6770580867	3.3420998987	3.7548368832	-0.1310029312	0.6977444756	0.5667415443
chr1	161089599	negative	NECTIN4	19.5	2.1439265316	2.2622926668	1.2881187352	0.5117242964	0.0533187103	0.5650430068
chr1	38991223	positive	AKIRIN1	8.6666666667	1.5298335255	1.5651759067	0.7585384549	0.5446808784	0.0200153097	0.5646961881
chr4	76148515	negative	NUP54	14.3333333333	1.4636300126	1.8396514703	1.2179593346	0.3564809543	0.2049282602	0.5614092145
chr10	94402504	positive	TBC1D12	25.1666666667	0.7264168963	1.241115306	0.9728969331	0.1839012882	0.3764359883	0.5603372765
chr5	170861870	positive	RANBP17	16.8333333333	1.6333646409	1.8285189305	1.0663796142	0.4529415108	0.103139522	0.5560810328
chr3	136196327	negative	MSL2	13.1666666667	1.340834057	1.279307208	0.5102201596	0.5938365053	-0.0384272786	0.5554092267
chr7	152676165	negative	XRCC2	14.4166666667	0.461578781	1.0412268745	0.9402447189	0.0731979134	0.4819089469	0.5551068603
chr7	75994659	negative	TMEM120A	10.3333333333	3.3345394901	3.5496468475	2.2503082291	0.4851780284	0.069875838	0.5550538664
chr7	100428790	positive	MEPCE	495.1666666667	1.8281371247	4.5026805822	6.2886794367	-0.4055228647	0.9602825138	0.5547596492
chr17	7844915	positive	KDM6B	13.1666666667	0.4762812281	0.6653474905	0.2801444067	0.379516678	0.1738556631	0.5533723411
chr3	101779202	positive	NXPE3	9.5	1.0005602386	1.3337954729	0.8606834915	0.326845464	0.2222740628	0.5491195268
chr7	155644679	positive	RBM33	7.6666666667	0.745933223	0.8772166984	0.3794865607	0.4444637971	0.1045968177	0.5490606148
chr7	51316799	negative	COBL	9.1666666667	1.1874066322	2.2826186788	2.3684790689	-0.0372501639	0.5856257329	0.548375569
chr8	99013266	positive	VPS13B	43.9166666667	1.1912407708	1.8311838781	1.5066643087	0.1756366475	0.369657437	0.5452940846
chr14	54774962	positive	SAMD4A	9.1666666667	0.5039271697	1.1770470732	1.1608228413	0.0107918073	0.5336378989	0.5444297061
chr14	88824594	positive	TTC8	17.5	0.782136807	0.6118879948	0	0.6887514989	-0.1448565918	0.5438949071
chr11	61680433	positive	DAGLA	8.3333333333	0.7289077057	1.843539969	2.2182672284	-0.178596042	0.7178272274	0.5392311855
chr10	17230609	positive	VIM	13.8333333333	0.9581065119	1.7346021122	1.6285897607	0.0570419338	0.4818716915	0.5389136253
chr14	90816479	negative	TTC7B	7.8333333333	4.9897433241	5.6470542149	4.0780543767	0.3884392772	0.1502209397	0.5386602169
chr4	105895986	negative	INTS12	6	1.5606401901	1.4724272927	0.6448518405	0.5879704564	-0.0505764501	0.5373940063
chr20	13995502	positive	MACROD2	7	0.614612407	3.0579245497	6.028044281	-0.7923812404	1.329554158	0.5371729177
chr8	65842752	positive	CTD-2532N20.1	8.8333333333	0.1315404034	0.4755252914	0.3266811313	0.15340699	0.3829405505	0.5363475405
chr19	10316015	negative	FDX2	8.25	1.1496743572	1.0853028287	0.3948961462	0.5800991943	-0.0438612224	0.5362379719
chr14	23556192	negative	ZFHX2	14.3333333333	0.7964633536	2.2205465884	2.983370487	-0.3066841066	0.8421460563	0.5354619496
chr22	36028425	negative	RBFOX2	8.6666666667	1.5608062614	1.2786539155	0.3991152336	0.7036670328	-0.1684162864	0.5352507464
chr3	31981302	negative	OSBPL10	8.5	2.0825663278	1.3957560905	0.2882602577	0.8950569564	-0.3636509013	0.5314060551
chr17	81553961	negative	FAAP100	25.6666666667	0.4460863694	0.4526301856	0.0108859417	0.5230472375	0.0065137429	0.5295609805
chr8	29350668	negative	DUSP4	32.1666666667	2.512946463	2.6852326767	1.6783143807	0.4604303962	0.0690741203	0.5295045165
chr7	1467522	negative	RP11-1246C19.1	20.3333333333	0.5673642257	0.5579627194	0.0765854786	0.5331978405	-0.0086797623	0.5245180782
chr19	49682117	positive	MIR5088	11	0.8207240755	1.003498815	0.5354291596	0.3838797045	0.1380093531	0.5218890576
chr19	17337544	positive	GTPBP3	14	0.1974043825	0.3670047511	0.0870134272	0.3306484959	0.1911078015	0.5217562974
chr11	101129077	positive	RP11-788M5.4	16.3333333333	4.0947658296	3.9383795234	2.3345598352	0.5665413775	-0.0449781229	0.5215632545
chr6	30067576	positive	PPP1R11	14.6666666667	0.4214624146	0.6058059348	0.2664956839	0.34245539	0.1759215978	0.5183769878
chr1	155207981	negative	THBS3	7	1.7977227404	1.6057004265	0.6968941566	0.618774649	-0.1025817668	0.5161928822
chr19	35116262	positive	FXYD3	14.8333333333	1.3329925956	1.2088152705	0.4631209746	0.5942237069	-0.0789089615	0.5153147454
chr20	33993646	positive	RALY	13	0.9474794026	2.0529481546	2.3499784935	-0.1339487439	0.64859502	0.5146462761
chr1	145958001	negative	LIX1L	7.75	0.1306060097	1.4000124673	2.5698141622	-0.572807072	1.0859456295	0.5131385574
chr5	73448527	negative	FOXD1	21.5	0.5901221363	0.9703316612	0.715030805	0.2002040055	0.3093009132	0.5095049188
chr8	125432209	positive	TRIB1	18.5	3.0561864471	2.6579164988	1.3188494391	0.6576129922	-0.1491018266	0.5085111656
chr12	42238349	negative	YAF2	17.5	1.5284472032	2.8258620261	3.0700621232	-0.0892659691	0.5975331923	0.5082672232
chr8	19817437	positive	INTS10	29.5	1.7438766344	2.350568867	1.8795259391	0.2185747423	0.2881904414	0.5067651837
chr1	65149002	positive	AK4	5.5	1.4102676244	1.6038633221	0.9829712994	0.392989926	0.1114603776	0.5044503036
chr2	8678845	positive	ID2	38	0.9327779759	1.175004748	0.7258652509	0.3336987217	0.1703426301	0.5040413517
chr1	51729808	positive	OSBPL9	5.6666666667	3.3760349664	5.1143062095	5.0247831789	0.0212794831	0.4825645395	0.5038440226
chr1	202958389	negative	ADIPOR1	15.6666666667	2.1783994545	2.0439864348	1.0582344001	0.5645546381	-0.0623385213	0.5022161168
chr11	66268590	positive	RAB1B	15.6666666667	0.4639459553	0.6061706182	0.2451856481	0.3672643001	0.1337628593	0.5010271594
chr2	61177418	positive	AHSA2	49	1.1680604502	1.0762412376	0.4068979274	0.5614564169	-0.0624309031	0.4990255138
chr2	190880827	positive	GLS	7.5	0.8886256653	0.8567741811	0.293470105	0.5215516564	-0.0245384141	0.4970132424
chr4	173168753	positive	GALNT7	86.5	2.2926701852	3.4870681222	3.3348866863	0.0497788051	0.4465150774	0.4962938824
chr12	56630211	negative	BAZ2A	22.6666666667	0.950680176	1.844610843	1.9420122154	-0.0485719386	0.544254038	0.4956820994
chr17	39401663	negative	FBXL20	6.5833333333	29.0749514184	31.1844913459	23.4476432971	0.3966702692	0.0978032613	0.4944735305
chr16	57620045	positive	ADGRG1	9.25	0.2705864361	0.9894319717	1.2120392352	-0.1530204079	0.646862044	0.4938416361
chr5	16617225	positive	CTC-461F20.1	76.6666666667	1.2033091699	1.1099347001	0.4367972584	0.5543418476	-0.0624735993	0.4918682484
chr11	8911189	positive	AKIP1	20	1.4108860088	3.2837413948	4.4185945121	-0.3390473018	0.8293079494	0.4902606476
chrX	3346641	negative	MXRA5	16	0.5937516195	0.7512059217	0.3701865663	0.3539763924	0.1359219301	0.4898983225
chr4	25377213	positive	ANAPC4	50.3333333333	3.3644453812	4.086310763	3.2316564474	0.2653971053	0.2208212776	0.4862183829
chr1	174159517	positive	RABGAP1L	33.8333333333	4.2586331038	7.9030069414	9.7937549056	-0.2778322477	0.7596048375	0.4817725899
chr2	45651774	positive	PRKCE	6.6666666667	0.8151034525	1.5657274651	1.5986062795	-0.0183701309	0.4993161561	0.4809460252
chr3	135965673	positive	PPP2R3A	9.5	6.6929258296	3.4700884607	0.8618728205	1.2635488522	-0.783229017	0.4803198352
chr17	47067537	negative	RP11-156P1.3	5.8333333333	0.7533313298	1.3958140899	1.346904344	0.0297569212	0.4504173122	0.4801742334
chr2	97113552	positive	ANKRD36	10.3333333333	1.2348072944	1.1331427932	0.4604160788	0.5466010857	-0.067169891	0.4794311946
chr19	44748547	positive	BCL3	44.6666666667	1.5886916082	1.1776991769	0.3187800863	0.7236006693	-0.2494184299	0.4741822394
chr12	71663009	positive	THAP2	11.6666666667	2.3816552601	2.0218397462	0.9442546872	0.6362099369	-0.1623024392	0.4739074977
chr8	9150696	negative	PPP1R3B	80.6666666667	1.01834891	0.9641113927	0.3771766522	0.5121631254	-0.0392988402	0.4728642851
chr15	43493171	negative	TP53BP1	10.5	2.9598663281	3.1688864198	2.165643104	0.3971634523	0.0742103363	0.4713737886
chr9	128371319	positive	URM1	21.1666666667	0.5169059158	1.0308991065	0.9642618411	0.048131312	0.4209869624	0.4691182745
chr10	69451473	positive	TSPAN15	10.1666666667	1.4973309898	1.6426423879	1.0292527892	0.3810326109	0.0815941624	0.4626267733
chr17	59893126	positive	RPS6KB1	1640.25	3.5067608619	6.4958842496	8.0539592933	-0.272450145	0.7340077756	0.4615576306
chr10	35090642	negative	CUL2	18	4.0150192296	6.1380946687	6.3989874303	-0.0517888127	0.5092838025	0.4574949898
chr11	6610135	negative	RP11-732A19.2	17.5	2.9343097844	1.8668476086	0.5237490375	0.9118399085	-0.4566453406	0.4551945679
chr20	11890817	positive	BTBD3	7.1666666667	2.2583476364	2.643801743	1.9773359235	0.2914224596	0.1613039305	0.4527263901
chr1	181088712	positive	IER5	1253.0833333333	0.6613386995	0.8558385365	0.5166827887	0.2911518169	0.1597249696	0.4508767865
chr19	6372433	positive	ALKBH7	12.5	1.7662981298	1.3356584144	0.4438136835	0.6939447161	-0.2441273489	0.4498173672
chr12	52949920	negative	KRT8	43.5	6.6404886864	3.8803175468	1.2828480211	1.096140206	-0.6466898937	0.4494503123
chr15	72474326	positive	ARIH1	238	3.2985873107	2.6413345529	1.261327635	0.6872972628	-0.2393953133	0.4479019495
chr6	111483229	negative	REV3L	7	1.0683130704	2.6898453963	3.8375091039	-0.3907040074	0.8351057931	0.4444017857
chr16	14301389	positive	MIR193BHG	22.3333333333	4.0974598006	4.6674509596	3.6383756853	0.2890803266	0.1529215094	0.442001836
chrX	54808338	positive	MAGED2	96.3333333333	1.3536384392	1.632123666	1.1734642894	0.2762308814	0.1613345596	0.437565441
chr12	32107151	positive	BICD1	8.6666666667	1.566696285	3.4835407456	4.7868211333	-0.3681325433	0.8047259156	0.4365933723
chr18	35241030	positive	ZNF397	38.5	1.3563010978	1.8025075521	1.4629125892	0.1863528345	0.2501943563	0.4365471908
chr8	94949411	negative	TP53INP1	13.6666666667	2.0277993005	2.8303508545	2.5805067871	0.0973127451	0.3392069684	0.4365197134
chr3	17742644	negative	TBC1D5	18.3333333333	1.2782262217	2.995913013	4.1792459994	-0.3742169065	0.8106141676	0.436397261
chr17	5007465	positive	KIF1C	12.3333333333	0.0301147738	0.4777384951	0.5675573796	-0.0851272645	0.5205858993	0.4354586348
chr16	46621368	negative	SHCBP1	44.5	2.1665641301	1.8195455137	0.8602990922	0.5999280401	-0.1674556661	0.432472374
chr10	91409280	positive	HECTD2	292.1666666667	1.116100309	1.1077618581	0.5557726397	0.4380806352	-0.0056961411	0.4323844941
chr1	156248076	negative	PAQR6	37.1666666667	2.8939981171	3.1143899897	2.2220834541	0.3526846874	0.0794263623	0.4321110497
chr12	53006431	positive	EIF4B	190.8333333333	1.5821695934	1.5898172703	0.9265219002	0.426851723	0.0042665513	0.4311182743
chr2	135531455	positive	R3HDM1	8.3333333333	0.4777345549	1.3302285778	1.7391365463	-0.2332497071	0.6570843375	0.4238346304
chr12	6769053	positive	PTMS	17.6666666667	1.671870392	2.4514982393	2.3251392356	0.0538079956	0.3693727216	0.4231807172
chr7	35695023	negative	HERPUD2	7.5	1.7284453701	1.472366931	0.6710849567	0.5651077928	-0.1421862842	0.4229215086
chr17	39737927	positive	GRB7	24	10.8675501255	10.2035477229	6.89408864	0.5051110254	-0.083066494	0.4220445315
chr6	130018589	positive	L3MBTL3	10.1666666667	0.750905782	1.2523889163	1.1675291441	0.055404565	0.3633545037	0.4187590687
chr13	51451567	negative	INTS6	5.8333333333	0.2731963073	1.0523175914	1.4763288466	-0.2709489095	0.6887991242	0.4178502147
chr11	78188624	negative	KCTD21	41	1.3331770329	1.2512174667	0.6261434552	0.4692508925	-0.0515903506	0.4176605419
chr16	28878488	positive	ATP2A1	14	0.9416093262	1.2881195601	1.0232870824	0.1774614015	0.2369094952	0.4143708967
chr4	83485181	negative	FAM175A	8.1666666667	0.7021710978	1.4173247833	1.5766527128	-0.0920867789	0.5060352613	0.4139484824
chr19	13116759	negative	TRMT1	10.3333333333	0.3300713404	0.6591572675	0.5548125767	0.0937099597	0.3189470134	0.4126569731
chr14	68793240	negative	ZFP36L1	198.1666666667	5.554389851	3.5837389599	1.4082404875	0.928545419	-0.5159365999	0.4126088191
chr4	183504994	positive	ING2	8.8333333333	3.1500805784	2.4463629537	1.1503046871	0.6805335502	-0.2680647013	0.412468849
chr6	148747328	positive	UST	6	1.9993223617	1.5797172895	0.6688537332	0.6283554546	-0.217423619	0.4109318356
chr17	81330429	negative	TMEM105	51.5	0.6255468344	0.4693306487	0	0.5551590872	-0.1457660356	0.4093930516
chr8	86342738	positive	WWP1	9.4166666667	6.0442047286	5.2692434886	3.2013020284	0.5774548593	-0.1681454763	0.409309383
chr19	41319733	positive	CCDC97	6.5	0.3705254995	0.7567630132	0.6981046801	0.0489941884	0.3581904147	0.4071846031
chr6	142945201	negative	HIVEP2	8.5	3.1752082327	4.7710522142	5.0268005366	-0.062557934	0.4669862322	0.4044282982
chr14	23307941	positive	BCL2L2	9.3333333333	1.840553011	2.5193102089	2.2944117342	0.095271812	0.3091208587	0.4043926707
chr10	102400578	positive	NFKB2	6.3333333333	0.8412529568	0.6635286555	0.1355872144	0.550808207	-0.1464411241	0.4043670829
chr11	14892252	negative	CYP2R1	32.8333333333	1.1970995355	1.16722241	0.6152454726	0.4240937855	-0.019753013	0.4043407725
chr6	20402167	positive	E2F3	8.3333333333	2.1720757434	1.8040579724	0.8740473417	0.5813587782	-0.1779110438	0.4034477344
chr4	76214040	positive	FAM47E	29.8333333333	2.2608783813	1.3763748775	0.3095505852	0.8596906528	-0.456498193	0.4031924598
chr3	47282946	positive	KLHL18	14.1666666667	1.4361835423	1.1272759184	0.4051159587	0.5983179749	-0.1956156599	0.4027023151
chr12	49367384	positive	SPATS2	73	4.0837497631	1.6726432762	0.0641580294	1.328554881	-0.9276257278	0.4009291532
chr17	31859337	negative	COPRS	10.6666666667	1.8082384896	2.6081727305	2.5126186795	0.038721435	0.3616029433	0.4003243783
chr9	132670035	positive	GTF3C4	25.8333333333	1.8100566535	1.7305624902	1.0107661224	0.4414528863	-0.0414010429	0.4000518433
chr10	30434665	positive	MAP3K8	23.6666666667	0.8897510623	0.9361563297	0.503750433	0.364630291	0.0349992437	0.3996295347
chr17	40124577	positive	MSL1	11.3333333333	0.77799388	1.3330427495	1.3213927834	0.0072220931	0.3919623845	0.3991844776
chr11	67119269	positive	KDM2A	11	4.5833122738	3.0726939518	1.2633253104	0.8475394453	-0.455137843	0.3924016024
chr1	21176888	negative	EIF4G3	19.1666666667	2.73456041	5.5499621547	7.75252903	-0.4182133709	0.8105481355	0.3923347647
chr10	50624986	negative	SGMS1	15	2.068290284	1.5443170444	0.6111970165	0.6591455374	-0.270156525	0.3889890124
chr7	16421322	negative	ISPD	8.3333333333	3.4278506336	2.1970881169	0.7650832717	0.8570222602	-0.4698480483	0.387174212
chr17	34981078	negative	CCT6B	10.5	0.8965511829	1.4273953965	1.3783830521	0.029428039	0.3560308204	0.3854588594
chr5	32444761	negative	ZFR	7.3333333333	3.7786072563	6.0022723618	6.8597414071	-0.166658669	0.5512329778	0.3845743088
chr17	50200191	negative	COL1A1	9.8333333333	0.7691781084	1.2137957537	1.123665442	0.0599656195	0.3234428285	0.383408448
chr12	7018510	negative	LPCAT3	36.3333333333	0.5843762626	1.1378736301	1.2143846304	-0.0507292569	0.4322615859	0.381532329
chr6	52995621	positive	RN7SK	0.5	0.6477684848	0.6427947121	1.1849564323	2.2401487952	-0.3605377917	0.6489379807	0.3811387698
chr11	73308289	positive	ARHGEF17	15.8333333333	3.5325982584	2.7396955144	1.3711127309	0.6573565557	-0.2774174845	0.3799390712
chr18	48950711	negative	SMAD7	34.5	1.4696735881	1.2506084596	0.5813398321	0.5091676535	-0.1340052846	0.3751623689
chr5	151081084	negative	TNIP1	17	2.8975237598	2.1307709997	0.9402669067	0.6902628605	-0.3160398314	0.3742230291
chrX	15738270	positive	CA5B	25.6666666667	2.1711752562	1.6147626281	0.6643309595	0.6517376343	-0.2783376282	0.373400006
chr1	156295689	negative	GLMP	19.5	0.6267815919	1.0140224928	0.9253020202	0.0649950179	0.3080592246	0.3730542425
chr13	113364148	negative	GRTP1	8.8333333333	1.7915288105	1.6007450383	0.873976255	0.4728223001	-0.1021304729	0.3706918272
chr14	32076967	positive	ARHGAP5	11.1666666667	9.9204326517	10.8280164664	8.9130280707	0.2548104361	0.1151781421	0.3699885783
chr7	128405942	negative	IMPDH1	42.1666666667	2.2700044415	1.4839380518	0.4608262864	0.7658445631	-0.3966634014	0.3691811617
chr12	15882329	negative	EPS8	17.5	1.3050988439	1.40879712	0.9511100658	0.3040177229	0.0634842727	0.3675019956
chr1	155324513	positive	RUSC1	24.3333333333	2.7854643309	2.1696558958	1.0602188464	0.6215286314	-0.2561440473	0.3653845841
chr14	24147500	positive	RNF31	18	5.2462601585	4.1442178665	2.2904208029	0.6446796465	-0.2800409147	0.3646387318
chr15	73994673	positive	PML	6.5	1.4230550497	1.7745921764	1.4731504915	0.1659257019	0.1954485505	0.3613742524
chr9	34179005	positive	UBAP1	88.5	0.5347860729	1.4960297454	2.1599396639	-0.3402618847	0.7015975483	0.3613356636
chr12	66302579	positive	HELB	43.25	2.2437685026	4.6037188415	6.5607132425	-0.4321377656	0.7887137098	0.3565759442
chr1	116373260	positive	ATP1A1	14.8333333333	1.2824457207	1.2016915678	0.6593201085	0.4080201464	-0.0519681739	0.3560519725
chr3	179148523	positive	PIK3CA	10.5	2.3684481048	2.7043750432	2.1888104398	0.2162118307	0.1371460963	0.353357927
chr1	224114087	positive	FBXO28	14.6666666667	0.8332389707	0.7951955812	0.3805351504	0.3789134085	-0.0302538298	0.3486595787
chr10	119651370	positive	BAG3	33.6666666667	1.4358052028	1.1329684694	0.4688189616	0.5382060509	-0.1915361229	0.346669928
chr14	36661865	positive	PAX9	44.6666666667	2.3471626468	2.9814655815	2.7248537953	0.0961157868	0.2503609292	0.346476716
chr2	9631014	negative	YWHAQ	90	1.3582163485	1.1425319953	0.5312292022	0.4846264999	-0.1383793319	0.346247168
chr11	75404421	positive	SNORD15B	5.6666666667	0.4696237525	0.3828668743	0.0243305087	0.43298099	-0.0877845711	0.3451964189
chr19	10111538	positive	P2RY11	30.8333333333	1.3132047448	0.9671119164	0.3175022275	0.5782736393	-0.2338139262	0.3444597131
chr1	172533183	positive	SUCO	25.8333333333	1.3003206849	1.3305904534	0.8613135498	0.3243744001	0.0188605074	0.3432349075
chr6	13711564	negative	RANBP9	10.6666666667	1.0858665098	1.0545497093	0.5990431412	0.3616133742	-0.0218245954	0.3397887788
chr9	88990928	positive	C9orf47	7.1666666667	1.0064720818	1.7215605612	1.9172048252	-0.1001525457	0.4397730573	0.3396205117
chr10	5813985	positive	RP11-318E3.9	22.4166666667	0.54894227	0.8369778545	0.7218296513	0.0933918171	0.2460508593	0.3394426764
chr2	112055720	positive	TMEM87B	28.6666666667	4.3683069749	6.3263263937	6.9104274968	-0.1106656875	0.4486228044	0.3379571169
chr3	129893551	negative	TMCC1	13.6666666667	2.2304816298	1.428736336	0.4504722037	0.7436832307	-0.4115433919	0.3321398389
chr4	151015284	negative	LRBA	7.3333333333	2.6163306751	2.021892123	1.0059298009	0.5911810408	-0.2590744436	0.3321065972
chr3	28349149	positive	ZCWPW2	49.6666666667	0.8400139381	1.265827231	1.2180709668	0.030732335	0.3003211653	0.3310535004
chr13	20567138	positive	IFT88	10.5	4.4744142699	5.1649478556	4.5223359136	0.158810045	0.171384079	0.3301941239
chr11	827578	positive	CRACR2B	19.8333333333	0.5264359035	0.8072955782	0.7097754802	0.0800255848	0.2436654636	0.3236910484
chr7	30028361	positive	PLEKHA8	27.6666666667	1.0330013685	1.2437266523	0.9812919341	0.1794554564	0.1422857403	0.3217411967
chr11	65718344	positive	KAT5	6.5	0.6534232492	0.4719402133	0.0511725885	0.4857195137	-0.1677370044	0.3179825094
chr12	6928313	positive	ATN1	9.6666666667	5.2406758556	4.0013371773	2.216117512	0.6369937498	-0.3193884081	0.3176053417
chr16	54928886	negative	CRNDE	90	2.2973968227	3.3487850241	3.6167401601	-0.0862621437	0.3992848755	0.3130227318
chr9	131096476	positive	AIF1L	14.5	3.8751071889	2.894534076	1.5053784299	0.6364222066	-0.3239831985	0.3124390082
chr1	211326837	positive	TRAF5	6.6666666667	1.8951814313	1.2298331438	0.3856781038	0.6863436037	-0.3767180012	0.3096256026
chr10	102114946	negative	LDB1	21.5	1.1044488353	1.9563263597	2.3552401654	-0.1826104944	0.4903631083	0.3077526139
chr3	63911929	positive	ATXN7	225	4.8489242777	5.4360612341	4.724199885	0.1691040014	0.1380067407	0.3071107421
chr1	154325553	positive	ATP8B2	15	2.7914691205	2.3806043505	1.4453609286	0.4672337614	-0.1654757929	0.3017579685
chr17	78187063	negative	TK1	30.8333333333	0.7595108235	1.7623169841	2.5218453374	-0.3504526716	0.6507044939	0.3002518223
chr9	35079693	negative	FANCG	7.6666666667	2.104456306	1.15435086	0.216015464	0.8250916524	-0.5270873985	0.2980042539
chr7	36153149	positive	EEPD1	77.5	2.1520905733	2.0397715959	1.385169454	0.3498711598	-0.0523460646	0.2975250952
chr4	10093155	negative	WDR1	23.1666666667	1.2071687148	0.951078	0.4070861812	0.4715607616	-0.1779254577	0.2936353039
chr9	125261868	positive	GAPVD1	6.3333333333	3.0809183342	2.1916443431	1.0383165781	0.6469217567	-0.3545939446	0.292327812
chr2	10722772	positive	ATP6V1C2	12.5	0.8001888183	0.4981559288	0.0184400116	0.5568267832	-0.264960448	0.2918663352
chr17	40219304	positive	WIPF2	341.5833333333	1.6485138403	1.2069504751	0.5022139204	0.5549639831	-0.2631287924	0.2918351907
chr1	108692324	positive	PRPF38B	21.6666666667	1.6745214788	2.0446268475	1.8359005097	0.1024585006	0.186984631	0.2894431316
chr7	77696265	negative	APTR	33.3333333333	2.297124156	2.6313227874	2.2735000977	0.1496611547	0.1392869627	0.2889481174
chr13	41060940	negative	ELF1	69.5	0.9415911833	1.0398091381	0.754824557	0.217107367	0.0711947053	0.2883020723
chr3	187743686	positive	RP11-211G3.2	65.8333333333	2.3375270818	2.0844431495	1.3349494663	0.4016187287	-0.1137694877	0.287849241
chr17	59220467	positive	GDPD1	7.8333333333	1.5157091951	1.5621231122	1.1375414829	0.2613873817	0.0263746374	0.2877620191
chr1	230067259	positive	GALNT2	13.3333333333	1.692618454	2.3161484866	2.3504862215	-0.0148618666	0.3004987942	0.2856369276
chr8	100559784	negative	ANKRD46	18.8333333333	2.1179064505	1.4673285047	0.6020138898	0.6230631553	-0.3376278306	0.2854353246
chr12	48106046	negative	SENP1	10.5	0.9115848093	1.0939983062	0.8820661061	0.1539429728	0.1314910672	0.28543404
chr1	169893952	negative	SCYL3	12.6666666667	3.1890885295	3.53396762	3.0271649151	0.1710095351	0.1141377144	0.2851472495
chr16	30377563	positive	MYLPF	16.1666666667	1.9568697353	0.8952770318	0	0.9224087419	-0.6416619451	0.2807467968
chr5	172284071	negative	UBTD2	28.1666666667	5.1834442755	4.1211404956	2.4956950485	0.5508858042	-0.2719455266	0.2789402776
chr15	75455842	negative	SIN3A	11.1666666667	1.9810859565	2.9410670215	3.3059533164	-0.1277463944	0.4027483095	0.2750019152
chr5	40798198	negative	PRKAA1	29.5	6.4980834523	9.1755027001	10.4372421851	-0.1686391533	0.4405062819	0.2718671286
chr8	81732434	positive	CHMP4C	6.3333333333	2.7548447919	1.9577257524	0.9306337483	0.6154137852	-0.3442649862	0.2711487991
chr17	55421992	negative	MMD	7.1666666667	15.8076365435	20.6707222069	22.1749197313	-0.0968171079	0.3666303641	0.2698132562
chr12	62603909	positive	RP11-631N16.4	28.6666666667	0.1227983707	0.4434307067	0.5400589094	-0.0934836858	0.3624029758	0.26891929
chr7	149776435	positive	SSPO	6.3333333333	4.8291482575	5.1958505939	4.4683544971	0.180195584	0.0880172602	0.2682128442
chr1	59814861	positive	HOOK1	25	1.4443891249	1.554136898	1.2163654508	0.2046400702	0.0633618859	0.268001956
chr7	135977316	negative	MTPN	12.3333333333	2.1332879387	0.9965837802	0.0568098385	0.9178178086	-0.6501437434	0.2676740652
chr17	29390600	positive	TAOK1	10.3333333333	3.7424139819	3.6243396904	2.7505067512	0.3021618388	-0.0363742283	0.2657876104
chr2	108534355	positive	LIMS1	19	1.9531983097	3.9701962684	5.9598199952	-0.4857471699	0.7510245857	0.2652774158
chr22	28730501	negative	CHEK2	5.5	1.4507040554	3.4214286136	5.640352041	-0.5867471326	0.8513163197	0.2645691871
chr17	49678113	negative	SPOP	33	11.2053709417	13.9857716728	14.3248968943	-0.032283992	0.2960772338	0.2637932417
chr16	27550152	positive	KIAA0556	36.5	1.0520507475	1.3995170228	1.3438727166	0.0338498212	0.2256776385	0.2595274597
chr16	69565984	positive	NFAT5	8.8333333333	5.0857812894	5.1299643839	4.1615891642	0.2480633767	0.0104362044	0.2584995811
chr19	14496149	negative	GIPC1	33.5	1.3871984457	1.1818919083	0.6673508066	0.388021956	-0.1297388696	0.2582830864
chr13	34942319	positive	NBEA	27.5	4.9444017242	3.5956979252	1.9710654584	0.629303582	-0.371247644	0.258055938
chr3	132417526	positive	DNAJC13	39.6666666667	1.4751827724	1.3477875096	0.8639236589	0.3329590684	-0.0762332197	0.2567258487
chr2	99403430	negative	REV1	9.3333333333	0.2668260275	1.1265240892	1.9906439053	-0.4919589417	0.7472787843	0.2553198425
chr7	133253073	positive	EXOC4	14.6666666667	1.2616098863	1.7515079185	1.8049106464	-0.0277323323	0.2828723857	0.2551400534
chr19	680707	positive	FSTL3	130	0.6951406978	0.4423057985	0.0287867198	0.4874331533	-0.2330279449	0.2544052084
chr9	136849425	positive	PHPT1	44.25	1.3990499558	1.4751805774	1.1437816174	0.2073758323	0.0450705818	0.2524464141
chr5	66596380	positive	MAST4	44.1666666667	0.9080654769	1.3010348243	1.335292968	-0.021320733	0.2701721382	0.2488514052
chr1	205750276	negative	NUCKS1	50.6666666667	0.8491713291	0.9137878953	0.6685017271	0.1978777652	0.0495520458	0.2474298111
chr13	44576565	negative	TSC22D1	8.8333333333	1.2834832319	2.8627549348	4.521711734	-0.5154854213	0.7583939557	0.2429085344
chr16	30923071	positive	FBXL19	6.5	4.3063205599	3.9613303379	2.9228252247	0.3388339589	-0.0969848141	0.2418491448
chr11	118531192	positive	TMEM25	6.3333333333	1.3599802974	1.027252899	0.4759017789	0.4579293623	-0.2192487394	0.2386806228
chr15	70097917	negative	TLE3	17	1.636409356	1.1543150463	0.4924934876	0.5295046081	-0.2913451508	0.2381594573
chr1	153728067	positive	INTS3	9.8333333333	5.6356058023	4.3539428778	2.6642477463	0.5470846968	-0.3096264368	0.23745826
chr1	63593276	positive	PGM1	14	0.9862895586	1.497670604	1.6763313268	-0.099673506	0.3305072727	0.2308337667
chr9	79571941	positive	TLE4	85.5	0.0319494753	0.2823420616	0.3581698936	-0.0828828091	0.3134088111	0.2305260021
chr12	69470349	positive	FRS2	308.1666666667	1.3074027742	1.5780041817	1.4584398042	0.0685115732	0.1599847448	0.2284963179
chr1	156751598	negative	HDGF	33.8333333333	5.9591140336	4.77816179	3.1003698538	0.4948565534	-0.2682930476	0.2265635058
chr11	30323051	positive	ARL14EP	50.3333333333	3.647703107	6.7556678701	10.0620873268	-0.5123007085	0.7387331095	0.226432401
chr7	6104975	positive	USP42	6.8333333333	2.0167341029	2.1987700312	1.8996737807	0.1416266735	0.0845297348	0.2261564082
chr15	83208018	negative	RP11-382A20.3	6.8333333333	2.2749077509	3.0394764192	3.2624587715	-0.0775175711	0.30271404	0.2251964689
chr19	35497933	negative	DMKN	12	0.6270492531	0.9804431055	1.0629046022	-0.0588538503	0.2835653317	0.2247114814
chr17	59155499	positive	PRR11	20	3.6399485498	1.7474874893	0.3927451723	0.9801815967	-0.7559958962	0.2241857005
chr11	103092215	negative	DCUN1D5	17.8333333333	0.9608823137	1.7154056808	2.225443434	-0.2483297636	0.4696648005	0.2213350369
chr11	68272001	negative	C11orf24	24.8333333333	4.2787855261	2.2131492289	0.6858326035	0.9305266962	-0.7162180656	0.2143086306
chr1	200739779	positive	CAMSAP2	7.8333333333	1.3333676241	2.0646412947	2.4711331994	-0.1796885059	0.3933045984	0.2136160925
chr15	23039572	negative	TUBGCP5	14	3.3705130446	1.6466385651	0.3839765937	0.9353416446	-0.7236414559	0.2117001887
chr1	100266249	positive	RTCA	9.1666666667	1.4939411573	1.2035038171	0.6832241314	0.3885721028	-0.1786280305	0.2099440723
chr11	10304680	positive	ADM	11.8333333333	1.8881950008	1.7067995833	1.1945159306	0.3026853284	-0.0935800797	0.2091052487
chr9	95004980	positive	C9orf3	13.5	3.3932589019	2.1418916338	0.943882253	0.6926925888	-0.4836581004	0.2090344883
chr2	85418721	positive	SH2D6	9.5	1.0568767423	1.028364924	0.7335478704	0.2265895557	-0.0201381118	0.2064514439
chr2	203328391	positive	ABI2	20.3333333333	1.7006509176	1.7094456191	1.3577481607	0.200588064	0.0046905202	0.2052785842
chr12	53380639	positive	SP1	33	1.6589451034	3.8202063626	6.5967539423	-0.6562881809	0.8582409208	0.2019527399
chr7	17298622	positive	AHR	12.8333333333	4.582271466	3.516080045	2.1813758757	0.5054202227	-0.3057812271	0.1996389956
chr11	47176882	negative	ARFGAP2	30.1666666667	1.0185069988	1.3734769507	1.4320536862	-0.0351730363	0.2337134504	0.1985404142
chr8	31033801	positive	WRN	10.8333333333	2.147534529	3.1783146286	3.8376919265	-0.2113977667	0.4086989273	0.1973011606
chr2	48314710	positive	FOXN2	23.6666666667	4.0919155416	4.5295239976	4.2407921408	0.0773704029	0.1189468033	0.1963172062
chr9	122905215	negative	RC3H2	9.1666666667	4.3858683505	3.5180266436	2.3197398849	0.4446225736	-0.2534861872	0.1911363864
chr3	169663618	negative	MECOM	39.3333333333	3.8751960477	5.1517951692	5.8244129657	-0.1496974831	0.3355472324	0.1858497493
chr16	10580698	negative	EMP2	12.6666666667	2.4593946664	2.1644437832	1.5543066545	0.3090202017	-0.1285676752	0.1804525264
chr17	58083415	positive	DYNLL2	14.1666666667	1.7164100463	1.3392248604	0.7789392491	0.3950133056	-0.2156707242	0.1793425814
chrX	149540974	positive	CXorf40A	137.25	0.4557778311	0.9739618302	1.3638552482	-0.2600476009	0.4393038932	0.1792562922
chr12	122063306	positive	AC156455.1	23	1.5367508034	1.0992529918	0.5361364771	0.4505696466	-0.2731057601	0.1774638865
chr17	79006213	negative	CANT1	13.5	0.4761226551	1.533569705	2.8466683733	-0.6024379366	0.7793589178	0.1769209812
chr6	45377933	negative	SUPT3H	24.8333333333	1.5047067938	1.1390397656	0.6162862339	0.4042805903	-0.2276784254	0.1766021649
chr19	55080392	positive	EPS8L1	12.1666666667	2.3153781246	1.2734946813	0.3805512493	0.7196671838	-0.5442617926	0.1754053913
chr17	47649838	positive	KPNB1	6.6666666667	7.595729776	8.6115796169	8.5422707123	0.0104409346	0.161153421	0.1715943556
chr15	82046141	negative	MEX3B	11.5	4.0837068115	3.1139523059	1.9597998072	0.4750254692	-0.3053557609	0.1696697083
chr20	44714883	positive	WISP2	21.0833333333	0.7036056315	0.8164633892	0.7259335773	0.0737553452	0.0925408845	0.1662962297
chr17	78187358	positive	AFMID	43.5	2.5243756949	2.5525263265	2.1950220053	0.1530194732	0.0114776185	0.1644970917
chr16	53055033	positive	CHD9	18	1.6086705388	3.6999600887	6.5635070949	-0.6864068419	0.8493337548	0.1629269129
chr5	35230477	negative	PRLR	18.25	1.653470679	1.103460851	0.4930994963	0.4944546612	-0.3351156396	0.1593390215
chr6	85642991	negative	SYNCRIP	76.0833333333	2.0398921367	1.2055572489	0.4350593944	0.6200327599	-0.4628769255	0.1571558344
chr16	69132596	positive	UTP4	13.1666666667	11.2542937952	9.6087544044	7.2382157852	0.3648514558	-0.2080320689	0.1568193869
chr4	82429447	negative	HNRNPDL	176.1666666667	1.5837087	1.2030329378	0.6884145505	0.3838218977	-0.2299523576	0.1538695401
chr6	109094819	negative	SESN1	11	2.2864662049	1.7882363095	1.1308490849	0.3879244187	-0.2371843116	0.1507401071
chr20	58891364	positive	GNAS	11.3333333333	1.6555829864	2.2370956862	2.5592136843	-0.1368585392	0.2856713971	0.1488128579
chr6	117482640	positive	DCBLD1	5.5	1.8116841305	1.0678746481	0.3724085296	0.5914387365	-0.4432857946	0.1481529419
chr12	111842902	negative	MAPKAPK5-AS1	18.1666666667	1.0791406098	1.0130772924	0.765451837	0.1893651021	-0.0465847634	0.1427803387
chr10	87864468	positive	PTEN	10.3333333333	0.9955706551	0.6157739389	0.1905517232	0.4405950669	-0.3045759934	0.1360190735
chr7	135510127	negative	CNOT4	237.5	0.9310525057	2.30823714	4.1588811208	-0.640995549	0.776675261	0.1356797121
chr10	67849525	positive	RP11-57G10.8	32.3333333333	1.8248130556	3.9536175425	6.9176508488	-0.6765899634	0.8103270917	0.1337371283
chr19	29715275	negative	C19orf12	13	3.1870520819	2.84941602	2.2275532232	0.2541987106	-0.1212952669	0.1329034437
chr3	184363002	positive	POLR2H	73.1666666667	2.5843650239	1.3750021724	0.4386408585	0.7232223496	-0.5937887327	0.1294336169
chr12	26938497	positive	FGFR1OP2	29.6666666667	1.5354999633	1.2518141944	0.8348051905	0.2954608964	-0.1711824633	0.124278433
chr7	29989798	negative	SCRN1	6.1666666667	0.836662355	0.8941502318	0.7924496718	0.079618149	0.0444643294	0.1240824783
chr6	33289247	negative	WDR46	73.3333333333	1.5448073487	2.3160772533	2.9677392093	-0.2588395866	0.381921174	0.1230815874
chr17	49013917	positive	IGF2BP1	9.8333333333	1.4558397897	1.2869732801	0.9562477127	0.2253504449	-0.1027769374	0.1225735075
chr16	2857169	negative	PRSS22	12.1666666667	2.8415078599	1.1377855757	0.0930764549	0.9677228416	-0.8455555505	0.1221672912
chr4	52659406	positive	USP46-AS1	14.3333333333	10.5200825672	4.7472540167	1.6356165213	1.1247323393	-1.0032063371	0.1215260022
chr1	206685037	positive	MAPKAPK2	18.6666666667	1.8372384307	1.8151054462	1.5779548234	0.1269619809	-0.0112984315	0.1156635494
chr17	74776483	positive	TMEM104	86.8333333333	0.7245165038	0.4871281198	0.1841663233	0.3286572141	-0.2136629911	0.114994223
chr11	34358008	negative	ABTB2	8.6666666667	5.6984412323	4.8922448054	3.8024444121	0.2950484564	-0.1850080394	0.110040417
chr19	4062749	negative	CTD-2622I13.3	17.3333333333	2.0282574249	1.3638509958	0.711858342	0.4655757766	-0.3573487518	0.1082270248
chr7	39950510	positive	CDK13	13.1666666667	2.5459151517	2.1121545264	1.5353293969	0.2957404973	-0.1882443196	0.1074961777
chr1	117929583	negative	GDAP2	12.8333333333	0.7813729249	1.3908570603	1.981251727	-0.3183903171	0.4245383079	0.1061479908
chrX	123961341	negative	RP1-315G1.3	7.3333333333	4.6699111605	6.938367225	9.3297551029	-0.3798918439	0.4855161719	0.105624328
chr10	52314296	positive	DKK1	71.0833333333	1.889437131	1.3830437614	0.8273170436	0.3830784784	-0.2779830349	0.1050954436
chr12	57941577	positive	ATP23	19.3333333333	8.3701343881	8.1100144027	7.2355410594	0.1455898995	-0.0406164045	0.104973495
chr17	42388414	negative	STAT3	9.6666666667	1.0177088889	0.6258449543	0.2186657827	0.4158871608	-0.3115283562	0.1043588046
chr15	63121800	positive	LACTB	19.8333333333	0.9929402221	0.8038914513	0.5232787552	0.2439325528	-0.14378591	0.1001466428
chr12	52949127	positive	KRT18	417.8333333333	3.382372813	1.1639187791	0	1.1136463498	-1.0180658713	0.0955804785
chr4	39366362	negative	RFC1	13.25	1.8033736696	1.1209097001	0.5050686628	0.4948538922	-0.4024808601	0.0923730321
chr9	85941146	positive	NAA35	9.3333333333	1.087408275	0.9100290986	0.6423923944	0.2177957656	-0.1281181866	0.089677579
chr1	35557405	negative	KIAA0319L	28.3333333333	3.426576087	2.1507538993	1.1200078408	0.5716274714	-0.4904941477	0.0811333237
chr6	17393595	positive	CAP2	70.3333333333	2.381564364	2.6120839655	2.6492718896	-0.0147772135	0.0951406157	0.0803634023
chr16	68237667	negative	RP11-96D1.6	9.1666666667	1.2235298898	0.7531946416	0.3079643046	0.4226630055	-0.3428656237	0.0797973819
chr12	57430790	negative	R3HDM2	93.1666666667	5.8403250902	4.1603985076	2.6868929089	0.485076969	-0.4065824107	0.0784945583
chr17	45051610	negative	DCAKD	102.5	0.8231512929	1.3452034394	1.8748684006	-0.2937828394	0.3632787903	0.0694959509
chr12	79935198	negative	PPP1R12A	101.1666666667	9.1555534114	10.5324106587	11.56850888	-0.1241193836	0.1834252567	0.0593058731
chr12	57527912	positive	MBD6	17.3333333333	1.2920594344	1.1091582367	0.8663944471	0.1764134153	-0.1199771191	0.0564362962
chr12	26833198	negative	ITPR2	25.8333333333	3.0236815261	3.9989329307	4.9729412488	-0.2568213603	0.3131040504	0.0562826901
chr8	81112068	negative	PAG1	16.5	2.8504337129	2.2090871439	1.5786476629	0.3155483051	-0.2628579931	0.052690312
chr2	158458193	positive	PKP4	7.8333333333	1.1256856938	0.8551444985	0.5626306454	0.2475547509	-0.1963967304	0.0511580204
chr3	28241584	positive	CMC1	21	1.6985446906	1.3433780615	0.9642604097	0.2546035196	-0.2035918544	0.0510116652
chr8	89757727	negative	RP11-37B2.1	127.8333333333	4.2389454846	2.263292726	0.963155337	0.7331540745	-0.6829480429	0.0502060316
chr18	63422463	negative	VPS4B	17.8333333333	2.0561207475	1.4697245999	0.9277179814	0.3574561696	-0.3073513703	0.0501047993
chr12	38150050	positive	pRNA	10	0.8812859787	1.1529657166	1.3816735564	-0.1456503376	0.1946061735	0.048955836
chr14	67533301	positive	PLEKHH1	20.5	0.9813162701	0.8002199234	0.5814395573	0.1869347468	-0.1382860268	0.0486487199
chr7	23491893	negative	Y_RNA	7.3333333333	0.8869351147	2.320749616	4.6570576997	-0.768542938	0.8154641336	0.0469211956
chr12	116277338	negative	MED13L	18.5	1.9654631583	3.2773317876	5.012902007	-0.4913503272	0.5284536713	0.037103344
chr17	40026450	negative	MED24	8.6666666667	2.9037717566	3.8202181361	4.8208756841	-0.2721377702	0.3042297315	0.0320919613
chr6	139028682	positive	ABRACL	41	1.4821952806	0.8690008843	0.3770684126	0.4406670175	-0.4093493687	0.0313176488
chr4	55948981	positive	CEP135	7.3333333333	1.027490873	1.6133082455	2.2972267999	-0.3353758225	0.3661818838	0.0308060613
chr3	53256052	negative	TKT	6	1.2875194926	0.9975567702	0.7093060841	0.2248257424	-0.1955475322	0.0292782103
chr18	9334441	negative	RP11-888D10.3	43.1666666667	1.2857697044	2.2482594437	3.5246133243	-0.4781276365	0.5069868109	0.0288591743
chr2	101697703	positive	MAP4K4	9	2.0459369797	2.367272421	2.6763309995	-0.1266862223	0.1446943508	0.0180081285
chr2	181892196	positive	SSFA2	5.3333333333	16.6498508347	13.239693703	10.3521074236	0.3269579675	-0.3097378767	0.0172200909
chr19	11505923	negative	ZNF653	7.6666666667	3.3130035496	1.7625399514	0.7492535033	0.6592559477	-0.6426975747	0.0165583729
chr5	154756411	positive	LARP1	11.8333333333	2.6031029061	2.9393917984	3.2589751306	-0.112533396	0.1287330533	0.0161996573
chr8	100722092	negative	PABPC1	32.5833333333	1.3699259862	1.1265709372	0.8886635134	0.1711632882	-0.1563130233	0.0148502649
chr12	82358497	positive	METTL25	10.6666666667	3.1059894739	2.7271894944	2.3525385753	0.1528342368	-0.1396417598	0.013192477
chr14	90397029	positive	CALM1	63.8333333333	3.2023841217	3.1710478655	3.1140609092	0.0198467149	-0.0107981703	0.0090485445
chr17	31094927	positive	NF1	30.5	5.2290387208	4.7397907978	4.2610760901	0.1256402392	-0.1180113856	0.0076288537
chr3	105869043	negative	CBLB	72.3333333333	1.6024346816	1.7348637413	1.8697313032	-0.0694467061	0.0716070018	0.0021602957
chr8	103298433	positive	FZD6	18.3333333333	1.4232314959	1.6501638288	1.896195082	-0.1280772353	0.1291493127	0.0010720774
chr12	13000451	positive	RP11-377D9.3	8.1666666667	3.2777971881	1.8887963302	0.9525738408	0.5650913846	-0.5663995928	-0.0013082081
chr19	42196585	negative	POU2F2	11.8333333333	0.3996248036	1.2478091039	2.6173717395	-0.686422345	0.6834793825	-0.0029429625
chr11	63869276	positive	MARK2	13.3333333333	0.8519750067	1.39936197	2.1202253229	-0.3789993948	0.3735861915	-0.0054132032
chr9	127398183	positive	SLC2A8	12.8333333333	2.8196079956	2.4148390746	2.0666755776	0.1551420401	-0.1616069902	-0.0064649501
chr8	140457762	negative	TRAPPC9	7	10.3049184301	10.8541810341	11.5080742768	-0.0774636963	0.0684454128	-0.0090182835
chr15	56887107	positive	RP11-323F24.3	17	1.001534022	1.1978891029	1.4307187793	-0.145264396	0.1350124564	-0.0102519395
chr10	38010669	positive	ZNF33A	8.3333333333	1.9462837577	2.7969801163	3.9400847573	-0.3796833504	0.3659560604	-0.01372729
chr3	180912671	positive	FXR1	29.8333333333	3.1246900751	2.9940946491	2.919191798	0.0273123436	-0.0464171997	-0.0191048561
chr11	68004123	negative	UNC93B1	11.5	3.0411960137	1.4048959148	0.4504722037	0.7294518062	-0.7488078748	-0.0193560686
chr1	61742477	positive	PATJ	28.1666666667	3.3497151548	4.7210980891	6.6560064154	-0.4202999589	0.395371152	-0.0249288069
chr19	35745418	negative	U2AF1L4	85.1666666667	1.3876828673	1.0149076895	0.7331272424	0.2173361671	-0.2448974852	-0.0275613181
chr13	50125816	positive	RP11-34F20.7	10.6666666667	9.748317068	6.4506187759	4.2652329935	0.5008628729	-0.5286786337	-0.0278157608
chr10	23095506	positive	MSRB2	12.5	6.1958855246	3.2779284932	1.5993547055	0.7187588516	-0.7502598681	-0.0315010165
chrX	55488817	negative	USP51	7.8333333333	0.1480119798	0.8202739077	1.951265925	-0.6971783634	0.6650178609	-0.0321605025
chr3	179322991	positive	ZNF639	23.6666666667	2.3684791053	2.1977461002	2.104452317	0.0427166212	-0.0750419564	-0.0323253351
chr12	70243410	positive	CNOT2	62	4.1935438621	2.8915822873	1.9848391224	0.3827036883	-0.4163624476	-0.0336587593
chr1	148263476	positive	RNU1-120P	310.6666666667	0.1338018309	0.3455866996	0.6351581147	-0.2811947961	0.2470668465	-0.0341279495
chr2	65130106	negative	RAB1A	276.25	8.9449292271	6.5777706248	4.9319642679	0.3532635634	-0.3921876333	-0.03892407
chr3	132722404	negative	NPHP3	7.5	7.9145996055	10.2830151835	13.6746718473	-0.3791755887	0.3399107471	-0.0392648416
chr10	73625928	negative	USP54	12.5	2.2076173008	1.8396929755	1.5841394495	0.1360510304	-0.1757670693	-0.0397160389
chr10	15097331	positive	RPP38	10	1.3343605569	1.6714946961	2.1455183652	-0.2356506325	0.1946197412	-0.0410308914
chr3	143971798	positive	C3orf58	115.3333333333	2.3244282982	1.7569537862	1.3579915548	0.2255165329	-0.2700311776	-0.0445146446
chr7	26201765	positive	CBX3	51.1666666667	6.0138465816	6.3024885741	6.8606829525	-0.1062664665	0.0581823218	-0.0480841447
chr7	97872477	negative	ASNS	26.6666666667	2.1244243449	1.524124869	1.1088810125	0.259305585	-0.3078071245	-0.0485015395
chr6	99515489	negative	USP45	13.6666666667	1.8966344427	1.287684751	0.8687082274	0.2918469286	-0.3404893683	-0.0486424398
chr4	75941051	negative	NAAA	18.6666666667	3.3575825808	1.4418198801	0.4175736994	0.7845330418	-0.8355712208	-0.051038179
chr7	128862826	positive	ATP6V1F	37.5	0.9598852351	0.8778158254	0.8666494429	0.008604557	-0.0617136054	-0.0531090484
chr20	64038132	positive	LINC00176	9.1666666667	4.6494636235	2.3417416179	1.0540190904	0.7021505987	-0.7575137112	-0.0553631125
chr5	123089121	positive	PRDM6	69	0.684121963	1.0812208648	1.6765480371	-0.3629434696	0.3054334547	-0.0575100149
chr7	106112331	negative	SYPL1	10.8333333333	2.2099999657	1.031846567	0.3415993641	0.5988375523	-0.6597818195	-0.0609442672
chr5	32585499	positive	SUB1	158.1666666667	1.7506091836	1.6857023685	1.7365172521	-0.0270415188	-0.0344517378	-0.0614932566
chr6	15248855	positive	JARID2	23.3333333333	7.2696445469	4.6258078578	2.9974243946	0.4929895326	-0.5557650394	-0.0627755068
chr17	75596390	positive	MYO15B	6.5	0.8374077731	0.8403331849	0.9257689105	-0.0654676082	0.002295147	-0.0631724612
chr8	30812872	negative	PPP2CB	12	3.7102738206	2.210105281	1.2865968246	0.4894186033	-0.5531903161	-0.0637717128
chr11	68460770	positive	PPP6R3	10.1666666667	2.8387931407	2.3077660862	1.9849048623	0.1481722664	-0.2147956047	-0.0666233383
chr1	11273206	positive	UBIAD1	14.5	2.3232119641	2.6177757581	3.1382545403	-0.1939193992	0.1225246724	-0.0713947267
chr8	89984716	negative	NBN	86.1666666667	3.7594509023	3.9787223006	4.4763296158	-0.1374337357	0.0649804086	-0.0724533271
chr12	9065070	negative	LINC00612	8.1666666667	3.3993096369	2.2971307851	1.6055853377	0.3396036081	-0.4160660316	-0.0764624234
chr2	170929197	positive	GORASP2	13.1666666667	2.6025073941	1.8664072778	1.4094631806	0.2505318565	-0.3297577799	-0.0792259234
chr2	219176966	negative	CNPPD1	54.8333333333	0.8153545918	0.8643709261	1.0282711248	-0.1215615943	0.0384375438	-0.0831240505
chr12	69585426	positive	CCT2	113.5	2.2426363515	1.2361209136	0.6368011492	0.4501191379	-0.5361690394	-0.0860499015
chr12	80937704	negative	LIN7A	7.6666666667	8.323893166	8.1092244563	8.4556090071	-0.0538421501	-0.0336042434	-0.0874463934
chr6	108560866	positive	FOXO3	9	9.5027216865	5.3230666136	3.0499061126	0.6427359555	-0.7320669144	-0.0893309589
chr6	149566294	positive	GINM1	7.1666666667	3.8872911441	2.9966513598	2.4856150586	0.1973784764	-0.2902433234	-0.092864847
chr17	56834131	positive	DGKE	27.3333333333	1.671728626	1.02874866	0.645316859	0.3022246935	-0.3971833353	-0.0949586418
chr14	23306835	positive	BCL2L2-PABPN1	34.6666666667	3.672776036	3.8606436194	4.4033627207	-0.1527101713	0.056867469	-0.0958427023
chr5	139675436	positive	CXXC5	6.1666666667	1.0194263394	2.0140662809	3.8191175175	-0.6770578397	0.5777656197	-0.0992922201
chr17	54968727	positive	STXBP4	35	3.1127406529	2.0346099822	1.4015871601	0.3375229398	-0.4385889906	-0.1010660508
chr3	194486659	negative	ATP13A3	14.5	2.9671859125	1.3079258017	0.4429109004	0.6776146267	-0.7815191644	-0.1039045377
chr2	178451151	negative	PRKRA	17.3333333333	6.2199104274	3.3839545056	1.8639986206	0.6142020291	-0.7197481118	-0.1055460827
chr12	48350891	negative	ZNF641	5.8333333333	6.4810578095	6.3491031034	6.7969558593	-0.0853427752	-0.0256740875	-0.1110168627
chr4	26319710	positive	RBPJ	28	2.3814265755	1.6831164619	1.3071914136	0.2177719762	-0.3337223505	-0.1159503743
chr7	10940423	positive	RP5-855F16.1	31	1.9504424879	1.8621960491	2.0312480826	-0.0827894353	-0.0438088422	-0.1265982775
chr3	107522961	positive	BBX	5.5	4.8221131166	2.4992160234	1.3005125985	0.6050763746	-0.7345111377	-0.1294347631
chr5	36242142	negative	NADK2	17.6666666667	5.5715747149	2.784567299	1.4050311507	0.6540727816	-0.7961107561	-0.1420379745
chr16	30113537	negative	GDPD3	7.1666666667	2.305809694	1.653771146	1.3528635807	0.1736262866	-0.3169597132	-0.1433334266
chr5	39425170	negative	DAB2	6	1.9944943879	2.1522797112	2.6795064156	-0.223116695	0.0740831266	-0.1490335684
chr12	89708959	positive	LINC00936	119.6666666667	2.3512769457	2.5110173386	3.0895396821	-0.220049342	0.0671782066	-0.1528711354
chr1	169106323	positive	ATP1B1	26.3333333333	9.7880372255	5.8306880649	3.8457747422	0.4953035685	-0.6593295892	-0.1640260208
chr17	56961054	negative	COIL	23	1.8349352376	1.0001170466	0.5822188346	0.3381352779	-0.5032313492	-0.1650960713
chr20	57351223	positive	RAE1	13.6666666667	16.7626092092	11.9702889785	9.7211764575	0.2747473988	-0.4536328963	-0.1788854976
chr2	164621848	negative	GRB14	6.1666666667	3.979530788	6.2778397351	11.0424467466	-0.726546357	0.5475004758	-0.1790458812
chr3	183697818	positive	YEATS2	8.1666666667	2.182109016	1.6763601557	1.5526522186	0.0682752776	-0.2497109905	-0.1814357129
chr19	35449715	positive	FFAR2	7	1.9005440509	0.9539481422	0.4929644898	0.3882123273	-0.5699313512	-0.1817190239
chr4	30720415	positive	PCDH7	7.6666666667	2.2214736554	2.6434115049	3.6783826596	-0.3607199197	0.1775691527	-0.183150767
chr11	59668980	negative	PATL1	9.6666666667	4.6956309286	3.2311959707	2.5736889816	0.2436514246	-0.4287901574	-0.1851387328
chr10	80454330	positive	TSPAN14	15.8333333333	2.6555769814	1.8898735547	1.601503	0.1516609985	-0.3390927637	-0.1874317652
chr12	6905028	positive	LRRC23	21.3333333333	0.5112908464	0.9301643631	1.8102628698	-0.5419813799	0.352942373	-0.189039007
chr7	7968794	positive	GLCCI1	10.1666666667	4.6419123827	3.0849846761	2.3718825534	0.27677638	-0.465853595	-0.189077215
chr1	197775493	negative	DENND1B	16.6666666667	2.7716321991	1.1891858338	0.4505447407	0.5937996312	-0.7847945685	-0.1909949373
chr10	50067924	positive	FAM21A	9.4166666667	1.1701534773	0.9803587099	1.0667544536	-0.0616052208	-0.1320353016	-0.1936405224
chr18	76490779	negative	ZNF516	9.8333333333	1.1031825218	0.6695320463	0.5159676092	0.1392048573	-0.3331302719	-0.1939254147
chr12	53973126	positive	HOXC11	22.6666666667	1.2864817943	1.495788593	2.1187626782	-0.32147804	0.1263663032	-0.1951117368
chr2	54115504	positive	ACYP2	26.5	3.2141502769	1.7315305394	1.0299416617	0.4282712864	-0.6255322088	-0.1972609224
chr19	17244504	negative	NR2F6	15.8333333333	2.9846704597	1.4740706023	0.7659754088	0.4864214173	-0.6875737444	-0.2011523271
chr9	106863097	positive	ZNF462	33.3333333333	1.0006539535	2.2442047747	5.0543502866	-0.900107262	0.6973932349	-0.2027140271
chr10	51074174	positive	PRKG1	11.3333333333	5.7332421045	3.7111071149	2.7939484194	0.3123660697	-0.5152352057	-0.202869136
chr1	166839457	positive	POGK	10.3333333333	3.4164590984	2.3336501001	1.8968493286	0.2026180381	-0.4057874635	-0.2031694254
chr15	64841883	positive	PLEKHO2	11.1666666667	1.7650349858	2.9450741153	5.4897552125	-0.718111658	0.5127546692	-0.2053569888
chr8	93916855	positive	PDP1	13.5	9.152551092	7.3370299261	6.9096361462	0.0759221835	-0.2842368685	-0.208314685
chr10	35126923	positive	CREM	20.8333333333	2.9892211963	2.0384263683	1.6974828927	0.1717105205	-0.3927827901	-0.2210722696
chr3	170038138	positive	GPR160	9.6666666667	2.4792078758	1.8755027765	1.770291979	0.0537761915	-0.274944649	-0.2211684575
chr7	27662857	negative	HIBADH	7.1666666667	0.9872917795	0.5567427078	0.4245242672	0.1280503226	-0.3522731872	-0.2242228646
chr15	20940438	positive	LINC01193	6	0.9947215665	1.1691303526	1.7773648439	-0.3565999533	0.1209293718	-0.2356705815
chr12	62935037	negative	PPM1H	10.8333333333	1.2616548439	1.4197117223	2.0543815175	-0.3360450988	0.0974564058	-0.238588693
chr14	24271611	negative	RABGGTA	11.3333333333	1.9082415071	0.8822408473	0.438617666	0.3877680185	-0.6276958351	-0.2399278166
chr2	134918235	positive	CCNT2	119.8333333333	1.2902489013	1.6123504153	2.5368286104	-0.4371078798	0.1898440329	-0.2472638469
chr17	59619858	positive	CLTC	72.8333333333	37.1158922778	24.3976412936	19.1448996365	0.3342799007	-0.5856981309	-0.2514182302
chr12	24562382	negative	RP11-444D3.1	7.8333333333	1.0562074178	1.327283771	2.1463747217	-0.4350433681	0.1786613303	-0.2563820378
chr2	183038472	negative	NCKAP1	10.8333333333	4.2230340484	2.2437637581	1.4077650263	0.4299741461	-0.687219356	-0.2572452099
chr11	72781893	negative	STARD10	86	4.7338185745	1.5495579543	0.3646679744	0.9016971483	-1.1692491241	-0.2675519759
chr12	25250936	negative	KRAS	12.8333333333	3.3880577872	4.9321341634	8.7622206597	-0.7186581353	0.4349687017	-0.2836894336
chr17	49887598	positive	RP11-304F15.4	30.1666666667	5.3101465344	2.1998538751	0.9844439737	0.6892711927	-0.9796674836	-0.2903962909
chr1	116666431	negative	IGSF3	19.5	1.6513205286	1.1620926257	1.1625947535	-0.0003350149	-0.2942827633	-0.2946177782
chr11	17208153	positive	NUCB2	27.1666666667	3.1958151662	1.8157244968	1.3205867892	0.2790165262	-0.5754449447	-0.2964284185
chr1	26696033	positive	ARID1A	7	4.0468409581	3.1108629307	3.1249274673	-0.0049274826	-0.2959393548	-0.3008668374
chr4	165378942	positive	CPE	5.6666666667	3.3359011488	2.8730649905	3.2725854085	-0.1416336213	-0.1628561559	-0.3044897772
chr15	90201319	positive	SEMA4B	7	2.8295408688	1.6611070458	1.2939286882	0.2142060027	-0.5251448895	-0.3109388868
chr8	115668007	negative	TRPS1	29.8333333333	5.1530082181	6.0020946343	8.9240824693	-0.503147164	0.1864946407	-0.3166525233
chr12	49264907	positive	TUBA1C	367.3333333333	7.4932385175	3.6384653126	2.1587430944	0.5542969476	-0.8726672133	-0.3183702658
chr14	65413008	positive	FUT8	27.8333333333	2.9964885621	2.1542463968	2.1050071655	0.0226987642	-0.3414375983	-0.3187388342
chr6	151807679	positive	ESR1	23.25	2.1904615726	1.4801792846	1.4076178158	0.0428380149	-0.3633207452	-0.3204827303
chr7	26398652	positive	AC004540.5	6.3333333333	3.6075850675	2.8566689908	3.0378458958	-0.0662305233	-0.2566554738	-0.3228859971
chr2	73385758	positive	ALMS1	40	5.5365204339	4.9666710153	5.8165331417	-0.1921119444	-0.1315966215	-0.3237085659
chr5	80654648	positive	MSH3	56.1666666667	2.1543834954	0.9517000616	0.5122154822	0.3680676256	-0.6926267113	-0.3245590857
chr8	127794533	positive	PVT1	230.6666666667	2.163628643	1.1961467546	0.9283161013	0.1876328975	-0.5266057978	-0.3389729003
chr13	49997019	positive	TRIM13	11.8333333333	5.2565561829	4.1017095568	4.2782447748	-0.0490774883	-0.2943880003	-0.3434654887
chr2	147844616	positive	ACVR2A	12.1666666667	0.9508087545	1.1795666984	2.0945341738	-0.5056809009	0.1599690015	-0.3457118994
chr21	36966473	negative	HLCS	22.3333333333	5.0759020106	4.7218570459	5.8569358809	-0.2610805776	-0.0866151489	-0.3476957265
chrX	135974063	negative	MMGT1	21.5	1.8985305534	1.1301890075	0.9986354783	0.0919660739	-0.4443402495	-0.3523741756
chr2	32357028	positive	BIRC6	45.5	6.7577421473	3.9600016285	3.0710297004	0.2849468475	-0.6452962299	-0.3603493824
chr8	123416725	positive	WDYHV1	41	2.2738175871	2.1336808845	2.8542912414	-0.2986073182	-0.0631156672	-0.3617229854
chr10	63133247	positive	NRBF2	10.5	3.9676034805	3.1617230194	3.4899693789	-0.1095246553	-0.25536907	-0.3648937253
chr2	48530186	positive	STON1	5.5	9.9720093013	9.9833514729	13.1622645514	-0.3667336241	0.0014905969	-0.3652430273
chr14	37595847	positive	TTC6	204.1666666667	4.0972905689	2.1082269606	1.4486605347	0.3440990697	-0.7136387436	-0.369539674
chr2	61470769	negative	USP34	20.3333333333	9.145607574	7.1776986554	7.523002413	-0.0596668395	-0.3110884578	-0.3707552973
chr12	75391070	positive	GLIPR1L2	13	5.9004166897	6.9134643416	10.7530195577	-0.5706501397	0.19762593	-0.3730242098
chr4	13484331	negative	RAB28	6.5	3.1395834761	3.6939626686	5.9386688967	-0.5638525569	0.1813207567	-0.3825318003
chr17	61411751	positive	C17orf82	30.8333333333	5.2890986921	1.649090793	0.4554827543	0.863999545	-1.2473559849	-0.3833564399
chr4	51843153	positive	DCUN1D4	6.1666666667	5.8024807316	4.9373664198	5.7739153009	-0.1901667973	-0.1962378143	-0.3864046116
chr14	39103243	negative	SEC23A	47.3333333333	6.1100696741	5.1447099379	5.9534169139	-0.1783771839	-0.2105187879	-0.3888959718
chr10	15168693	negative	NMT2	11.3333333333	9.5683798652	5.7819939639	4.7366536136	0.2415000915	-0.6399728228	-0.3984727313
chr7	39623565	positive	RALA	8.3333333333	4.0703520271	2.8189074487	2.7966987283	0.0084144324	-0.4089259583	-0.4005115259
chr18	12884338	negative	PTPN2	10.5	5.8871193542	2.3088598004	1.1066549828	0.6513801083	-1.0575665147	-0.4061864064
chr3	192918161	negative	MB21D2	17.6666666667	3.1676133116	2.0066795606	1.878792994	0.0627070672	-0.4710503049	-0.4083432377
chr18	75209348	negative	ZADH2	12.1666666667	2.502430545	2.0634284317	2.5612903948	-0.2172529335	-0.1932092943	-0.4104622278
chr1	233614004	positive	KCNK1	10.6666666667	3.3643150317	1.3664240705	0.7186951448	0.4613949642	-0.883046612	-0.4216516478
chr1	113390749	positive	MAGI3	46.3333333333	6.148285236	4.6007991923	4.9120609428	-0.0780284375	-0.3519644993	-0.4299929368
chr8	106657891	positive	OXR1	104.8333333333	2.3103649139	1.7062022995	1.9815085243	-0.1397727709	-0.2907205689	-0.4304933398
chr1	183471746	negative	SMG7-AS1	21.6666666667	5.4148334002	3.5906236655	3.4297429935	0.0514671679	-0.4827216313	-0.4312544634
chr18	32091855	positive	RNF138	9.8333333333	3.0336229764	2.1465982068	2.3245250498	-0.0793552774	-0.3582832704	-0.4376385479
chr11	65445541	positive	mascRNA-menRNA	36.6666666667	3.8870776668	1.2365693863	0.388622442	0.6876331239	-1.1276845159	-0.440051392
chr12	80936414	positive	ACSS3	22.8333333333	4.5249255581	3.0229126221	2.9928322376	0.0108279458	-0.4577146231	-0.4468866774
chr3	119677454	negative	COX17	109.3333333333	1.6904218419	1.9867497374	3.5619393172	-0.6110708982	0.1507439615	-0.4603269366
chr21	39313590	negative	BRWD1	6	1.9694370565	2.0466951699	3.3107028693	-0.5006779613	0.0370557097	-0.4636222516
chr1	45521956	negative	PRDX1	949.3333333333	4.1075913174	2.3606362118	2.067652392	0.1315993651	-0.6039087131	-0.472309348
chr2	53970840	negative	PSME4	9.5	3.9297575245	1.4784492161	0.7373846635	0.5125204905	-0.9920789898	-0.4795584993
chr5	87267888	positive	RASA1	23	1.9316940265	2.4762353966	4.7633276659	-0.7293762655	0.245791238	-0.4835850275
chr1	156500753	negative	MEF2D	18.5	5.0135187883	2.4848423885	1.829899592	0.3003425422	-0.7871160179	-0.4867734757
chr11	3840983	negative	RHOG	11.5	3.1469872016	2.215223623	2.5013220839	-0.1229806979	-0.3671445125	-0.4901252104
chr12	6375429	positive	LTBR	6.3333333333	2.7610518296	1.4489733005	1.2451923253	0.1253380124	-0.6189591425	-0.4936211301
chr6	32969165	positive	BRD2	36.3333333333	3.2987752228	1.5915258853	1.2001994201	0.2361675124	-0.7301238716	-0.4939563592
chr3	31532638	positive	STT3B	11.5	3.7073688549	2.4240826452	2.5300256787	-0.0439611545	-0.4592033789	-0.5031645334
chr18	9334767	positive	TWSG1	9.3333333333	6.6086256528	4.7437954801	5.1486628086	-0.098268312	-0.4056315031	-0.5038998152
chr2	105330034	negative	TGFBRAP1	12.3333333333	8.2509889558	4.9460230606	4.4274964941	0.1316381696	-0.6376825434	-0.5060443738
chr12	49623414	positive	PRPF40B	6.1666666667	3.8314127735	1.9451701883	1.5575015953	0.2036158635	-0.7140941118	-0.5104782483
chr17	74430913	positive	GPRC5C	11.5833333333	2.0567142134	1.0152535683	0.8986212218	0.0860092625	-0.6010202976	-0.5150110351
chr10	102644140	negative	RP11-47A8.5	7.1666666667	5.7602684186	2.7456278034	2.0012854502	0.3196270094	-0.8518729817	-0.5322459724
chr15	52679372	negative	FAM214A	22.1666666667	6.7058970635	2.9460250603	1.9502846251	0.4195459749	-0.9655627961	-0.5460168212
chr2	129877553	negative	AC079776.1	12.3333333333	1.2460093957	1.6805887352	3.6928650357	-0.8079190766	0.2551859303	-0.5527331463
chr8	102806822	positive	KB-1732A1.1	62.1666666667	4.3422933784	1.5310570002	0.7722241451	0.514178915	-1.0777192077	-0.5635402927
chr11	6473923	negative	TRIM3	11	4.7015149765	2.8552629688	2.8541360795	0.0004217599	-0.5645160453	-0.5640942854
chr1	222618108	positive	MIA3	21.5	12.4429632768	6.7136570321	5.5702352047	0.2314699839	-0.8013642844	-0.5698943006
chr1	220094102	positive	IARS2	26	3.84687804	3.5304565163	5.3300041905	-0.4825500224	-0.0973993487	-0.5799493711
chr6	7108031	positive	RREB1	7.3333333333	2.1956522338	1.8737397307	2.8796352033	-0.4329915987	-0.1531810103	-0.586172609
chr2	148644984	positive	EPC2	5.5	6.0060444011	4.3962448188	5.3440731622	-0.2334536063	-0.3766443288	-0.6100979352
chr1	154627999	negative	ADAR	16.5	1.9312775043	0.8168735629	0.7191956886	0.0797242553	-0.6900715293	-0.610347274
chr10	19816239	positive	PLXDC2	47.8333333333	2.5944109992	2.017562489	2.8718689979	-0.3596464936	-0.2523717345	-0.6120182281
chr10	87095196	positive	FAM35A	22.3333333333	5.9212339293	2.412099022	1.5909406162	0.3971835659	-1.0203697514	-0.6231861856
chr1	167936661	positive	DCAF6	55.0833333333	4.8403376611	3.9639254876	5.5098903306	-0.3911517795	-0.2345703218	-0.6257221012
chr12	16347649	positive	MGST1	18.8333333333	2.8587860048	1.4212503495	1.354054942	0.0406042648	-0.672394782	-0.6317905172
chr9	127569088	negative	FAM129B	8.3333333333	3.7367439891	1.4157985613	0.9176986198	0.3331241539	-0.9713955373	-0.6382713834
chr1	58546802	negative	OMA1	48.8333333333	2.6225905796	2.6581076359	4.7530305745	-0.653224612	0.014075762	-0.63914885
chr6	125301974	negative	HDDC2	19.3333333333	9.4545345806	6.8312946815	8.2072896921	-0.2335257035	-0.416806096	-0.6503317995
chr15	90002486	positive	ZNF710	25.3333333333	8.3695775134	3.7614594972	2.799963626	0.3254182518	-0.9765801357	-0.6511618839
chr19	11355386	positive	PLPPR2	28.8333333333	4.2346529688	1.7818753911	1.3239572599	0.2594742622	-0.9120360984	-0.6525618361
chr12	112013316	positive	ERP29	13	2.2027802951	0.9920093943	0.9564947481	0.0259532136	-0.6851003841	-0.6591471705
chr5	108748967	positive	FER	5.4166666667	1.7103721657	1.6446758751	3.0960276924	-0.6311345491	-0.035400044	-0.6665345931
chr19	47609123	positive	GLTSCR1	19.6666666667	4.7335869337	2.0129985104	1.5267611081	0.2539106881	-0.9282380122	-0.6743273241
chr5	138338266	positive	FAM53C	22.0833333333	4.9816730528	2.5281462741	2.3440260783	0.0773242768	-0.7616386825	-0.6843144056
chr2	156342348	negative	NR4A2	41.8333333333	5.3844015052	3.012432809	3.0750324455	-0.0223343127	-0.6700741498	-0.6924084625
chr2	177212772	positive	HNRNPA3	14.1666666667	4.1906941208	2.2412331157	2.2794646328	-0.0169175307	-0.6793846888	-0.6963022195
chr5	69492292	positive	OCLN	22	5.5135965522	2.1944862202	1.5518369845	0.3240477461	-1.0278704465	-0.7038227005
chr20	58710795	positive	RP11-261P9.4	12.5	9.2237058813	5.5241558402	5.7979155852	-0.0593012034	-0.6480550894	-0.7073562927
chr1	206612463	negative	EIF2D	17.5	1.3356500822	0.4831667252	0.548605788	-0.0622891568	-0.655143369	-0.7174325258
chr9	128912744	positive	LRRC8A	9.1666666667	2.5669198165	0.9560194957	0.7991584885	0.12059847	-0.866758035	-0.7461595649
chr16	56425538	negative	AMFR	5.5	4.4255091246	1.3614747091	0.7291053193	0.4496623388	-1.2000704404	-0.7504081016
chr17	38825355	negative	CWC25	13.1666666667	23.2286540089	7.3576089575	3.9150180675	0.7658935384	-1.5355520966	-0.7696585582
chr10	112950250	positive	TCF7L2	11.1666666667	0.9302910331	0.6399215504	1.3877990956	-0.5420546547	-0.2351915797	-0.7772462343
chr19	48391553	negative	KDELR1	9.5	3.7351418458	1.4595625327	1.2130648217	0.1523560261	-0.9450059086	-0.7926498825
chr2	64751005	negative	SERTAD2	21.75	2.5927020288	1.6381288535	2.3622377089	-0.3499066946	-0.4455542547	-0.7954609493
chr6	87407983	positive	CFAP206	33.6666666667	4.2690329193	3.6265313873	6.1055979838	-0.6190250886	-0.1876072148	-0.8066323035
chr5	73626196	positive	ARHGEF28	13.5	2.2244008755	0.8355731106	0.8354500995	9.66855799343636E-005	-0.812800541	-0.8127038554
chr1	179082086	positive	TOR3A	9.6666666667	2.4299511429	1.415230304	1.9947056545	-0.3102534458	-0.5060272628	-0.8162807086
chr16	54931199	positive	IRX5	74.5	3.044414346	1.1578796215	1.0290573486	0.088804744	-0.9063164219	-0.8175116779
chr3	88059048	negative	CGGBP1	15.8333333333	4.6122715053	2.5797191817	3.0322325148	-0.1717324161	-0.6487383872	-0.8204708033
chr20	19758148	positive	RP1-122P22.2	6.8333333333	5.4796319716	3.2282889758	3.8789048872	-0.2064833798	-0.6158378948	-0.8223212746
chr21	25735384	positive	GABPA	30.3333333333	6.3364932716	3.8003296696	4.5851320868	-0.218457912	-0.6119571539	-0.8304150659
chr21	15730025	positive	USP25	12.3333333333	7.5064379715	4.2722676477	4.8647575065	-0.1536478466	-0.6901315261	-0.8437793727
chr19	7888505	positive	LRRC8E	21.5	4.6718391228	2.0078087216	1.8631375473	0.0711158431	-0.915103789	-0.8439879459
[truncated: 78 more rows]
