# Supplementary material for: Defining the location of promoter-associated R-loops at near-nucleotide resolution using bisDRIP-seq
Source: eLife. 2017 Oct 26;6:e28306. doi: 10.7554/eLife.28306 (PMC5705216; doi:10.7554/eLife.28306)
Supplement: Source code 1. [file elife-28306-code1.py]

#Purpose: to generate normalized bisDRIP-seq scores for each read generated in a bisDRIP-seq experiment.


#Output of runbisDRIPseqpipeline(): 

#The output is a set of files in the directory OUTPUTFOLDER as defined by the user:

#(1) Standard normalized bisDRIP-seq read files written to the directory "outputfolder" with the file names NAME + "CTOBstdnormalized.txt" and NAME + "CTOTstdnormalized.txt" where NAME is a user inputed variable. The contents of these file will contain bisDRIP-seq reads with their associated bisDRIP-seq scores. Each row of the files will contain information regarding a single read. The first column of each row will contain the chromosome of the read using the notation chrA where A is the number or letter of the chromosome. The second column of each row will contain the start position of each read. The third column in each row will contain the end position of each read. The final column of each row will contain the bisDRIP-seq score. Each of these two files represents a different strand.

#(2) Cytosine normalized bisDRIP-seq read files written to the directory "outputfolder" with the file names NAME + "CTOBcnormwithscores.txt" and NAME + "CTOTcnormwithscores.txt" where NAME is a user inputed variable. The contents of these file will contain bisDRIP-seq reads with their associated bisDRIP-seq scores. Each row of the files will contain information regarding a single read. The first column of each row must contain the chromosome of the read using the notation chrA where A is the number or letter of the chromosome. The second column of each row will contain the start position of each read. The third column in each row will contain the end position of each read. The final column of each row will contain the bisDRIP-seq score. Each of these two files represents a different strand.

#(3) Raw bisDRIP-seq read files written to the directory "outputfolder" with the file names NAME + "CTOBwithscores.txt" and NAME + "CTOTwithscores.txt" where NAME is a user inputed variable. The contents of these file will contain bisDRIP-seq reads with their associated bisDRIP-seq scores. Each row of the files will contain information regarding a single read. The first column of each row must contain the chromosome of the read using the notation chrA where A is the number or letter of the chromosome. The second column of each row will contain the start position of each read. The third column in each row will contain the end position of each read. The final column of each row will contain the bisDRIP-seq score. Each of these two files represents a different strand.

#(4) BisDRIP-seq conversion files written to the directory "outputfolder" with the file names NAME + "CTOBconversions.txt" and NAME + "CTOTconversions.txt" where NAME is a user inputed variable. The contents of these file will contain each cytosine nucleotide position in the genome with the number of reads and conversions associated with that cytosine. Each row of the files will contain information regarding a single cytosine position in the genome. The first column of each row will contain the chromosome of the cytosine using the notation chrA where A is the number or letter of the chromosome. The second column of each row will contain the position of each cytosine. The third column in each row will contain the number of reads where the position was read as a T (ie converted). The fourth column of each row will contain the fraction of reads where the position was read as a T (ie the fraction of times the cytosine was converted). The final column will  of each row will contain the total number of reads that aligned to the position. Each of these two files represents a different strand.

#(5) Other files: Other folders and files contain the various intermediary steps to produce these output files. These files are not deleted by default.

#Input of runbisDRIPseqpipeline():

#ngsfold - a fastq file of bisDRIP-seq reads generated by CASAVA 1.8.2

#outputfolder - directory where output will be written

#name - stem name for output files


#Outline of functions:
#runbisDRIPseqpipeline(ngsfold, outputfolder, name):
#1-5 aligns reads to genome
#   (1) runflexbar(ngsfold)
#       (1A)intflexbar()
#   (2) runbismark(ngsfold)
#        (2A) intbismark()
#   (3) prepareunmappedfull(ngsfold)
#   (4) secondrunbismark(ngsfold)
#       (4A) secondintbismark()
#   (5) finalrunbismark(ngsfold)
#       (5A) prepareunmappedfinal()
#       (5B) runfinalflexbar()
#           (5Bi) finalflexbar()
#       (5C) finalintbismark()
#6-9 determines which cytosines were converted
#   (6) runmethylationextractor(ngsfold)
#       (6A) preparemethylationfolder()
#   (7) rundepulication(ngsfold)
#   (8) actualextract(ngsfold)
#   (9) executedatadump(ngsfold)
#       (9A) wholefolderdatadump()
#           (9Ai) chrfolderdatadump()
#               (9Ai1) filedump()
#10-11 calculates raw bisDRIP-seq scores for each read
#   (10) combinereadsinfolderx(ngsfold)
#       (10A) combinereadsinfilex()
#   inputfile = ngsfold + "bismarkfiles/bismarkmethyloutput/chroutput/CTOBreads.txt"
#   (11) addbisDRIPseqscorestofile(inputfile, outputfolder, name + "CTOB")
#       (11A) conversionsbyindcsinallrloops()
#       (11B) calculaterandomconversion()
#           (11Bi) calculateavgconversion()
#       (11C) inversefile()
#       (11D) readscore()
#           (11Di) getinputdata()
#           (11Dii) expectedtablebinomial()
#               (11Dii1) binomial()
#                   (11Dii1a) choose()
#           (11Diii) rowreadscore()
#           (11Div) combinelists()
#       (11E) addscorestoinitialfile()
#12 and 13 create normalized bisDRIP-seq scores for reads using either standard normalization (12) or cytosine normalization (13)
#   (12) normreadscores(outputfolder + name + "CTOBwithscores.txt",outputfolder + name + "CTOBstdnormalized.txt")
#   (13) runallnormbyC(inputfile, outputfolder, "cnorm" + name + "CTOB")
#       (13A) normreadscorebyCs()
#           (13Ai) normscoresbyCs()
#   (11repeat) addbisDRIPseqscorestofile(inputfile, outputfolder, name + "CTOT")
#   (12repeat) normreadscores(outputfolder + name + "CTOTwithscores.txt",outputfolder + name + "CTOTstdnormalized.txt")
#   (13repeat) runallnormbyC(inputfile, outputfolder, "cnorm" + name + "CTOT")
#14 generates files that contain each cytosine position, the number of observed conversions of that cytosine, the fraction of cytosines converted, and the total number of reads containing that conversion.
#   (14) makeconversionsfile(ngsfold + "bismarkfiles/bismarkmethyloutput/chroutput/CTOB/", outputfolder + name + "CTOBconversions.txt")
#       (14A) addtobed
#           (14Ai) wbedline
#   (14repeat) makeconversionsfile(ngsfold + "bismarkfiles/bismarkmethyloutput/chroutput/CTOT/", outputfolder + name + "CTOTconversions.txt")

import os

def intflexbar(ngsfilea,ngsfileb, ngsfolder, anum):
#1A
    os.system('/opt/flexbar_v2.5_linux64/flexbar -r ' + ngsfolder + ngsfilea + ' -p ' + ngsfolder + ngsfileb + ' -f i1.8 --pre-trim-phred 30 --pre-trim-left 10 -n 4 -t ' + ngsfolder + 'flexfiles/' + ngsfileb[:-10].lower()+anum)


def runflexbar(ngsfolder):
#1
    folderlist = os.listdir(ngsfolder)
    ngsfolderb = ngsfolder + 'flexfiles/'
    os.system('mkdir ' + ngsfolderb)
    counter = 0
    clist = []
    while counter < len(folderlist):
        if folderlist[counter][-1] == 'q':
            anum = int(folderlist[counter][-9:-6])
            if clist.count(anum) == 0:
                intflexbar(folderlist[counter][:-11]+'1'+folderlist[counter][-10:],folderlist[counter][:-11]+'2'+folderlist[counter][-10:],ngsfolder,folderlist[counter][-9:-6])
                counter += 1
                clist.append(anum)
            else:
                counter += 1
        else:
            counter += 1

def intbismark(ngsfilea,ngsfileb, ngsfold, anum):
#2A
    ngsfolder = ngsfold + 'flexfiles/'
    ngsfolderb = ngsfold + 'bismarkfiles/'
    os.system('/home/jason/bismark_v0.14.3/bismark --bowtie2 --pbat --samtools_path /opt/samtools-1.2.0/bin/ -X 1000 --unmapped -N 0 --multicore 2 --path_to_bowtie /home/jason/bowtie2-2.2.5/ -o ' + ngsfolderb + ' /home/jason/Documents/chroms/ -1 ' + ngsfolder + ngsfilea + ' -2 ' + ngsfolder + ngsfileb)

def runbismark(ngsfold):
#2
    ngsfolder = ngsfold + 'flexfiles/'
    folderlist = os.listdir(ngsfolder)
    os.system('mkdir ' + ngsfold + 'bismarkfiles/')
    counter = 0
    clist = []
    while counter < len(folderlist):
        if folderlist[counter][-1] == 'q':
            anum = int(folderlist[counter][-11:-8])
            if clist.count(anum) == 0:
                intbismark(folderlist[counter][:-7]+'1'+folderlist[counter][-6:],folderlist[counter][:-7]+'2'+folderlist[counter][-6:],ngsfold,folderlist[counter][-11:-8])
                counter += 1
                clist.append(anum)
            else:
                counter += 1
        else:
            counter += 1

def prepareunmappedfull(ngsfold):
#3
    os.system('mkdir ' + ngsfold + 'bismarkfiles/unmappedfull/')
    os.system('mkdir ' + ngsfold + 'bismarkfiles/bismarkfilesunmappedfull/')
    os.system('mv ' + ngsfold + 'bismarkfiles/*_unmapped_reads_* ' + ngsfold + 'bismarkfiles/unmappedfull/')
    os.system('gunzip ' + ngsfold + 'bismarkfiles/unmappedfull/*')

def secondintbismark(filea, ngsfolderb):
#4A
    os.system('/home/jason/bismark_v0.14.3/bismark --bowtie2 --pbat --samtools_path /opt/samtools-1.2.0/bin/ --unmapped -N 0 --multicore 2 --path_to_bowtie /home/jason/bowtie2-2.2.5/ -o ' + ngsfolderb + ' /home/jason/Documents/chroms/ ' + filea)

def secondrunbismark(ngsfold):
#4
    ngsfolder = ngsfold + 'bismarkfiles/unmappedfull/'
    ngsfolderb = ngsfold + 'bismarkfiles/bismarkfilesunmappedfull/'
    folderlist = os.listdir(ngsfolder)
    counter = 0
    while counter < len(folderlist):
        secondintbismark(ngsfolder + folderlist[counter], ngsfolderb)
        counter += 1

def prepareunmappedfinal(ngsfold):
#5A
    os.system('mkdir ' + ngsfold + 'bismarkfiles/unmapped55/')
    os.system('mv ' + ngsfold + 'bismarkfiles/bismarkfilesunmappedfull/*_unmapped_reads.fq* ' + ngsfold + 'bismarkfiles/unmapped55/')
    os.system('gunzip ' + ngsfold + 'bismarkfiles/unmapped55/*')

def finalflexbar(ngsfile, ngsfold, ngsfolderb):
#5Bi
    os.system('/opt/flexbar_v2.5_linux64/flexbar -r ' + ngsfold + 'bismarkfiles/unmapped55/' + ngsfile + ' -f i1.8 --pre-trim-phred 30 -k 55 -n 10 -t ' + ngsfolderb + ngsfile[:-3] + 'unmapped_55')

def runfinalflexbar(ngsfold):
#5B
    folderlist = os.listdir(ngsfold + 'bismarkfiles/unmapped55/')
    ngsfolderb = ngsfold + 'flexfilesunmappedfinal/'
    os.system('mkdir ' + ngsfolderb)
    counter = 0
    while counter < len(folderlist):
        if folderlist[counter][-1]== 'q':
            finalflexbar(folderlist[counter], ngsfold, ngsfolderb)
            counter += 1
        else:
            counter += 1

def finalintbismark(fileset, ngsfolder):
#5C
    os.system('/home/jason/bismark_v0.14.3/bismark --bowtie2 --pbat --samtools_path /opt/samtools-1.2.0/bin/ --unmapped -N 0 --multicore 2 --path_to_bowtie /home/jason/bowtie2-2.2.5/ -o ' + ngsfolder + ' /home/jason/Documents/chroms/ ' + fileset)

def finalrunbismark(ngsfold):
#5
    prepareunmappedfinal(ngsfold)
    runfinalflexbar(ngsfold)
    ngsfolder = ngsfold + 'flexfilesunmappedfinal/'
    folderlist = os.listdir(ngsfolder)
    os.system('mkdir ' + ngsfold + 'bismarkfiles/unmapped55bismarkfiles/')
    counter = 0
    while counter < len(folderlist):
        finalintbismark(ngsfolder + folderlist[counter], ngsfold + 'bismarkfiles/unmapped55bismarkfiles/')
        counter += 1

def preparemethylationfolder(ngsfold):
#6A
    methylpeinput = ngsfold + 'bismarkfiles/bismarkbamoutput/peinput/'
    methylsingleinput = ngsfold + 'bismarkfiles/bismarkbamoutput/singleinput/'
    methyloutput = ngsfold + 'bismarkfiles/bismarkmethyloutput/'
    os.system('mkdir ' + ngsfold + 'bismarkfiles/bismarkbamoutput/')
    os.system('mkdir ' + methylpeinput)
    os.system('mkdir ' + methylsingleinput)
    os.system('mkdir ' + methyloutput)
    os.system('mv ' + ngsfold + 'bismarkfiles/*.bam ' + methylpeinput)
    os.system('mv ' + ngsfold + 'bismarkfiles/bismarkfilesunmappedfull/*.bam ' + methylsingleinput)
    os.system('mv ' + ngsfold + 'bismarkfiles/unmapped55bismarkfiles/*.bam ' + methylsingleinput)

def runmethylationextractor(ngsfold):
#6
    preparemethylationfolder(ngsfold)
    methylpeinput = ngsfold + 'bismarkfiles/bismarkbamoutput/peinput/'
    methylsingleinput = ngsfold + 'bismarkfiles/bismarkbamoutput/singleinput/'
    methyloutput = ngsfold + 'bismarkfiles/bismarkmethyloutput/'
    methylpeinputlist = os.listdir(methylpeinput)
    methylsingleinputlist = os.listdir(methylsingleinput)
    counterpe = 1
    filesetpe = methylpeinput + methylpeinputlist[0]
    while counterpe < len(methylpeinputlist):
        filesetpe += ' ' + methylpeinput + methylpeinputlist[counterpe]
        counterpe += 1
    countersin = 1
    filesetsin = methylsingleinput + methylsingleinputlist[0]
    while countersin < len(methylsingleinputlist):
        filesetsin += ' ' + methylsingleinput + methylsingleinputlist[countersin]
        countersin += 1
    os.system('/home/jason/bismark_v0.14.3/bismark_methylation_extractor -o ' + methyloutput + ' -p --no_header --no_overlap --multicore 3 --samtools_path /opt/samtools-1.2.0/bin/ --merge_non_CpG ' + filesetpe)
    os.system('/home/jason/bismark_v0.14.3/bismark_methylation_extractor -o ' + methyloutput + ' -s --no_header --multicore 3 --samtools_path /opt/samtools-1.2.0/bin/ --ignore_3prime 10 --merge_non_CpG ' + filesetsin)

def rundepulication(ngsfold):
#7
    ngsfolder = ngsfold + "bismarkfiles/bismarkbamoutput/peinput/"
    counter = 0
    a = os.listdir(ngsfolder)
    while counter < len(a):
        job = ('/home/jason/bismark_v0.14.3/deduplicate_bismark --bam --samtools_path /opt/samtools-1.2.0/bin/ -p ' + ngsfolder + a[counter])
        os.system(job)
        counter += 1
    ngsfolder = ngsfold + "bismarkfiles/bismarkbamoutput/singleinput/"
    counter = 0
    a = os.listdir(ngsfolder)
    while counter < len(a):
        job = ('/home/jason/bismark_v0.14.3/deduplicate_bismark --bam --samtools_path /opt/samtools-1.2.0/bin/ -s ' + ngsfolder + a[counter])
        os.system(job)
        counter += 1

def actualextract(ngsfold):
#8
    methylpeinput = ngsfold + 'bismarkfiles/bismarkbamoutput/peinput/'
    methylsingleinput = ngsfold + 'bismarkfiles/bismarkbamoutput/singleinput/'
    methyloutput = ngsfold + 'bismarkfiles/bismarkmethyloutput/'
    withduplicate = ngsfold + 'bismarkfiles/withduplicate/'
    os.system("mkdir " + withduplicate)
    os.system("mv " + methylpeinput + "* " + withduplicate)
    os.system("mv " + withduplicate + "*duplicated* " + methylpeinput)
    os.system("mv " + methylsingleinput + "* " + withduplicate)
    os.system("mv " + withduplicate + "*duplicated* " + methylsingleinput)
    methylpeinputlist = os.listdir(methylpeinput)
    methylsingleinputlist = os.listdir(methylsingleinput)
    counterpe = 1
    filesetpe = methylpeinput + methylpeinputlist[0]
    while counterpe < len(methylpeinputlist):
        filesetpe += ' ' + methylpeinput + methylpeinputlist[counterpe]
        counterpe += 1
    countersin = 1
    filesetsin = methylsingleinput + methylsingleinputlist[0]
    while countersin < len(methylsingleinputlist):
        filesetsin += ' ' + methylsingleinput + methylsingleinputlist[countersin]
        countersin += 1
    methyloutput = ngsfold + 'bismarkfiles/bismarkmethyloutput/'
    os.system('/home/jason/bismark_v0.14.3/bismark_methylation_extractor -o ' + methyloutput + ' -p --no_header --no_overlap --multicore 3 --samtools_path /opt/samtools-1.2.0/bin/ --merge_non_CpG ' + filesetpe)
    os.system('/home/jason/bismark_v0.14.3/bismark_methylation_extractor -o ' + methyloutput + ' -s --no_header --multicore 3 --samtools_path /opt/samtools-1.2.0/bin/ --ignore_3prime 10 --merge_non_CpG ' + filesetsin)

def filedump(chrfolder,bfile):
#9Ai1
    check = os.listdir(chrfolder)
    wecounter = 0
    tsfile = open(bfile, 'r')
    ts = "start"
    while ts != "" or wecounter < 1000:
        ts = tsfile.readline()
        tsfile2 = ts.replace('\n','')
        tsfile3 = tsfile2.replace('"','')
        fl = tsfile3.split('\t')
        if len(fl) < 4:
            wecounter += 1
        else:
            if fl[2] + ".txt" in check:
                temper = open(chrfolder + fl[2] + ".txt", "a")
                temper.write("\n" + fl[3] + "\t" + fl[1] + "\t" + fl[4] + "\t" + fl[0])
                temper.close()

            else:
                temper = open(chrfolder + fl[2] + ".txt", "w")
                temper.write(fl[3] + "\t" + fl[1] + "\t" + fl[4] + "\t" + fl[0])
                temper.close()
                check.append(fl[2] + ".txt")
    tsfile.close()

def chrfolderdatadump(chrfolder, listoffiles):
#9Ai
    counter = 0
    while counter < len(listoffiles):
        filedump(chrfolder,listoffiles[counter])
        counter += 1

def wholefolderdatadump(chrfolder,filefolder):
#9A
    nlist = []
    Blist = []
    start = os.listdir(filefolder)
    counter = 0
    while counter < len(start):
        if start[counter][-20:] == 'bt2.deduplicated.txt':
            if start[counter].count("CTOT") == 1:
                nlist.append(filefolder + start[counter])
                counter += 1
            elif start[counter].count("CTOB") == 1:
                Blist.append(filefolder + start[counter])
                counter += 1
            else:
                counter += 1
        elif start[counter][-20:] == '_pe.deduplicated.txt':
            if start[counter].count("CTOT") == 1:
                nlist.append(filefolder + start[counter])
                counter += 1
            elif start[counter].count("CTOB") == 1:
                Blist.append(filefolder + start[counter])
                counter += 1
            else:
                counter += 1
        else:
            counter += 1
    chrfolderdatadump(chrfolder + 'CTOT/', nlist)
    chrfolderdatadump(chrfolder + 'CTOB/', Blist)

def executedatadump(ngsfold):
#9 Dump info into files for each chrom
    print(ngsfold)
    inputfolder = ngsfold + "bismarkfiles/bismarkmethyloutput/"
    os.system('mkdir ' + inputfolder + 'chroutput/')
    os.system('mkdir ' + inputfolder + 'chroutput/CTOT/')
    os.system('mkdir ' + inputfolder + 'chroutput/CTOB/')
    wholefolderdatadump(inputfolder + "chroutput/", inputfolder)

def combinereadsinfilex(filex, finalfile,readcol,chromosome):
#10A
    os.system("sort -k"+str(readcol+1)+","+str(readcol+1)+" -k1,1n -f " + filex + " -T /home/jason/ -o " + filex)
    a = open(filex,"r")
    b = open(finalfile,"a")
    d = a.readline()
    c = 0
    ci = 0
    check = ["",0,0,0,0,0,0,""]
    while d != "" and ci < 100:
        e = d.replace("\n","")
        f = e.split("\t")
        if len(f)<2:
            ci += 1
        else:
            if check[7] == "":
                print(check)
                print(f)
                print(c)
                if f[1] == "+":
                    check = [chromosome,f[0],f[0],"-1","-1","0","1",f[readcol]]
                else:
                    check = [chromosome,f[0],f[0],f[0],f[0],"1","1",f[readcol]]
            elif f[readcol] == check[7]:
                if f[1] == "+":
                    check[2] = f[0]
                    check[6] = str(int(check[6]) + 1)
                else:
                    if check[5] == "0":
                        check[2] = f[0]
                        check[3] = f[0]
                        check[4] = f[0]
                        check[5] = "1"
                        check[6] = str(int(check[6]) + 1)
                    else:
                        check[2] = f[0]
                        check[4] = f[0]
                        check[5] = str(int(check[5]) + 1)
                        check[6] = str(int(check[6]) + 1)
            elif len(f) == readcol+1:
                b.write("\t".join(check) + "\n")
                if f[1] == "+":
                    check = [chromosome,f[0],f[0],"-1","-1","0","1",f[readcol]]
                else:
                    check = [chromosome,f[0],f[0],f[0],f[0],"1","1",f[readcol]]
        c+=1
        print(c)
        d = a.readline()
    print(check)
    if int(check[3])>0:
        b.write("\t".join(check) + "\n")
    a.close()
    b.close()

def combinereadsinfolderx(ngsfold):
#10
    folderx = ngsfold + "bismarkfiles/bismarkmethyloutput/chroutput/CTOB/"
    finalfile = ngsfold + "bismarkfiles/bismarkmethyloutput/chroutput/CTOBreads.txt"
    a = os.listdir(folderx)
    c = 0
    while c < len(a):
        print(a[c])
        combinereadsinfilex(folderx + a[c], finalfile,3,a[c][:-4])
        c += 1
    folderx = ngsfold + "bismarkfiles/bismarkmethyloutput/chroutput/CTOT/"
    finalfile = ngsfold + "bismarkfiles/bismarkmethyloutput/chroutput/CTOTreads.txt"
    a = os.listdir(folderx)
    c = 0
    while c < len(a):
        print(a[c])
        combinereadsinfilex(folderx + a[c], finalfile,3,a[c][:-4])
        c += 1

def conversionsbyindcsinallrloops(inputfile,convcol,indccol, finalfile):
#11A cols are #of Cs, rows are # of conversions
    os.system("sort -k"+str(convcol+1)+","+str(convcol+1)+"n -k"+str(indccol+1)+","+str(indccol+1)+"n -f " + inputfile + " -T /home/jason/ -o " + inputfile)
    a = open(inputfile, "r")
    fl = open(finalfile, "w")
    b = a.readline()
    ic = 0
    c = 0
    currentconv = -1
    clist = []
    flist = []
    while b != "" and ic < 100:
        e = b.replace("\n","")
        f = e.split("\t")
        if len(f)<2:
            ic += 1
        else:
            if f[convcol] == currentconv:
                if clist.count(str(f[indccol])) == 1:
                    flist[clist.index(str(f[indccol]))] = str(int(flist[clist.index(str(f[indccol]))]) + 1)
                else:
                    clist.append(str(f[indccol]))
                    flist.append("1")
            else:
                print("b")
                if c == 0:
                    c += 1
                else:
                    fl.write(str(currentconv) + "\t" + "\t".join(flist) + "\n")
                count = 0
                flist = []
                currentconv = f[convcol]
                while count < len(clist):
                    flist.append("0")
                    count += 1
                print(flist)
                if clist.count(str(f[indccol])) == 1:
                    flist[clist.index(str(f[indccol]))] = str(int(flist[clist.index(str(f[indccol]))]) + 1)
                else:
                    clist.append(str(f[indccol]))
                    flist.append("1")
                print(flist)
                print(clist)
        b = a.readline()
    fl.write(str(currentconv) + "\t" + "\t".join(flist) + "\n")
    a.close()
    fl.close()
    a = open(finalfile, "r")
    b = a.readline()
    newlist = []
    while b != "" and ic < 100:
        e = b.replace("\n","")
        f = e.split("\t")
        if len(f)<2:
            ic += 1
        else:
            while len(f) < len(clist)+1:
                f.append("0")
            newlist.append(f)
        b = a.readline()
    a.close()
    fl = open(finalfile, "w")
    fl.write("-1" + "\t" + "\t".join(clist))
    c = 0
    while c < len(newlist):
        fl.write("\n" + "\t".join(newlist[c]))
        c += 1
    os.system("sort -k1,1n -f " + finalfile + " -T /home/jason/ -o " + finalfile)
    os.system("sort -k1,1n -f " + finalfile + " -T /home/jason/ -o " + finalfile)

def calculateavgconversion(datatable, maxconv):
#11Bi
    c = 1
    totalcs = 0
    convcs = 0
    while c < len(datatable):
        ci = 0
        conversionrow = datatable[c]
        while ci < len(conversionrow):
            if int(conversionrow[0])/int(datatable[0][ci]) < maxconv:
                convcs += int(conversionrow[ci])*int(conversionrow[0])
                totalcs += int(conversionrow[ci])*int(datatable[0][ci])
            ci += 1
        c += 1
    return float(convcs/totalcs)

def calculaterandomconversion(datatable):
#11B
    a = calculateavgconversion(datatable, 1.5)
    print(a)
    print(calculateavgconversion(datatable, a*2.5))
    return calculateavgconversion(datatable, a*2.5)

def inversefile(inputfile, outputfile):
#11C
    a = open(inputfile, "r")
    b = a.readline()
    final = []
    ic = 0
    e = b.replace("\n","")
    f = e.split("\t")
    if len(f)<2:
        ic += 1
    else:
        c = 0
        while c < len(f):
            final.append([f[c]])
            c += 1
    b = a.readline()
    while b != "" and ic < 100:
        e = b.replace("\n","")
        f = e.split("\t")
        if len(f)<2:
            ic += 1
        else:
            c = 0
            while c < len(f):
                final[c].append(f[c])
                c += 1
        b = a.readline()
    c = 0
    ff = open(outputfile, "w")
    while c < len(final):
        if c == 0:
            ff.write("\t".join(final[c]))
        else:
            ff.write("\n" + "\t".join(final[c]))
        c += 1
    ff.close()
    a.close()

def getinputdata(tstextfile):
#11Di
    tsfile = open(tstextfile, 'r')
    ts = tsfile.readlines()
    tsfile2 = [ter.replace('\n','') for ter in ts]
    tsfile3 = [ter.replace('"','') for ter in tsfile2]
    stsfile = [tsf.split('\t') for tsf in tsfile3]
    tsfile.close()
    return stsfile

def choose(x,n):
#11Dii1a
    final = 1
    if x > 0 and x < n:
        top = n
        c = n - 1
        while c > 0:
            top = top*c
            c -= 1
        bottom = x
        c = x - 1
        while c > 0:
            bottom = bottom*c
            c -= 1
        subt = n - x
        c = subt - 1
        while c > 0:
            subt = subt*c
            c -= 1
        final = top/(subt*bottom)
    return final

def binomial(p,x,n):
#11Dii1
    return choose(x,n) * p**x * (1 - p)**(n - x)


def expectedtablebinomial(probbychance,maxcs, finalf):
#11Dii
    c = 1
    ftable = [[]]
    intr = -1
    ff = open(finalf, "w")
    while intr < int(maxcs)+1:
        ftable[0].append(str(intr))
        intr += 1
    ff.write("\t".join(ftable[0]))
    while c < int(maxcs)+1:
        ftable.append([str(c)])
        n = 0
        while n < int(maxcs)+1:
            if n <= c:
                ftable[c].append(str(binomial(probbychance,n,c)))
            else:
                ftable[c].append(str(0))
            n += 1
        ff.write("\n" + "\t".join(ftable[c]))
        c += 1
    ff.close()

def rowreadscore(rowlist, rowprob):
#11Diii
    rowsum = 0
    ci = 1
    while ci < len(rowlist):
        rowsum += int(rowlist[ci])
        ci += 1
    ci = 2
    probsum = 1 - float(rowprob[1])
    csum = rowsum-int(rowlist[1])
    fl = [rowlist[0],"0"]
    newprob = 0
    while ci < len(rowlist) and float(rowprob[ci])*rowsum > 5:
        cvfr = int(rowlist[ci])/rowsum
        if cvfr > 0:
            newprob = (cvfr - float(rowprob[ci]))/cvfr
        if newprob < 0:
            newprob = 0
        fl.append(str(newprob))
        csum -= int(rowlist[ci])
        probsum -= float(rowprob[ci])
        ci += 1
    while ci < len(rowlist):
        cvfr = csum/rowsum
        if cvfr > 0:
            newprob = (cvfr-probsum)/cvfr
        if newprob < 0:
            newprob = 0
        fl.append(str(newprob))
        csum -= int(rowlist[ci])
        probsum -= float(rowprob[ci])
        ci += 1
    return fl

def combinelists(rowsuma, rowsumb, lista, listb):
#11Div
    weighta = int(rowsuma)/(int(rowsuma)+int(rowsumb))
    weightb = int(rowsumb)/(int(rowsuma)+int(rowsumb))
    final = [listb[0]]
    c = 1
    while c < len(listb):
        final.append(str(float(lista[c])*weighta + float(listb[c])*weightb))
        c += 1
    return final

def readscore(inputfile,probbychance,intfile, scorefile):
#11D
    a = getinputdata(inputfile)
    expectedtablebinomial(probbychance,a[-1][0], intfile)
    b = getinputdata(intfile)
    ff = open(scorefile, "w")
    ff.write("\t".join(a[0]))
    c = 1
    finalline = []
    while c < len(a):
        rowlist = a[c]
        rowsum = 0
        ci = 1
        while ci < len(rowlist):
            rowsum += int(rowlist[ci])
            ci += 1
        if rowsum > 1000:
            finalline = rowreadscore(rowlist, b[int(a[c][0])])
            rowsuma = rowsum
        if c < len(b):
            listb = rowreadscore(rowlist, b[int(a[c][0])])
            finalline = combinelists(rowsuma, rowsum, finalline, listb)
            rowsuma += rowsum
        ff.write("\n" + "\t".join(finalline))
        c += 1

def addscorestoinitialfile(inputfile,convcol,indccol, scorefile, finalfile):
#11E
    a = open(inputfile, "r")
    sc = getinputdata(scorefile)
    c = 0
    convrow = []
    while c < len(sc):
        convrow.append(sc[c][0])
        c += 1
    fl = open(finalfile, "w")
    b = a.readline()
    ic = 0
    c = 0
    while b != "" and ic < 100:
        e = b.replace("\n","")
        f = e.split("\t")
        if len(f)<2:
            ic += 1
        else:
            ai = convrow.index((f[indccol]))
            bi = sc[0].index(str(int(f[convcol])))
            f.append(sc[ai][bi])
            if c == 0:
                fl.write("\t".join(f))
            else:
                fl.write("\n" + "\t".join(f))
            c += 1
        b = a.readline()
    fl.close()
    a.close()

def addbisDRIPseqscorestofile(inputfile, finalfolder, stem):
#11
    print(inputfile)
    os.system("mkdir " + finalfolder)
    inta = finalfolder + stem + "inta.txt"
    intflipped = finalfolder + stem + "flipped.txt"
    intordered = finalfolder + stem + "flippedandordered.txt"
    intexpect = finalfolder + stem + "expected.txt"
    scorefile = finalfolder + stem + "score.txt"
    finalfile = finalfolder + stem + "withscores.txt"
    conversionsbyindcsinallrloops(inputfile,5,6, inta)
    a = getinputdata(inta)
    b = calculaterandomconversion(a)
    inversefile(inta,intflipped)
    os.system("sort -k1,1n " + intflipped + "> " + intordered)
    print("readscore start")
    readscore(intordered,b,intexpect,scorefile)
    print("addscorestoinitialfile start")
    addscorestoinitialfile(inputfile,5,6, scorefile, finalfile)
    print("finished runall")

def normreadscores(withscoresfile,normalizedfile):
#12
    a = open(withscoresfile, "r")
    ff = open(normalizedfile, "w")
    b = a.readline()
    ic = 0
    finalscore = 0
    while b != "" and ic < 100:
        e = b.replace("\n","")
        f = e.split("\t")
        if len(f)<2:
            ic += 1
        else:
            finalscore += float(f[-1])
        b = a.readline()
    a.close()
    a = open(withscoresfile, "r")
    b = a.readline()
    ic = 0
    c = 0
    while b != "" and ic < 100:
        e = b.replace("\n","")
        f = e.split("\t")
        if len(f)<2:
            ic += 1
        else:
            if c == 0 and f[-1]!="0" and float(f[-1])!=float("0"):
                ff.write("\t".join(f[:-1]) + "\t" + str((1000000*float(f[-1]))/finalscore))
                c += 1
            if c>0 and f[-1]!="0" and float(f[-1])!=float("0"):
                ff.write("\n" + "\t".join(f[:-1]) + "\t" + str((1000000*float(f[-1]))/finalscore))
        b = a.readline()
    a.close()
    ff.close()

def normscoresbyCs(filewnumreadsbytype, scorefile,finalfile):
#13Ai
    a = getinputdata(filewnumreadsbytype)
    s = getinputdata(scorefile)
    linescores = []
    linenums = []
    c = 1
    while c < len(a):
        cc = 1
        linescore = 0
        linenum = 0
        print(s[c])
        while cc < len(a[c]):
            linescore += int(a[c][cc])*float(s[c][cc])
            linenum += int(a[c][cc])
            cc += 1
        linescores.append(linescore)
        linenums.append(linenum)
        c += 1
    avgscore = sum(linescores)/sum(linenums)
    c = 1
    linenumssum = 0
    linescoressum = 0
    while c < len(s):
        if int(linenums[c-1])>1000:
            cc = 1
            multfactor = 1
            if linenums[c-1] > 0 and linescores[c-1] > 0:
                multfactor = avgscore*linenums[c-1]/linescores[c-1]
            while cc < len(a[c]):
                s[c][cc] = str(float(s[c][cc])*multfactor)
                cc += 1
            linenumssum = linenums[c - 1]
            linescoressum = linescores[c - 1]
            print(multfactor)
        else:
            linenumssum += linenums[c - 1]
            linescoressum += linescores[c - 1]
            cc = 1
            multfactor = 1
            if linenums[c - 1] > 0 and linescores[c - 1] > 0:
                multfactor = avgscore * linenumssum / linescoressum
            while cc < len(a[c]):
                s[c][cc] = str(float(s[c][cc]) * multfactor)
                cc += 1
        c += 1
    ff = open(finalfile,"w")
    ff.write("\t".join(s[0]))
    c = 1
    while c < len(s):
        ff.write("\n" + "\t".join(s[c]))
        c += 1
    ff.close()

def normreadscorebyCs(inputfile,probbychance,intfile, scorefile,normscorefile):
#13A
    a = getinputdata(inputfile)
    expectedtablebinomial(probbychance,a[-1][0], intfile)
    b = getinputdata(intfile)
    ff = open(scorefile, "w")
    ff.write("\t".join(a[0]))
    c = 1
    finalline = []
    while c < len(a):
        rowlist = a[c]
        rowsum = 0
        ci = 1
        while ci < len(rowlist):
            rowsum += int(rowlist[ci])
            ci += 1
        if rowsum > 1000:
            finalline = rowreadscore(rowlist, b[c])
            rowsuma = rowsum
        if c < len(b):
            listb = rowreadscore(rowlist, b[c])
            finalline = combinelists(rowsuma, rowsum, finalline, listb)
            rowsuma += rowsum
        ff.write("\n" + "\t".join(finalline))
        c += 1
    ff.close()
    normscoresbyCs(inputfile, scorefile, normscorefile)

def runallnormbyC(inputfile, finalfolder, stem):
#13
    print(inputfile)
    os.system("mkdir " + finalfolder)
    inta = finalfolder + stem + "inta.txt"
    intflipped = finalfolder + stem + "flipped.txt"
    intordered = finalfolder + stem + "flippedandordered.txt"
    intexpect = finalfolder + stem + "expected.txt"
    intscorefile = finalfolder + stem + "prescore.txt"
    scorefile = finalfolder + stem + "score.txt"
    finalfile = finalfolder + stem + "withscores.txt"
    normreadscorebyCs(intordered,b,intexpect,intscorefile,scorefile)
    print("addscorestoinitialfile start")
    addscorestoinitialfile(inputfile,5,6, scorefile, finalfile)
    print("finished runall")

def wbedline(filea,chro,loc,value1, value2):
#14Ai
    value3 = 0
    if value2 > 0:
        value3 = value1/value2
    filea.write("\n" + chro + "\t" + str(loc) + "\t" + str(value1) + "\t" + str(value3) + "\t" + str(value2))

def addtobed(templ,chro, file1):
#14A
    templ.sort()
    a = []
    if templ[0][1] == "-":
        a.append([templ[0][0],1,1])
    else:
        a.append([templ[0][0],0,1])
    countera = 1
    while countera < len(templ):
        if templ[countera][0] == a[-1][0]:
            if templ[countera][1] == "-":
                a[-1][1] += 1
                a[-1][2] += 1
            else:
                a[-1][2]+=1
            if countera == len(templ)-1:
                wbedline(file1,chro,a[-1][0],a[-1][1],a[-1][2])
                countera += 1
            else:
                countera += 1
        else:
            wbedline(file1,chro,a[-1][0],a[-1][1],a[-1][2])
            if templ[countera][1] == "-":
                a.append([templ[countera][0],1,1])
            else:
                a.append([templ[countera][0],0,1])
            if countera == len(templ)-1:
                wbedline(file1,chro,a[-1][0],a[-1][1],a[-1][2])
                countera += 1
            else:
                countera += 1

def makeconversionsfile(chrfolder, outputfile):
#14
    start = os.listdir(chrfolder)
    file1 = open(outputfile + "conversionsperc.txt", "w")
    counter = 0
    while counter < len(start):
        tf = chrfolder + start[counter]
        templ = getinputdata(tf)
        addtobed(templ, start[counter][:-4], file1)
        counter += 1

def runbisDRIPseqpipeline(ngsfold,outputfolder,name):
    runflexbar(ngsfold)
    runbismark(ngsfold)
    prepareunmappedfull(ngsfold)
    secondrunbismark(ngsfold)
    finalrunbismark(ngsfold)
    runmethylationextractor(ngsfold)
    rundepulication(ngsfold)
    actualextract(ngsfold)
    executedatadump(ngsfold)
    combinereadsinfolderx(ngsfold)
    inputfile = ngsfold + "bismarkfiles/bismarkmethyloutput/chroutput/CTOBreads.txt"
    addbisDRIPseqscorestofile(inputfile, outputfolder, name + "CTOB")
    normreadscores(outputfolder + name + "CTOBwithscores.txt",outputfolder + name + "CTOBstdnormalized.txt")
    runallnormbyC(inputfile, outputfolder, name + "CTOBcnorm")
    inputfile = ngsfold + "bismarkfiles/bismarkmethyloutput/chroutput/CTOTreads.txt"
    addbisDRIPseqscorestofile(inputfile, outputfolder, name + "CTOT")
    normreadscores(outputfolder + name + "CTOBwithscores.txt",outputfolder + name + "CTOTstdnormalized.txt")
    runallnormbyC(inputfile, outputfolder, name + "CTOTcnorm")
    makeconversionsfile(ngsfold + "bismarkfiles/bismarkmethyloutput/chroutput/CTOB/", outputfolder + name + "CTOBconversions.txt")
    makeconversionsfile(ngsfold + "bismarkfiles/bismarkmethyloutput/chroutput/CTOT/", outputfolder + name + "CTOTconversions.txt")
