# Supplementary material for: Defining the location of promoter-associated R-loops at near-nucleotide resolution using bisDRIP-seq
Source: eLife. 2017 Oct 26;6:e28306. doi: 10.7554/eLife.28306 (PMC5705216; doi:10.7554/eLife.28306)
Supplement: Source code 5. [file elife-28306-code5.py]

#Purpose: to generate metaplot bisDRIP-seq scores for each position relative to a set of features. These scores can then be plotted to visualize the location of bisDRIP-seq scores relative to that set of features.

#To get bisDRIP-seq scores, use the program allproximalscorestosinglentfeatures() as described below:

#Output of allproximalscorestosinglentfeatures(): The output is a multip-column tab-delimited file. In the first column are the positions from -disfromfeature to +disfromfeature, with zero indicating the location of the feature(s). In each subsequent column is the sum of the bisDRIP-seq scores at that position across all features for a given bisDRIP-seq sample.

#Input of allproximalscorestosinglentfeatures(featurefile,inputfolder,outputfolder,name, direction,disfromfeature):

#featurefile - a tab-delimited file that contains the location of each feature. The first row must be a header. Each following row must contain a feature and each feature must be on a seperate row. The first column of each feature row must contain the chromosome of the feature using the notation chrA where A is the number or letter of the chromosome. The second column of each feature row must contain the genomic position of the feature.

#inputfolder - a directory containing a set of bisDRIP-seqs read score files. Each of these files should be for a different bisDRIP-seq sample. The contents of the file should contain bisDRIP-seq reads with their associated bisDRIP-seq scores. Each row of the files should contain information regarding a single read. The first column of each row must contain the chromosome of the read using the notation chrA where A is the number or letter of the chromosome. The second column of each row should contain the start position of each read. The third column in each row should contain the end position of each read. The final column of each row should contain the bisDRIP-seq score. 

#outputfolder - directory where output should be written

#name - the output will be written to outputfolder/ + name + final.txt

#direction - if "negative", then the metaplot will be flipped around so that nucleotides upstream of the feature will be viewed as +X bp from the feature. This is valuable for genes which can be orientated in either direction.

#disfromfeature - This determines how far from the feature the metaplot will extend from features. Note that disfromfeature must be smaller than the minimum distance between any two features

#Outline of functions:
#allproximalscorestosinglentfeatures(featurefile,inputfolder,outputfolder,name, direction,disfromfeature)
	#1 proximalscorestart()
		#1A combinefeatureandreadfiles()
		#1B saveproximalreads()
			#1Bi quicklistthin()
		#1C scoreregions()
	#2 proximalscorecont()
		#2A combinefeatureandreadfiles()
		#2B saveproximalreads()
			#2Bi quicklistthin()
		#2C addscoreregions()

import os

def combinefeatureandreadfiles(featurefile,readfile, tempfile):
#1A and 2A
    a = open(featurefile, "r")
    ff = open(tempfile, "w")
    b = a.readline()
    b = a.readline()
    c = 0
    ic = 0
    while b != "" and ic < 100:
        e = b.replace("\n","")
        f = e.split("\t")
        if len(f)<2:
            ic += 1
        else:
            if c == 0:
                ff.write(f[0] + "\t" + "\t".join(f[1:]))
                c += 1
            else:
                ff.write("\n" + f[0] + "\t" + "\t".join(f[1:]))
        b = a.readline()
    a.close()
    a = open(readfile, "r")
    b = a.readline()
    ic = 0
    while b != "" and ic < 100:
        e = b.replace("\n","")
        f = e.split("\t")
        if len(f)<2:
            ic += 1
        else:
            ff.write("\n" + "\t".join(f) + "\t" + "read")
        b = a.readline()
    a.close()
    ff.close()

def quicklistthin(list,minnt, disfromfeature):
#1Bi and 2Bi
    c = 0
    newlist = []
    while c < len(list):
        if int(minnt)-int(list[c][2]) < disfromfeature:
            newlist += [list[c]]
        c += 1
    return newlist

def saveproximalreads(tempfilea,tempfileb,disfromfeature):
#1B and 2B
    a = open(tempfilea, "r")
    ff = open(tempfileb, "w")
    b = a.readline()
    check = []
    chr = "chr"
    ison = "no"
    firstrow = 0
    ic = 0
    feature = -200
    while b != "" and ic < 100:
        e = b.replace("\n","")
        f = e.split("\t")
        if len(f)<2:
            ic += 1
        else:
            if f[-1] == "read":
                if ison == "no":
                    if chr != f[0]:
                        check = [f]
                        chr = f[0]
                    if chr == f[0]:
                        check = quicklistthin(check, int(f[1]),disfromfeature) + [f]
                if ison == "yes":
                    if int(f[1])-int(feature) < disfromfeature:
                        ff.write("\n" + "\t".join(f) + '\t' + str(int(f[1])-int(feature)) + '\t' + str(int(f[2])-int(feature)))
                    else:
                        ison = "no"
                        check = [f]
            else:
                c = 0
                if f[1] == "":
                    print(f)
                feature = int(f[1])
                st = quicklistthin(check,int(f[1]),disfromfeature)
                while c < len(st):
                    if firstrow == 0:
                        ff.write("\t".join(st[c]) + "\t" + str(int(st[c][1]) - feature)+ "\t" + str(int(st[c][2]) - feature))
                        firstrow += 1
                    else:
                        ff.write("\n" + "\t".join(st[c]) + "\t" + str(int(st[c][1]) - feature)+ "\t" + str(int(st[c][2]) - feature))
                    c += 1
                if firstrow == 0:
                    ff.write("\t".join(f))
                    firstrow += 1
                else:
                    ff.write("\n" + "\t".join(f))
                ison = "yes"
                chr = f[0]
        b = a.readline()
    a.close()
    ff.close()

def scoreregions(tempfilec,finalfile, filen, direction,disfromfeature):
#1C
    scorelist = []
    c = -disfromfeature
    while c < disfromfeature+1:
        scorelist.append([c,0])
        c += 1
    a = open(tempfilec, "r")
    ff = open(finalfile, "w")
    b = a.readline()
    ic = 0
    while b != "" and ic < 100:
        e = b.replace("\n","")
        f = e.split("\t")
        if len(f)<2:
            ic += 1
        else:
            if f[-3] == "read":
                c = 0
                while c < len(scorelist):
                    if direction == "positive":
                        if int(f[-2]) <= scorelist[c][0] <= int(f[-1]):
                            scorelist[c][1] += float(f[-4])
                    elif direction == "negative":
                        if int(f[-2]) <= -1*scorelist[c][0] <= int(f[-1]):
                            scorelist[c][1] += float(f[-4])
                    else:
                        print("ERROR with direction")
                    c += 1
        b = a.readline()
    ff.write("Relative position\t" + filen)
    c = 0
    while c < len(scorelist):
        ff.write("\n" + str(scorelist[c][0]) + "\t" + str(scorelist[c][1]))
        c += 1
    a.close()
    ff.close()

def proximalscorestart(featurefile,inputfile, folder, name, direction,disfromfeature):
#1
    tempa = folder + name + "ta.txt"
    tempb = folder + name + "tb.txt"
    tempc = folder + name + "tc.txt"
    ff = folder + name + "final.txt"
    combinefeatureandreadfiles(featurefile,inputfile, tempa)
    os.system("sort -k1,1 -k2,2n " + tempa + "> " + tempb)
    saveproximalreads(tempb,tempc, disfromfeature)
    os.system("rm " + tempa)
    os.system("rm " + tempb)
    scoreregions(tempc, ff, inputfile,direction, disfromfeature)
    os.system("rm " + tempc)

def addscoreregions(tempfilec,tempfiled, finalfile,filen, direction,disfromfeature):
#2C
    os.system("cp " + finalfile + " " + tempfiled)
    scorelist = []
    c = -disfromfeature
    while c < disfromfeature+1:
        scorelist.append([c,0])
        c += 1
    a = open(tempfilec, "r")
    ff = open(finalfile, "w")
    b = a.readline()
    ic = 0
    while b != "" and ic < 100:
        e = b.replace("\n","")
        f = e.split("\t")
        if len(f)<2:
            ic += 1
        else:
            if f[-3] == "read":
                c = 0
                while c < len(scorelist):
                    if direction == "positive":
                        if int(f[-2]) <= scorelist[c][0] <= int(f[-1]):
                            scorelist[c][1] += float(f[-4])
                    elif direction == "negative":
                        if int(f[-2]) <= -1*scorelist[c][0] <= int(f[-1]):
                            scorelist[c][1] += float(f[-4])
                    else:
                        print("ERROR with direction")
                    c += 1
        b = a.readline()
    a = open(tempfiled, "r")
    b = a.readline()
    e = b.replace("\n", "")
    ff.write(e + "\t" + filen)
    b = a.readline()
    ic = 0
    c = -disfromfeature
    while b != "" and ic < 100:
        e = b.replace("\n","")
        f = e.split("\t")
        if len(f)<2:
            ic += 1
        else:
            print(b + "\t" + str(scorelist[int(f[0])][0]) + "\t" + str(scorelist[int(f[0])][1]))
            ff.write("\n" + e + "\t" + str(scorelist[c + disfromfeature][1]))
            c += 1
        b = a.readline()
    a.close()
    ff.close()

def proximalscorecont(featurefile,inputfile, folder, name, direction,disfromfeature):
#2
    tempa = folder + name + "ta.txt"
    tempb = folder + name + "tb.txt"
    tempc = folder + name + "tc.txt"
    tempd = folder + name + "td.txt"
    ff = folder + name + "final.txt"
    combinefeatureandreadfiles(featurefile,inputfile, tempa)
    os.system("sort -k1,1 -k2,2n " + tempa + "> " + tempb)
    saveproximalreads(tempb,tempc,disfromfeature)
    os.system("rm " + tempa)
    os.system("rm " + tempb)
    addscoreregions(tempc,tempd, ff, direction + inputfile,direction,disfromfeature)
    os.system("rm " + tempc)
    os.system("rm " + tempd)

def allproximalscorestosinglentfeatures(featurefile,inputfolder,outputfolder,name, direction,disfromfeature):
    os.system("mkdir " + outputfolder)
    start = os.listdir(inputfolder)
    start.sort()
    c = 0
    proximalscorestart(featurefile,inputfolder + start[c], outputfolder, name, direction,disfromfeature)
    c = 1
    while c < len(start):
        proximalscorecont(featurefile,inputfolder + start[c], outputfolder, name, direction,disfromfeature)
        c += 1
        print(c)
    print("finished")
